# Supplementary material for: Chromosome-Scale Genome Assembly and Transcriptome Assembly of Kawakawa Euthynnus affinis; A Tuna-Like Species
Source: Front Genet. 2021 Sep 20;12:739781. doi: 10.3389/fgene.2021.739781 (PMC8489456; doi:10.3389/fgene.2021.739781)
Supplement: Supplementary File 1 — Genetic linkage information of each marker with its location in both scaffold level assembly and pseudochromosome level assembly. [file Data_Sheet_1.ZIP › Supplementary File 5.txt]

#NEXUS
begin trees;
	tree _1 = [&U] (((((((('S.lalandi':0.760782,'P.olivaceus':0.760782):0.200304,'A.testudineus':0.961086):0.093991,('O.latipes':0.787226,'O.niloticus':0.787226):0.267852):0.047198,('S.aurata':0.908508,'G.aculeatus':0.908508):0.193767):0.061389,((('T.orientalis':0.27471,'T.albacare':0.27471):0.194307,'E.affinis':0.469017):0.54294,('S.acus':0.775776,'M.scolopax':0.775776):0.236182):0.151707):0.093786,('T.amazonica':1.048373,'B.barbata':1.048373):0.209078):0.160646,'P.magnuspinnatus':1.418097):0.850056,'D.rerio':2.268154);
end;

begin sets;
  charset EOG090C0044 = 1-9709;
  charset EOG090C005E = 9710-17199;
  charset EOG090C0067 = 17200-26459;
  charset EOG090C006Y = 26460-34948;
  charset EOG090C006Z = 34949-42772;
  charset EOG090C008Y = 42773-49324;
  charset EOG090C009Q = 49325-56149;
  charset EOG090C00AD = 56150-63093;
  charset EOG090C00AG = 63094-69795;
  charset EOG090C00AN = 69796-77384;
  charset EOG090C00BD = 77385-84333;
  charset EOG090C00BG = 84334-90396;
  charset EOG090C00BT = 90397-96644;
  charset EOG090C00CC = 96645-102001;
  charset EOG090C00CK = 102002-107656;
  charset EOG090C00DK = 107657-113068;
  charset EOG090C00E9 = 113069-117890;
  charset EOG090C00EE = 117891-123836;
  charset EOG090C00FC = 123837-129603;
  charset EOG090C00H3 = 129604-134304;
  charset EOG090C00HJ = 134305-140193;
  charset EOG090C00J7 = 140194-145596;
  charset EOG090C00JA = 145597-150694;
  charset EOG090C00L3 = 150695-155402;
  charset EOG090C00LI = 155403-159757;
  charset EOG090C00LL = 159758-164302;
  charset EOG090C00LS = 164303-168698;
  charset EOG090C00MN = 168699-172927;
  charset EOG090C00NO = 172928-177572;
  charset EOG090C00O9 = 177573-182094;
  charset EOG090C00P3 = 182095-185966;
  charset EOG090C00PH = 185967-190193;
  charset EOG090C00Q2 = 190194-195431;
  charset EOG090C00S3 = 195432-198089;
  charset EOG090C00S9 = 198090-202541;
  charset EOG090C00SD = 202542-207227;
  charset EOG090C00SG = 207228-211165;
  charset EOG090C00T1 = 211166-214940;
  charset EOG090C00U5 = 214941-218979;
  charset EOG090C00UF = 218980-222909;
  charset EOG090C00UM = 222910-226956;
  charset EOG090C00UZ = 226957-233037;
  charset EOG090C00VB = 233038-236982;
  charset EOG090C00VU = 236983-240872;
  charset EOG090C00VV = 240873-244780;
  charset EOG090C00VW = 244781-248634;
  charset EOG090C00W8 = 248635-252417;
  charset EOG090C00WU = 252418-255747;
  charset EOG090C00X5 = 255748-260082;
  charset EOG090C00X6 = 260083-264330;
  charset EOG090C00XO = 264331-268407;
  charset EOG090C00YB = 268408-272072;
  charset EOG090C00YE = 272073-276145;
  charset EOG090C00YL = 276146-279563;
  charset EOG090C00ZP = 279564-283678;
  charset EOG090C0101 = 283679-287307;
  charset EOG090C010Y = 287308-291336;
  charset EOG090C0114 = 291337-295344;
  charset EOG090C011X = 295345-298417;
  charset EOG090C0122 = 298418-301959;
  charset EOG090C012B = 301960-305451;
  charset EOG090C012C = 305452-309284;
  charset EOG090C012Z = 309285-313183;
  charset EOG090C013D = 313184-317234;
  charset EOG090C0140 = 317235-320568;
  charset EOG090C0142 = 320569-323964;
  charset EOG090C014C = 323965-328324;
  charset EOG090C0159 = 328325-331879;
  charset EOG090C015Y = 331880-335426;
  charset EOG090C0160 = 335427-340279;
  charset EOG090C0161 = 340280-344485;
  charset EOG090C016C = 344486-347861;
  charset EOG090C017N = 347862-351326;
  charset EOG090C017Q = 351327-355050;
  charset EOG090C0191 = 355051-358021;
  charset EOG090C0195 = 358022-361501;
  charset EOG090C019G = 361502-364904;
  charset EOG090C01B5 = 364905-368574;
  charset EOG090C01BA = 368575-372210;
  charset EOG090C01BD = 372211-375528;
  charset EOG090C01BP = 375529-379189;
  charset EOG090C01CB = 379190-383006;
  charset EOG090C01DA = 383007-386313;
  charset EOG090C01DK = 386314-389756;
  charset EOG090C01DV = 389757-392927;
  charset EOG090C01DY = 392928-396395;
  charset EOG090C01EO = 396396-399781;
  charset EOG090C01F6 = 399782-403082;
  charset EOG090C01FY = 403083-406305;
  charset EOG090C01GS = 406306-409536;
  charset EOG090C01GY = 409537-413274;
  charset EOG090C01H7 = 413275-416573;
  charset EOG090C01HJ = 416574-419747;
  charset EOG090C01HQ = 419748-422935;
  charset EOG090C01IV = 422936-426928;
  charset EOG090C01JN = 426929-430319;
  charset EOG090C01K1 = 430320-434581;
  charset EOG090C01KS = 434582-436224;
  charset EOG090C01KZ = 436225-439693;
  charset EOG090C01L7 = 439694-442711;
  charset EOG090C01LP = 442712-446259;
  charset EOG090C01NK = 446260-448881;
  charset EOG090C01O3 = 448882-451943;
  charset EOG090C01ON = 451944-455190;
  charset EOG090C01OT = 455191-458276;
  charset EOG090C01QA = 458277-461718;
  charset EOG090C01QN = 461719-464758;
  charset EOG090C01R3 = 464759-467803;
  charset EOG090C01RP = 467804-471269;
  charset EOG090C01S6 = 471270-474626;
  charset EOG090C01SU = 474627-477384;
  charset EOG090C01T7 = 477385-480698;
  charset EOG090C01TP = 480699-485746;
  charset EOG090C01U7 = 485747-487951;
  charset EOG090C01UK = 487952-491060;
  charset EOG090C01UX = 491061-496489;
  charset EOG090C01V0 = 496490-499455;
  charset EOG090C01VV = 499456-501924;
  charset EOG090C01VY = 501925-505059;
  charset EOG090C01WE = 505060-507861;
  charset EOG090C01X2 = 507862-510703;
  charset EOG090C01XE = 510704-513331;
  charset EOG090C01Y6 = 513332-516019;
  charset EOG090C01YE = 516020-520072;
  charset EOG090C01YQ = 520073-522733;
  charset EOG090C01Z2 = 522734-525842;
  charset EOG090C01ZW = 525843-528917;
  charset EOG090C01ZY = 528918-531800;
  charset EOG090C0204 = 531801-534611;
  charset EOG090C020F = 534612-538343;
  charset EOG090C020U = 538344-541171;
  charset EOG090C020W = 541172-543689;
  charset EOG090C0224 = 543690-546828;
  charset EOG090C022E = 546829-549263;
  charset EOG090C0231 = 549264-553430;
  charset EOG090C023E = 553431-556192;
  charset EOG090C024L = 556193-558695;
  charset EOG090C025G = 558696-561635;
  charset EOG090C025K = 561636-564527;
  charset EOG090C025P = 564528-566978;
  charset EOG090C025U = 566979-569972;
  charset EOG090C026M = 569973-572597;
  charset EOG090C0279 = 572598-575711;
  charset EOG090C027E = 575712-578992;
  charset EOG090C027H = 578993-582791;
  charset EOG090C027J = 582792-585743;
  charset EOG090C027R = 585744-588681;
  charset EOG090C028A = 588682-591255;
  charset EOG090C028E = 591256-595079;
  charset EOG090C0296 = 595080-597953;
  charset EOG090C02AX = 597954-600488;
  charset EOG090C02BH = 600489-603217;
  charset EOG090C02BL = 603218-606124;
  charset EOG090C02BN = 606125-608629;
  charset EOG090C02CC = 608630-611229;
  charset EOG090C02CS = 611230-614290;
  charset EOG090C02D4 = 614291-617179;
  charset EOG090C02D5 = 617180-619729;
  charset EOG090C02D7 = 619730-622510;
  charset EOG090C02E2 = 622511-625072;
  charset EOG090C02E3 = 625073-627745;
  charset EOG090C02EA = 627746-629633;
  charset EOG090C02EJ = 629634-632282;
  charset EOG090C02EK = 632283-635811;
  charset EOG090C02ER = 635812-638544;
  charset EOG090C02EV = 638545-641002;
  charset EOG090C02F3 = 641003-643780;
  charset EOG090C02F6 = 643781-646675;
  charset EOG090C02FS = 646676-649292;
  charset EOG090C02GF = 649293-652769;
  charset EOG090C02GG = 652770-655423;
  charset EOG090C02GZ = 655424-657927;
  charset EOG090C02H0 = 657928-660576;
  charset EOG090C02HR = 660577-663133;
  charset EOG090C02IH = 663134-665323;
  charset EOG090C02IT = 665324-668729;
  charset EOG090C02J0 = 668730-672484;
  charset EOG090C02JG = 672485-675202;
  charset EOG090C02JH = 675203-677499;
  charset EOG090C02JX = 677500-679967;
  charset EOG090C02KP = 679968-682361;
  charset EOG090C02L0 = 682362-685939;
  charset EOG090C02LS = 685940-688558;
  charset EOG090C02LU = 688559-690946;
  charset EOG090C02M2 = 690947-693854;
  charset EOG090C02M7 = 693855-696567;
  charset EOG090C02MM = 696568-699145;
  charset EOG090C02NP = 699146-702876;
  charset EOG090C02O5 = 702877-705327;
  charset EOG090C02O9 = 705328-707809;
  charset EOG090C02PP = 707810-710167;
  charset EOG090C02PR = 710168-712372;
  charset EOG090C02PZ = 712373-714979;
  charset EOG090C02QR = 714980-717244;
  charset EOG090C02QZ = 717245-719714;
  charset EOG090C02RN = 719715-722540;
  charset EOG090C02S2 = 722541-725198;
  charset EOG090C02SH = 725199-727604;
  charset EOG090C02T1 = 727605-729758;
  charset EOG090C02T2 = 729759-732635;
  charset EOG090C02TH = 732636-735688;
  charset EOG090C02VA = 735689-737932;
  charset EOG090C02VQ = 737933-740239;
  charset EOG090C02W1 = 740240-742609;
  charset EOG090C02XA = 742610-744806;
  charset EOG090C02XQ = 744807-747247;
  charset EOG090C02Y1 = 747248-749599;
  charset EOG090C02Y3 = 749600-752109;
  charset EOG090C02YC = 752110-755097;
  charset EOG090C02YD = 755098-757641;
  charset EOG090C02YO = 757642-759833;
  charset EOG090C02Z2 = 759834-762593;
  charset EOG090C02ZI = 762594-764956;
  charset EOG090C02ZM = 764957-767884;
  charset EOG090C0304 = 767885-770040;
  charset EOG090C0316 = 770041-772119;
  charset EOG090C031D = 772120-774495;
  charset EOG090C031J = 774496-776625;
  charset EOG090C032X = 776626-779075;
  charset EOG090C0339 = 779076-781527;
  charset EOG090C033F = 781528-783647;
  charset EOG090C0343 = 783648-785865;
  charset EOG090C034S = 785866-788297;
  charset EOG090C035X = 788298-790524;
  charset EOG090C036L = 790525-793320;
  charset EOG090C037U = 793321-795333;
  charset EOG090C037W = 795334-797356;
  charset EOG090C038H = 797357-799468;
  charset EOG090C038V = 799469-801754;
  charset EOG090C0397 = 801755-804002;
  charset EOG090C039G = 804003-806147;
  charset EOG090C039N = 806148-808382;
  charset EOG090C039P = 808383-810916;
  charset EOG090C039U = 810917-813102;
  charset EOG090C039X = 813103-815413;
  charset EOG090C03A8 = 815414-817511;
  charset EOG090C03AN = 817512-819713;
  charset EOG090C03AZ = 819714-821734;
  charset EOG090C03BO = 821735-823576;
  charset EOG090C03BQ = 823577-825724;
  charset EOG090C03BX = 825725-828364;
  charset EOG090C03DJ = 828365-830866;
  charset EOG090C03EH = 830867-832966;
  charset EOG090C03F1 = 832967-834969;
  charset EOG090C03FH = 834970-837504;
  charset EOG090C03FJ = 837505-839373;
  charset EOG090C03FP = 839374-841603;
  charset EOG090C03FY = 841604-844575;
  charset EOG090C03HC = 844576-846934;
  charset EOG090C03HL = 846935-848829;
  charset EOG090C03IA = 848830-850853;
  charset EOG090C03IB = 850854-852859;
  charset EOG090C03IC = 852860-855007;
  charset EOG090C03IO = 855008-857265;
  charset EOG090C03JW = 857266-860013;
  charset EOG090C03L0 = 860014-862478;
  charset EOG090C03LH = 862479-864999;
  charset EOG090C03LY = 865000-866955;
  charset EOG090C03MQ = 866956-869013;
  charset EOG090C03NV = 869014-871456;
  charset EOG090C03O0 = 871457-873358;
  charset EOG090C03O6 = 873359-875396;
  charset EOG090C03OG = 875397-877556;
  charset EOG090C03ON = 877557-879539;
  charset EOG090C03OP = 879540-881210;
  charset EOG090C03OT = 881211-883239;
  charset EOG090C03OU = 883240-885648;
  charset EOG090C03QD = 885649-887541;
  charset EOG090C03QP = 887542-889602;
  charset EOG090C03QT = 889603-891714;
  charset EOG090C03RI = 891715-894174;
  charset EOG090C03RR = 894175-896447;
  charset EOG090C03S5 = 896448-898350;
  charset EOG090C03SD = 898351-900501;
  charset EOG090C03SE = 900502-902360;
  charset EOG090C03TD = 902361-904275;
  charset EOG090C03TR = 904276-906265;
  charset EOG090C03UH = 906266-908292;
  charset EOG090C03VD = 908293-910248;
  charset EOG090C03VU = 910249-912174;
  charset EOG090C03VY = 912175-914088;
  charset EOG090C03VZ = 914089-916275;
  charset EOG090C03WB = 916276-918626;
  charset EOG090C03WQ = 918627-920486;
  charset EOG090C03WY = 920487-922783;
  charset EOG090C03XX = 922784-924720;
  charset EOG090C03YJ = 924721-926703;
  charset EOG090C03YX = 926704-928646;
  charset EOG090C0405 = 928647-930467;
  charset EOG090C0406 = 930468-932350;
  charset EOG090C0408 = 932351-934780;
  charset EOG090C040C = 934781-936973;
  charset EOG090C040I = 936974-938851;
  charset EOG090C0414 = 938852-940787;
  charset EOG090C041Y = 940788-943217;
  charset EOG090C0427 = 943218-945204;
  charset EOG090C042P = 945205-947310;
  charset EOG090C042R = 947311-949319;
  charset EOG090C042X = 949320-951061;
  charset EOG090C0432 = 951062-953230;
  charset EOG090C043A = 953231-955282;
  charset EOG090C043Q = 955283-957085;
  charset EOG090C0447 = 957086-958930;
  charset EOG090C044A = 958931-960853;
  charset EOG090C044F = 960854-962873;
  charset EOG090C044H = 962874-964753;
  charset EOG090C045C = 964754-967090;
  charset EOG090C046V = 967091-968918;
  charset EOG090C046Z = 968919-970900;
  charset EOG090C0472 = 970901-972957;
  charset EOG090C0476 = 972958-974960;
  charset EOG090C047U = 974961-976886;
  charset EOG090C0490 = 976887-978836;
  charset EOG090C049F = 978837-980681;
  charset EOG090C04A3 = 980682-982799;
  charset EOG090C04AS = 982800-985903;
  charset EOG090C04AT = 985904-988048;
  charset EOG090C04B1 = 988049-988990;
  charset EOG090C04BU = 988991-991158;
  charset EOG090C04CB = 991159-992964;
  charset EOG090C04CH = 992965-994767;
  charset EOG090C04CU = 994768-996491;
  charset EOG090C04CX = 996492-998406;
  charset EOG090C04CY = 998407-1000607;
  charset EOG090C04D3 = 1000608-1003011;
  charset EOG090C04D6 = 1003012-1005843;
  charset EOG090C04DN = 1005844-1007638;
  charset EOG090C04ED = 1007639-1009254;
  charset EOG090C04EP = 1009255-1011380;
  charset EOG090C04EZ = 1011381-1013188;
  charset EOG090C04GC = 1013189-1015041;
  charset EOG090C04GO = 1015042-1016791;
  charset EOG090C04GR = 1016792-1018753;
  charset EOG090C04H0 = 1018754-1020963;
  charset EOG090C04HC = 1020964-1023222;
  charset EOG090C04HN = 1023223-1025082;
  charset EOG090C04IN = 1025083-1026972;
  charset EOG090C04IW = 1026973-1028657;
  charset EOG090C04J5 = 1028658-1030448;
  charset EOG090C04J8 = 1030449-1032364;
  charset EOG090C04JC = 1032365-1034479;
  charset EOG090C04JH = 1034480-1036141;
  charset EOG090C04KU = 1036142-1037715;
  charset EOG090C04L4 = 1037716-1039623;
  charset EOG090C04L7 = 1039624-1041399;
  charset EOG090C04L9 = 1041400-1043103;
  charset EOG090C04LR = 1043104-1044959;
  charset EOG090C04M5 = 1044960-1046732;
  charset EOG090C04MJ = 1046733-1048247;
  charset EOG090C04N7 = 1048248-1050044;
  charset EOG090C04NT = 1050045-1051733;
  charset EOG090C04O1 = 1051734-1053190;
  charset EOG090C04OV = 1053191-1054972;
  charset EOG090C04PI = 1054973-1057193;
  charset EOG090C04PM = 1057194-1059141;
  charset EOG090C04PT = 1059142-1060794;
  charset EOG090C04QB = 1060795-1062006;
  charset EOG090C04QT = 1062007-1063674;
  charset EOG090C04R2 = 1063675-1065671;
  charset EOG090C04RW = 1065672-1067692;
  charset EOG090C04RX = 1067693-1069391;
  charset EOG090C04SN = 1069392-1071101;
  charset EOG090C04SR = 1071102-1073572;
  charset EOG090C04SV = 1073573-1074823;
  charset EOG090C04T4 = 1074824-1077322;
  charset EOG090C04T8 = 1077323-1079520;
  charset EOG090C04TF = 1079521-1081164;
  charset EOG090C04TP = 1081165-1083936;
  charset EOG090C04TR = 1083937-1085609;
  charset EOG090C04TX = 1085610-1087245;
  charset EOG090C04U7 = 1087246-1089130;
  charset EOG090C04UE = 1089131-1090847;
  charset EOG090C04V7 = 1090848-1092633;
  charset EOG090C04VE = 1092634-1094359;
  charset EOG090C04VG = 1094360-1096358;
  charset EOG090C04WD = 1096359-1098315;
  charset EOG090C04WO = 1098316-1100039;
  charset EOG090C04WZ = 1100040-1101748;
  charset EOG090C04Y2 = 1101749-1103712;
  charset EOG090C04YQ = 1103713-1105166;
  charset EOG090C04ZJ = 1105167-1107056;
  charset EOG090C0502 = 1107057-1108826;
  charset EOG090C050Q = 1108827-1110776;
  charset EOG090C050U = 1110777-1112432;
  charset EOG090C0510 = 1112433-1114240;
  charset EOG090C051A = 1114241-1115921;
  charset EOG090C051P = 1115922-1117896;
  charset EOG090C0521 = 1117897-1119609;
  charset EOG090C052V = 1119610-1121451;
  charset EOG090C052Y = 1121452-1123754;
  charset EOG090C053D = 1123755-1125673;
  charset EOG090C053R = 1125674-1127555;
  charset EOG090C053T = 1127556-1129190;
  charset EOG090C053X = 1129191-1130993;
  charset EOG090C0546 = 1130994-1132720;
  charset EOG090C0547 = 1132721-1134381;
  charset EOG090C054C = 1134382-1135903;
  charset EOG090C054H = 1135904-1137824;
  charset EOG090C0550 = 1137825-1139425;
  charset EOG090C0553 = 1139426-1140976;
  charset EOG090C055A = 1140977-1142815;
  charset EOG090C057Q = 1142816-1144119;
  charset EOG090C057T = 1144120-1145973;
  charset EOG090C057Z = 1145974-1147551;
  charset EOG090C058Y = 1147552-1149270;
  charset EOG090C059B = 1149271-1151152;
  charset EOG090C059K = 1151153-1152827;
  charset EOG090C05AA = 1152828-1154661;
  charset EOG090C05AI = 1154662-1156488;
  charset EOG090C05AO = 1156489-1158087;
  charset EOG090C05AP = 1158088-1159760;
  charset EOG090C05BO = 1159761-1161347;
  charset EOG090C05C0 = 1161348-1162949;
  charset EOG090C05CJ = 1162950-1164470;
  charset EOG090C05CS = 1164471-1166243;
  charset EOG090C05D2 = 1166244-1167962;
  charset EOG090C05DB = 1167963-1169684;
  charset EOG090C05DF = 1169685-1171364;
  charset EOG090C05DV = 1171365-1172999;
  charset EOG090C05E0 = 1173000-1174621;
  charset EOG090C05E8 = 1174622-1175947;
  charset EOG090C05FB = 1175948-1177498;
  charset EOG090C05FN = 1177499-1179085;
  charset EOG090C05GQ = 1179086-1180461;
  charset EOG090C05IB = 1180462-1181964;
  charset EOG090C05IJ = 1181965-1183615;
  charset EOG090C05J1 = 1183616-1185149;
  charset EOG090C05J8 = 1185150-1187204;
  charset EOG090C05JD = 1187205-1188848;
  charset EOG090C05JV = 1188849-1190564;
  charset EOG090C05K2 = 1190565-1191939;
  charset EOG090C05LS = 1191940-1193475;
  charset EOG090C05LT = 1193476-1194992;
  charset EOG090C05M1 = 1194993-1196381;
  charset EOG090C05M8 = 1196382-1198170;
  charset EOG090C05MB = 1198171-1199814;
  charset EOG090C05MO = 1199815-1202338;
  charset EOG090C05N2 = 1202339-1203739;
  charset EOG090C05NL = 1203740-1205256;
  charset EOG090C05O7 = 1205257-1207196;
  charset EOG090C05PH = 1207197-1208843;
  charset EOG090C05PS = 1208844-1210463;
  charset EOG090C05PW = 1210464-1211904;
  charset EOG090C05QE = 1211905-1213863;
  charset EOG090C05QM = 1213864-1215340;
  charset EOG090C05QS = 1215341-1216856;
  charset EOG090C05QX = 1216857-1218288;
  charset EOG090C05R7 = 1218289-1220098;
  charset EOG090C05RL = 1220099-1221385;
  charset EOG090C05RM = 1221386-1222966;
  charset EOG090C05RQ = 1222967-1225255;
  charset EOG090C05RV = 1225256-1226727;
  charset EOG090C05S6 = 1226728-1228214;
  charset EOG090C05SA = 1228215-1229642;
  charset EOG090C05SD = 1229643-1231363;
  charset EOG090C05SZ = 1231364-1233087;
  charset EOG090C05TC = 1233088-1234506;
  charset EOG090C05TF = 1234507-1236323;
  charset EOG090C05TU = 1236324-1237779;
  charset EOG090C05U1 = 1237780-1239279;
  charset EOG090C05UL = 1239280-1240981;
  charset EOG090C05UN = 1240982-1242567;
  charset EOG090C05UV = 1242568-1244401;
  charset EOG090C05V7 = 1244402-1245603;
  charset EOG090C05VD = 1245604-1247088;
  charset EOG090C05VG = 1247089-1248638;
  charset EOG090C05VV = 1248639-1250230;
  charset EOG090C05WL = 1250231-1251679;
  charset EOG090C05WS = 1251680-1253104;
  charset EOG090C05X7 = 1253105-1254460;
  charset EOG090C05XW = 1254461-1256188;
  charset EOG090C05Y6 = 1256189-1257696;
  charset EOG090C05Z6 = 1257697-1259439;
  charset EOG090C05Z8 = 1259440-1260951;
  charset EOG090C05ZC = 1260952-1262436;
  charset EOG090C05ZW = 1262437-1264029;
  charset EOG090C060N = 1264030-1265536;
  charset EOG090C0610 = 1265537-1267126;
  charset EOG090C0612 = 1267127-1268827;
  charset EOG090C061B = 1268828-1270438;
  charset EOG090C061E = 1270439-1272040;
  charset EOG090C061N = 1272041-1273533;
  charset EOG090C061Y = 1273534-1275289;
  charset EOG090C062I = 1275290-1278028;
  charset EOG090C0631 = 1278029-1279463;
  charset EOG090C063L = 1279464-1281004;
  charset EOG090C063S = 1281005-1283619;
  charset EOG090C063T = 1283620-1285278;
  charset EOG090C063Z = 1285279-1286791;
  charset EOG090C0642 = 1286792-1288308;
  charset EOG090C065H = 1288309-1289717;
  charset EOG090C065Y = 1289718-1291193;
  charset EOG090C066B = 1291194-1292817;
  charset EOG090C067E = 1292818-1294401;
  charset EOG090C067O = 1294402-1295985;
  charset EOG090C0697 = 1295986-1297520;
  charset EOG090C069K = 1297521-1298645;
  charset EOG090C06A9 = 1298646-1300028;
  charset EOG090C06BH = 1300029-1301357;
  charset EOG090C06BM = 1301358-1302863;
  charset EOG090C06BV = 1302864-1304432;
  charset EOG090C06C1 = 1304433-1306137;
  charset EOG090C06C3 = 1306138-1307658;
  charset EOG090C06CK = 1307659-1309139;
  charset EOG090C06CY = 1309140-1310617;
  charset EOG090C06DE = 1310618-1312039;
  charset EOG090C06DI = 1312040-1313357;
  charset EOG090C06DQ = 1313358-1314733;
  charset EOG090C06E3 = 1314734-1316098;
  charset EOG090C06ED = 1316099-1317989;
  charset EOG090C06EO = 1317990-1319574;
  charset EOG090C06FC = 1319575-1321269;
  charset EOG090C06FE = 1321270-1322727;
  charset EOG090C06GH = 1322728-1324123;
  charset EOG090C06H9 = 1324124-1325476;
  charset EOG090C06I9 = 1325477-1326864;
  charset EOG090C06IF = 1326865-1328195;
  charset EOG090C06IS = 1328196-1329521;
  charset EOG090C06JS = 1329522-1331208;
  charset EOG090C06JT = 1331209-1332695;
  charset EOG090C06KH = 1332696-1334282;
  charset EOG090C06LQ = 1334283-1335683;
  charset EOG090C06M0 = 1335684-1337132;
  charset EOG090C06M4 = 1337133-1338661;
  charset EOG090C06ME = 1338662-1339969;
  charset EOG090C06MU = 1339970-1341325;
  charset EOG090C06NC = 1341326-1342696;
  charset EOG090C06NE = 1342697-1344193;
  charset EOG090C06NH = 1344194-1346171;
  charset EOG090C06O6 = 1346172-1347368;
  charset EOG090C06OH = 1347369-1348841;
  charset EOG090C06PQ = 1348842-1350176;
  charset EOG090C06QE = 1350177-1351575;
  charset EOG090C06QP = 1351576-1353442;
  charset EOG090C06QW = 1353443-1355353;
  charset EOG090C06RK = 1355354-1357216;
  charset EOG090C06RL = 1357217-1358778;
  charset EOG090C06SH = 1358779-1360125;
  charset EOG090C06SJ = 1360126-1361585;
  charset EOG090C06T7 = 1361586-1362931;
  charset EOG090C06T9 = 1362932-1364459;
  charset EOG090C06TI = 1364460-1365807;
  charset EOG090C06TR = 1365808-1367265;
  charset EOG090C06US = 1367266-1368645;
  charset EOG090C06VH = 1368646-1370399;
  charset EOG090C06WG = 1370400-1371851;
  charset EOG090C06WZ = 1371852-1373350;
  charset EOG090C06X7 = 1373351-1375122;
  charset EOG090C06XU = 1375123-1376460;
  charset EOG090C06XY = 1376461-1377737;
  charset EOG090C06ZU = 1377738-1378983;
  charset EOG090C070G = 1378984-1380327;
  charset EOG090C070K = 1380328-1381743;
  charset EOG090C070M = 1381744-1383092;
  charset EOG090C070O = 1383093-1384464;
  charset EOG090C070Z = 1384465-1385762;
  charset EOG090C0715 = 1385763-1386951;
  charset EOG090C0719 = 1386952-1388212;
  charset EOG090C071P = 1388213-1389632;
  charset EOG090C071T = 1389633-1391239;
  charset EOG090C072K = 1391240-1392431;
  charset EOG090C0731 = 1392432-1393672;
  charset EOG090C0737 = 1393673-1394994;
  charset EOG090C073I = 1394995-1396241;
  charset EOG090C073L = 1396242-1397771;
  charset EOG090C073Z = 1397772-1398977;
  charset EOG090C0745 = 1398978-1400372;
  charset EOG090C075K = 1400373-1401636;
  charset EOG090C0767 = 1401637-1403038;
  charset EOG090C076E = 1403039-1405464;
  charset EOG090C076H = 1405465-1406155;
  charset EOG090C076N = 1406156-1407596;
  charset EOG090C077N = 1407597-1408841;
  charset EOG090C077V = 1408842-1410123;
  charset EOG090C078H = 1410124-1411419;
  charset EOG090C078I = 1411420-1412634;
  charset EOG090C078M = 1412635-1414519;
  charset EOG090C0792 = 1414520-1415818;
  charset EOG090C079C = 1415819-1417066;
  charset EOG090C079X = 1417067-1418392;
  charset EOG090C07A3 = 1418393-1420236;
  charset EOG090C07AC = 1420237-1421712;
  charset EOG090C07AQ = 1421713-1422989;
  charset EOG090C07AR = 1422990-1424238;
  charset EOG090C07AU = 1424239-1425471;
  charset EOG090C07AW = 1425472-1426818;
  charset EOG090C07CC = 1426819-1428054;
  charset EOG090C07CI = 1428055-1429306;
  charset EOG090C07EG = 1429307-1430779;
  charset EOG090C07F0 = 1430780-1432144;
  charset EOG090C07FG = 1432145-1433303;
  charset EOG090C07FY = 1433304-1434994;
  charset EOG090C07GJ = 1434995-1437446;
  charset EOG090C07HG = 1437447-1438506;
  charset EOG090C07HR = 1438507-1439801;
  charset EOG090C07IL = 1439802-1441235;
  charset EOG090C07IZ = 1441236-1442713;
  charset EOG090C07J7 = 1442714-1444013;
  charset EOG090C07JF = 1444014-1445332;
  charset EOG090C07JM = 1445333-1446717;
  charset EOG090C07JN = 1446718-1447899;
  charset EOG090C07K0 = 1447900-1449900;
  charset EOG090C07K7 = 1449901-1451081;
  charset EOG090C07KH = 1451082-1452470;
  charset EOG090C07LE = 1452471-1455255;
  charset EOG090C07LN = 1455256-1456523;
  charset EOG090C07MA = 1456524-1458193;
  charset EOG090C07MB = 1458194-1459888;
  charset EOG090C07N2 = 1459889-1461142;
  charset EOG090C07N8 = 1461143-1462610;
  charset EOG090C07NB = 1462611-1463984;
  charset EOG090C07OT = 1463985-1465172;
  charset EOG090C07OX = 1465173-1466616;
  charset EOG090C07PU = 1466617-1468052;
  charset EOG090C07PX = 1468053-1469204;
  charset EOG090C07QX = 1469205-1470681;
  charset EOG090C07R2 = 1470682-1471908;
  charset EOG090C07R8 = 1471909-1473135;
  charset EOG090C07RQ = 1473136-1474382;
  charset EOG090C07RW = 1474383-1475594;
  charset EOG090C07RZ = 1475595-1476844;
  charset EOG090C07SG = 1476845-1478154;
  charset EOG090C07SK = 1478155-1480628;
  charset EOG090C07SU = 1480629-1481786;
  charset EOG090C07T6 = 1481787-1483043;
  charset EOG090C07TI = 1483044-1484529;
  charset EOG090C07TQ = 1484530-1485741;
  charset EOG090C07TY = 1485742-1487090;
  charset EOG090C07U0 = 1487091-1488476;
  charset EOG090C07UM = 1488477-1489552;
  charset EOG090C07UU = 1489553-1490851;
  charset EOG090C07V0 = 1490852-1492012;
  charset EOG090C07VA = 1492013-1493414;
  charset EOG090C07VC = 1493415-1494518;
  charset EOG090C07VZ = 1494519-1495473;
  charset EOG090C07WZ = 1495474-1496922;
  charset EOG090C07YF = 1496923-1498199;
  charset EOG090C07YR = 1498200-1499606;
  charset EOG090C07ZB = 1499607-1501037;
  charset EOG090C07ZI = 1501038-1502275;
  charset EOG090C07ZN = 1502276-1503559;
  charset EOG090C07ZZ = 1503560-1504753;
  charset EOG090C0800 = 1504754-1506287;
  charset EOG090C080L = 1506288-1507805;
  charset EOG090C080N = 1507806-1508996;
  charset EOG090C080W = 1508997-1510202;
  charset EOG090C0812 = 1510203-1511492;
  charset EOG090C081U = 1511493-1512611;
  charset EOG090C083H = 1512612-1514190;
  charset EOG090C0848 = 1514191-1515388;
  charset EOG090C084B = 1515389-1516771;
  charset EOG090C084N = 1516772-1517888;
  charset EOG090C0865 = 1517889-1518988;
  charset EOG090C087L = 1518989-1520098;
  charset EOG090C0885 = 1520099-1521844;
  charset EOG090C088I = 1521845-1523035;
  charset EOG090C088M = 1523036-1524200;
  charset EOG090C088R = 1524201-1525805;
  charset EOG090C088U = 1525806-1527286;
  charset EOG090C089X = 1527287-1528903;
  charset EOG090C08AJ = 1528904-1530163;
  charset EOG090C08AU = 1530164-1531414;
  charset EOG090C08B2 = 1531415-1532569;
  charset EOG090C08B5 = 1532570-1533775;
  charset EOG090C08BF = 1533776-1535369;
  charset EOG090C08BI = 1535370-1536756;
  charset EOG090C08BJ = 1536757-1537701;
  charset EOG090C08CA = 1537702-1538979;
  charset EOG090C08DA = 1538980-1540506;
  charset EOG090C08DE = 1540507-1541883;
  charset EOG090C08DI = 1541884-1543077;
  charset EOG090C08DY = 1543078-1544214;
  charset EOG090C08EW = 1544215-1545342;
  charset EOG090C08F6 = 1545343-1546618;
  charset EOG090C08FM = 1546619-1547793;
  charset EOG090C08G8 = 1547794-1548920;
  charset EOG090C08GU = 1548921-1550098;
  charset EOG090C08GY = 1550099-1551230;
  charset EOG090C08HB = 1551231-1552708;
  charset EOG090C08HD = 1552709-1553754;
  charset EOG090C08HE = 1553755-1555045;
  charset EOG090C08HH = 1555046-1556585;
  charset EOG090C08HR = 1556586-1557824;
  charset EOG090C08IP = 1557825-1558934;
  charset EOG090C08JC = 1558935-1559990;
  charset EOG090C08JF = 1559991-1561262;
  charset EOG090C08L5 = 1561263-1562521;
  charset EOG090C08LB = 1562522-1563640;
  charset EOG090C08LU = 1563641-1564756;
  charset EOG090C08LY = 1564757-1565947;
  charset EOG090C08M3 = 1565948-1567207;
  charset EOG090C08M6 = 1567208-1568448;
  charset EOG090C08M8 = 1568449-1569498;
  charset EOG090C08MY = 1569499-1570653;
  charset EOG090C08NT = 1570654-1571584;
  charset EOG090C08OC = 1571585-1572733;
  charset EOG090C08PP = 1572734-1574051;
  charset EOG090C08PT = 1574052-1575173;
  charset EOG090C08RR = 1575174-1576282;
  charset EOG090C08RU = 1576283-1577585;
  charset EOG090C08RW = 1577586-1579096;
  charset EOG090C08SZ = 1579097-1580186;
  charset EOG090C08T2 = 1580187-1581639;
  charset EOG090C08T4 = 1581640-1582635;
  charset EOG090C08TA = 1582636-1583880;
  charset EOG090C08TM = 1583881-1585086;
  charset EOG090C08U5 = 1585087-1586178;
  charset EOG090C08U6 = 1586179-1587311;
  charset EOG090C08VJ = 1587312-1588363;
  charset EOG090C08VR = 1588364-1589611;
  charset EOG090C08W8 = 1589612-1591505;
  charset EOG090C08W9 = 1591506-1593224;
  charset EOG090C08WJ = 1593225-1594595;
  charset EOG090C08WX = 1594596-1595690;
  charset EOG090C08WY = 1595691-1596869;
  charset EOG090C08X8 = 1596870-1598033;
  charset EOG090C08XQ = 1598034-1599128;
  charset EOG090C08XV = 1599129-1600424;
  charset EOG090C08YC = 1600425-1601801;
  charset EOG090C08YM = 1601802-1602786;
  charset EOG090C08YW = 1602787-1603853;
  charset EOG090C08ZC = 1603854-1604903;
  charset EOG090C0907 = 1604904-1606275;
  charset EOG090C090T = 1606276-1607589;
  charset EOG090C090X = 1607590-1608447;
  charset EOG090C0910 = 1608448-1609506;
  charset EOG090C091J = 1609507-1610589;
  charset EOG090C091Z = 1610590-1611710;
  charset EOG090C0927 = 1611711-1612762;
  charset EOG090C092S = 1612763-1613887;
  charset EOG090C093B = 1613888-1615028;
  charset EOG090C093T = 1615029-1616247;
  charset EOG090C093W = 1616248-1617435;
  charset EOG090C0945 = 1617436-1618443;
  charset EOG090C094O = 1618444-1619495;
  charset EOG090C094V = 1619496-1620479;
  charset EOG090C095H = 1620480-1621552;
  charset EOG090C0968 = 1621553-1622560;
  charset EOG090C0969 = 1622561-1623568;
  charset EOG090C096M = 1623569-1624573;
  charset EOG090C0979 = 1624574-1625569;
  charset EOG090C097N = 1625570-1626847;
  charset EOG090C098S = 1626848-1627859;
  charset EOG090C099L = 1627860-1628855;
  charset EOG090C099W = 1628856-1630067;
  charset EOG090C09A2 = 1630068-1631062;
  charset EOG090C09AC = 1631063-1632169;
  charset EOG090C09B8 = 1632170-1633294;
  charset EOG090C09CS = 1633295-1634313;
  charset EOG090C09DA = 1634314-1635511;
  charset EOG090C09DM = 1635512-1636672;
  charset EOG090C09E0 = 1636673-1637710;
  charset EOG090C09E6 = 1637711-1638716;
  charset EOG090C09EA = 1638717-1640156;
  charset EOG090C09EJ = 1640157-1641515;
  charset EOG090C09FS = 1641516-1642576;
  charset EOG090C09GF = 1642577-1643574;
  charset EOG090C09GM = 1643575-1644573;
  charset EOG090C09GW = 1644574-1645575;
  charset EOG090C09HK = 1645576-1646649;
  charset EOG090C09HS = 1646650-1647666;
  charset EOG090C09II = 1647667-1648715;
  charset EOG090C09IS = 1648716-1649729;
  charset EOG090C09IX = 1649730-1650940;
  charset EOG090C09JP = 1650941-1652021;
  charset EOG090C09K6 = 1652022-1654343;
  charset EOG090C09KK = 1654344-1655332;
  charset EOG090C09KT = 1655333-1656265;
  charset EOG090C09L0 = 1656266-1659313;
  charset EOG090C09LP = 1659314-1660444;
  charset EOG090C09MG = 1660445-1661423;
  charset EOG090C09MN = 1661424-1662425;
  charset EOG090C09N0 = 1662426-1663472;
  charset EOG090C09O8 = 1663473-1664647;
  charset EOG090C09ON = 1664648-1665691;
  charset EOG090C09PS = 1665692-1666800;
  charset EOG090C09RA = 1666801-1667959;
  charset EOG090C09RL = 1667960-1669051;
  charset EOG090C09SG = 1669052-1670190;
  charset EOG090C09SR = 1670191-1671246;
  charset EOG090C09T7 = 1671247-1672273;
  charset EOG090C09TH = 1672274-1673851;
  charset EOG090C09TU = 1673852-1674826;
  charset EOG090C09TY = 1674827-1675811;
  charset EOG090C09UZ = 1675812-1676920;
  charset EOG090C09VB = 1676921-1677892;
  charset EOG090C09VP = 1677893-1678940;
  charset EOG090C09WQ = 1678941-1680283;
  charset EOG090C09WR = 1680284-1681634;
  charset EOG090C09XA = 1681635-1682935;
  charset EOG090C09XF = 1682936-1683892;
  charset EOG090C09XK = 1683893-1684915;
  charset EOG090C09XM = 1684916-1685899;
  charset EOG090C09XN = 1685900-1686897;
  charset EOG090C09XS = 1686898-1688244;
  charset EOG090C09YT = 1688245-1689383;
  charset EOG090C09YW = 1689384-1690527;
  charset EOG090C09YY = 1690528-1691446;
  charset EOG090C09Z9 = 1691447-1692390;
  charset EOG090C09ZC = 1692391-1693275;
  charset EOG090C0A0C = 1693276-1694171;
  charset EOG090C0A1O = 1694172-1695262;
  charset EOG090C0A2M = 1695263-1696370;
  charset EOG090C0A2Z = 1696371-1697450;
  charset EOG090C0A32 = 1697451-1698287;
  charset EOG090C0A45 = 1698288-1699252;
  charset EOG090C0A4O = 1699253-1700250;
  charset EOG090C0A4P = 1700251-1701630;
  charset EOG090C0A50 = 1701631-1702617;
  charset EOG090C0A59 = 1702618-1703583;
  charset EOG090C0A5A = 1703584-1705647;
  charset EOG090C0A5R = 1705648-1706747;
  charset EOG090C0A73 = 1706748-1707886;
  charset EOG090C0A75 = 1707887-1708963;
  charset EOG090C0A76 = 1708964-1710298;
  charset EOG090C0A7D = 1710299-1711291;
  charset EOG090C0A7E = 1711292-1712185;
  charset EOG090C0A7K = 1712186-1713186;
  charset EOG090C0A81 = 1713187-1714173;
  charset EOG090C0A8E = 1714174-1715215;
  charset EOG090C0A8V = 1715216-1716257;
  charset EOG090C0A8Y = 1716258-1717033;
  charset EOG090C0A9E = 1717034-1718017;
  charset EOG090C0A9X = 1718018-1718927;
  charset EOG090C0A9Z = 1718928-1719973;
  charset EOG090C0AA6 = 1719974-1721021;
  charset EOG090C0AAH = 1721022-1722089;
  charset EOG090C0AB8 = 1722090-1722965;
  charset EOG090C0ABS = 1722966-1723850;
  charset EOG090C0ADS = 1723851-1724819;
  charset EOG090C0AEF = 1724820-1725860;
  charset EOG090C0AEK = 1725861-1726580;
  charset EOG090C0AFE = 1726581-1727254;
  charset EOG090C0AFJ = 1727255-1728288;
  charset EOG090C0AGE = 1728289-1729236;
  charset EOG090C0AGY = 1729237-1730492;
  charset EOG090C0AH6 = 1730493-1731548;
  charset EOG090C0AHG = 1731549-1732634;
  charset EOG090C0AHM = 1732635-1733493;
  charset EOG090C0AHV = 1733494-1734488;
  charset EOG090C0AIA = 1734489-1735412;
  charset EOG090C0AII = 1735413-1736444;
  charset EOG090C0AJF = 1736445-1737503;
  charset EOG090C0AJK = 1737504-1738573;
  charset EOG090C0AJP = 1738574-1739503;
  charset EOG090C0AKG = 1739504-1740448;
  charset EOG090C0AKQ = 1740449-1741399;
  charset EOG090C0AKT = 1741400-1742311;
  charset EOG090C0AKV = 1742312-1743465;
  charset EOG090C0AKZ = 1743466-1744266;
  charset EOG090C0AL1 = 1744267-1745314;
  charset EOG090C0AL2 = 1745315-1746487;
  charset EOG090C0ALG = 1746488-1747512;
  charset EOG090C0AM8 = 1747513-1748408;
  charset EOG090C0AMS = 1748409-1749253;
  charset EOG090C0AMW = 1749254-1750181;
  charset EOG090C0AMZ = 1750182-1751105;
  charset EOG090C0AO1 = 1751106-1752017;
  charset EOG090C0AO4 = 1752018-1753187;
  charset EOG090C0AOQ = 1753188-1754076;
  charset EOG090C0API = 1754077-1755040;
  charset EOG090C0AQ9 = 1755041-1756189;
  charset EOG090C0AQW = 1756190-1758106;
  charset EOG090C0AQX = 1758107-1759623;
  charset EOG090C0AR7 = 1759624-1760585;
  charset EOG090C0ARG = 1760586-1761464;
  charset EOG090C0ASA = 1761465-1762559;
  charset EOG090C0ASD = 1762560-1763417;
  charset EOG090C0ASY = 1763418-1765986;
  charset EOG090C0AUF = 1765987-1766850;
  charset EOG090C0AVH = 1766851-1767840;
  charset EOG090C0AVI = 1767841-1768752;
  charset EOG090C0AVW = 1768753-1769746;
  charset EOG090C0AW9 = 1769747-1770583;
  charset EOG090C0AWD = 1770584-1771613;
  charset EOG090C0AXM = 1771614-1772588;
  charset EOG090C0AY1 = 1772589-1773404;
  charset EOG090C0AY3 = 1773405-1776504;
  charset EOG090C0AYF = 1776505-1777323;
  charset EOG090C0AYH = 1777324-1778254;
  charset EOG090C0AYL = 1778255-1779313;
  charset EOG090C0AYM = 1779314-1780150;
  charset EOG090C0AYN = 1780151-1781107;
  charset EOG090C0AZB = 1781108-1782265;
  charset EOG090C0AZK = 1782266-1783225;
  charset EOG090C0AZY = 1783226-1784231;
  charset EOG090C0B11 = 1784232-1785056;
  charset EOG090C0B20 = 1785057-1786199;
  charset EOG090C0B2F = 1786200-1787057;
  charset EOG090C0B2G = 1787058-1787898;
  charset EOG090C0B2P = 1787899-1788734;
  charset EOG090C0B3H = 1788735-1789588;
  charset EOG090C0B49 = 1789589-1790678;
  charset EOG090C0B4A = 1790679-1791721;
  charset EOG090C0B76 = 1791722-1792492;
  charset EOG090C0B7O = 1792493-1793310;
  charset EOG090C0B8Z = 1793311-1794526;
  charset EOG090C0BA3 = 1794527-1795399;
  charset EOG090C0BB7 = 1795400-1796328;
  charset EOG090C0BB8 = 1796329-1797511;
  charset EOG090C0BBC = 1797512-1798690;
  charset EOG090C0BBZ = 1798691-1799882;
  charset EOG090C0BC9 = 1799883-1800893;
  charset EOG090C0BCJ = 1800894-1801787;
  charset EOG090C0BD6 = 1801788-1802945;
  charset EOG090C0BEF = 1802946-1804177;
  charset EOG090C0BF4 = 1804178-1805481;
  charset EOG090C0BFD = 1805482-1806258;
  charset EOG090C0BFG = 1806259-1807140;
  charset EOG090C0BGG = 1807141-1807851;
  charset EOG090C0BHC = 1807852-1808683;
  charset EOG090C0BHG = 1808684-1809532;
  charset EOG090C0BHS = 1809533-1810352;
  charset EOG090C0BI4 = 1810353-1811237;
  charset EOG090C0BIL = 1811238-1812270;
  charset EOG090C0BIN = 1812271-1813135;
  charset EOG090C0BIV = 1813136-1814139;
  charset EOG090C0BK5 = 1814140-1815006;
  charset EOG090C0BLJ = 1815007-1815894;
  charset EOG090C0BLP = 1815895-1816755;
  charset EOG090C0BM6 = 1816756-1817796;
  charset EOG090C0BMB = 1817797-1818611;
  charset EOG090C0BMS = 1818612-1819402;
  charset EOG090C0BN3 = 1819403-1820383;
  charset EOG090C0BNB = 1820384-1821172;
  charset EOG090C0BNM = 1821173-1822081;
  charset EOG090C0BO2 = 1822082-1822827;
  charset EOG090C0BOQ = 1822828-1823593;
  charset EOG090C0BQH = 1823594-1824760;
  charset EOG090C0BQL = 1824761-1825527;
  charset EOG090C0BRA = 1825528-1826440;
  charset EOG090C0BRC = 1826441-1827238;
  charset EOG090C0BRT = 1827239-1828021;
  charset EOG090C0BRX = 1828022-1828850;
  charset EOG090C0BSX = 1828851-1829633;
  charset EOG090C0BSZ = 1829634-1830371;
  charset EOG090C0BTR = 1830372-1831436;
  charset EOG090C0BU3 = 1831437-1833236;
  charset EOG090C0BUD = 1833237-1834103;
  charset EOG090C0BUF = 1834104-1834964;
  charset EOG090C0BUL = 1834965-1835804;
  charset EOG090C0BUN = 1835805-1836479;
  charset EOG090C0BV6 = 1836480-1837298;
  charset EOG090C0BW5 = 1837299-1838129;
  charset EOG090C0BX3 = 1838130-1838993;
  charset EOG090C0BX6 = 1838994-1839737;
  charset EOG090C0BXY = 1839738-1840667;
  charset EOG090C0BY9 = 1840668-1841456;
  charset EOG090C0BZ9 = 1841457-1842380;
  charset EOG090C0BZF = 1842381-1843124;
  charset EOG090C0BZH = 1843125-1843947;
  charset EOG090C0BZQ = 1843948-1844766;
  charset EOG090C0C0V = 1844767-1845552;
  charset EOG090C0C1Q = 1845553-1846583;
  charset EOG090C0C2M = 1846584-1847264;
  charset EOG090C0C2O = 1847265-1848080;
  charset EOG090C0C2R = 1848081-1849035;
  charset EOG090C0C3S = 1849036-1849953;
  charset EOG090C0C4E = 1849954-1850664;
  charset EOG090C0C4G = 1850665-1851397;
  charset EOG090C0C4T = 1851398-1852225;
  charset EOG090C0C5Y = 1852226-1852906;
  charset EOG090C0C7Y = 1852907-1853584;
  charset EOG090C0C82 = 1853585-1854276;
  charset EOG090C0C83 = 1854277-1855163;
  charset EOG090C0C96 = 1855164-1856123;
  charset EOG090C0CAI = 1856124-1856858;
  charset EOG090C0CAN = 1856859-1857544;
  charset EOG090C0CAW = 1857545-1858959;
  charset EOG090C0CAX = 1858960-1859758;
  charset EOG090C0CB7 = 1859759-1860469;
  charset EOG090C0CBS = 1860470-1861229;
  charset EOG090C0CBZ = 1861230-1861954;
  charset EOG090C0CC2 = 1861955-1862742;
  charset EOG090C0CCC = 1862743-1863648;
  charset EOG090C0CD8 = 1863649-1864431;
  charset EOG090C0CDP = 1864432-1865172;
  charset EOG090C0CEA = 1865173-1865974;
  charset EOG090C0CEZ = 1865975-1866661;
  charset EOG090C0CF0 = 1866662-1867387;
  charset EOG090C0CF3 = 1867388-1868397;
  charset EOG090C0CFR = 1868398-1869426;
  charset EOG090C0CGE = 1869427-1870149;
  charset EOG090C0CGN = 1870150-1871039;
  charset EOG090C0CH0 = 1871040-1872104;
  charset EOG090C0CI2 = 1872105-1872806;
  charset EOG090C0CJ9 = 1872807-1873809;
  charset EOG090C0CJV = 1873810-1874487;
  charset EOG090C0CKJ = 1874488-1875557;
  charset EOG090C0CKQ = 1875558-1876313;
  charset EOG090C0CL1 = 1876314-1877232;
  charset EOG090C0CM6 = 1877233-1877982;
  charset EOG090C0CMC = 1877983-1878732;
  charset EOG090C0CMT = 1878733-1879528;
  charset EOG090C0CMV = 1879529-1880171;
  charset EOG090C0CNF = 1880172-1880933;
  charset EOG090C0CNQ = 1880934-1881653;
  charset EOG090C0CNU = 1881654-1882492;
  charset EOG090C0COA = 1882493-1883545;
  charset EOG090C0COM = 1883546-1884495;
  charset EOG090C0CPI = 1884496-1885242;
  charset EOG090C0CPM = 1885243-1886064;
  charset EOG090C0CQ0 = 1886065-1887442;
  charset EOG090C0CQD = 1887443-1888388;
  charset EOG090C0CR0 = 1888389-1889123;
  charset EOG090C0CSC = 1889124-1889900;
  charset EOG090C0CT3 = 1889901-1890568;
  charset EOG090C0CT5 = 1890569-1891265;
  charset EOG090C0CUT = 1891266-1892134;
  charset EOG090C0CV1 = 1892135-1892803;
  charset EOG090C0CVC = 1892804-1893799;
  charset EOG090C0CWB = 1893800-1894489;
  charset EOG090C0CWJ = 1894490-1895677;
  charset EOG090C0CWY = 1895678-1896390;
  charset EOG090C0CZ5 = 1896391-1897075;
  charset EOG090C0CZ6 = 1897076-1897931;
  charset EOG090C0CZ9 = 1897932-1898528;
  charset EOG090C0CZE = 1898529-1899356;
  charset EOG090C0CZY = 1899357-1900147;
  charset EOG090C0D0F = 1900148-1900899;
  charset EOG090C0D12 = 1900900-1901532;
  charset EOG090C0D1B = 1901533-1902091;
  charset EOG090C0D26 = 1902092-1902811;
  charset EOG090C0D3X = 1902812-1903402;
  charset EOG090C0D5O = 1903403-1904113;
  charset EOG090C0D61 = 1904114-1904722;
  charset EOG090C0D62 = 1904723-1905325;
  charset EOG090C0D77 = 1905326-1906430;
  charset EOG090C0D7K = 1906431-1907084;
  charset EOG090C0D7L = 1907085-1907708;
  charset EOG090C0D7N = 1907709-1908331;
  charset EOG090C0D80 = 1908332-1909045;
  charset EOG090C0D8H = 1909046-1909663;
  charset EOG090C0D8K = 1909664-1910188;
  charset EOG090C0D9F = 1910189-1911112;
  charset EOG090C0D9T = 1911113-1911769;
  charset EOG090C0DAZ = 1911770-1912417;
  charset EOG090C0DBL = 1912418-1913093;
  charset EOG090C0DBX = 1913094-1914106;
  charset EOG090C0DCG = 1914107-1915345;
  charset EOG090C0DCR = 1915346-1915963;
  charset EOG090C0DD1 = 1915964-1916684;
  charset EOG090C0DDD = 1916685-1917374;
  charset EOG090C0DEC = 1917375-1917950;
  charset EOG090C0DFE = 1917951-1918545;
  charset EOG090C0DG7 = 1918546-1919247;
  charset EOG090C0DGW = 1919248-1919916;
  charset EOG090C0DGZ = 1919917-1920705;
  charset EOG090C0DH1 = 1920706-1921479;
  charset EOG090C0DI1 = 1921480-1922059;
  charset EOG090C0DI6 = 1922060-1922716;
  charset EOG090C0DIX = 1922717-1923713;
  charset EOG090C0DIZ = 1923714-1924415;
  charset EOG090C0DJ8 = 1924416-1925051;
  charset EOG090C0DN3 = 1925052-1925636;
  charset EOG090C0DNL = 1925637-1926302;
  charset EOG090C0DNS = 1926303-1926941;
  charset EOG090C0DP8 = 1926942-1927567;
  charset EOG090C0DPG = 1927568-1928218;
  charset EOG090C0DPN = 1928219-1928992;
  charset EOG090C0DQB = 1928993-1929565;
  charset EOG090C0DQK = 1929566-1930168;
  charset EOG090C0DQP = 1930169-1930745;
  charset EOG090C0DR4 = 1930746-1931282;
  charset EOG090C0DR5 = 1931283-1931864;
  charset EOG090C0DR7 = 1931865-1932708;
  charset EOG090C0DR8 = 1932709-1933608;
  charset EOG090C0DRQ = 1933609-1934520;
  charset EOG090C0DS3 = 1934521-1935419;
  charset EOG090C0DSI = 1935420-1936136;
  charset EOG090C0DSW = 1936137-1936799;
  charset EOG090C0DT4 = 1936800-1937411;
  charset EOG090C0DTS = 1937412-1938020;
  charset EOG090C0DV9 = 1938021-1938599;
  charset EOG090C0DVF = 1938600-1939337;
  charset EOG090C0DVL = 1939338-1940292;
  charset EOG090C0DWN = 1940293-1941039;
  charset EOG090C0DXX = 1941040-1942227;
  charset EOG090C0DYP = 1942228-1942847;
  charset EOG090C0DYT = 1942848-1943596;
  charset EOG090C0DZ6 = 1943597-1944245;
  charset EOG090C0DZR = 1944246-1944842;
  charset EOG090C0E0W = 1944843-1945396;
  charset EOG090C0E12 = 1945397-1945846;
  charset EOG090C0E1B = 1945847-1946482;
  charset EOG090C0E3E = 1946483-1947172;
  charset EOG090C0E4L = 1947173-1947763;
  charset EOG090C0E74 = 1947764-1948342;
  charset EOG090C0E7H = 1948343-1948861;
  charset EOG090C0E8U = 1948862-1949370;
  charset EOG090C0E92 = 1949371-1949967;
  charset EOG090C0E9M = 1949968-1950512;
  charset EOG090C0EAD = 1950513-1951016;
  charset EOG090C0EBF = 1951017-1951670;
  charset EOG090C0ECZ = 1951671-1952153;
  charset EOG090C0EDQ = 1952154-1952727;
  charset EOG090C0EE9 = 1952728-1953387;
  charset EOG090C0EEB = 1953388-1953855;
  charset EOG090C0EFT = 1953856-1954623;
  charset EOG090C0EHE = 1954624-1955190;
  charset EOG090C0EIA = 1955191-1955634;
  charset EOG090C0EIZ = 1955635-1956308;
  charset EOG090C0EJ6 = 1956309-1956863;
  charset EOG090C0EJH = 1956864-1957607;
  charset EOG090C0EKZ = 1957608-1958212;
  charset EOG090C0EL5 = 1958213-1958730;
  charset EOG090C0ELW = 1958731-1959198;
  charset EOG090C0EM0 = 1959199-1959717;
  charset EOG090C0EM9 = 1959718-1960187;
  charset EOG090C0EMQ = 1960188-1960831;
  charset EOG090C0EMU = 1960832-1961494;
  charset EOG090C0EN9 = 1961495-1962088;
  charset EOG090C0ENF = 1962089-1962734;
  charset EOG090C0EOC = 1962735-1963353;
  charset EOG090C0EOI = 1963354-1963832;
  charset EOG090C0EOQ = 1963833-1964405;
  charset EOG090C0EOX = 1964406-1965506;
  charset EOG090C0EP9 = 1965507-1966082;
  charset EOG090C0EQM = 1966083-1966609;
  charset EOG090C0EQN = 1966610-1967412;
  charset EOG090C0ER7 = 1967413-1967930;
  charset EOG090C0ERZ = 1967931-1968820;
  charset EOG090C0ESZ = 1968821-1969331;
  charset EOG090C0EUH = 1969332-1969931;
  charset EOG090C0EUQ = 1969932-1970369;
  charset EOG090C0EVB = 1970370-1971040;
  charset EOG090C0EVM = 1971041-1971871;
  charset EOG090C0EVV = 1971872-1972528;
  charset EOG090C0EWI = 1972529-1973093;
  charset EOG090C0EWU = 1973094-1973531;
  charset EOG090C0EX7 = 1973532-1974012;
  charset EOG090C0EXJ = 1974013-1974441;
  charset EOG090C0EYV = 1974442-1975002;
  charset EOG090C0EYY = 1975003-1975429;
  charset EOG090C0EZC = 1975430-1975855;
  charset EOG090C0F1D = 1975856-1976326;
  charset EOG090C0F1W = 1976327-1977004;
  charset EOG090C0F34 = 1977005-1977481;
  charset EOG090C0F3B = 1977482-1977922;
  charset EOG090C0F3O = 1977923-1978588;
  charset EOG090C0F3Y = 1978589-1979110;
  charset EOG090C0F4C = 1979111-1979539;
  charset EOG090C0F6D = 1979540-1979990;
  charset EOG090C0F70 = 1979991-1980545;
  charset EOG090C0F77 = 1980546-1981187;
  charset EOG090C0F8C = 1981188-1982144;
  charset EOG090C0F9Q = 1982145-1982558;
  charset EOG090C0FAF = 1982559-1983185;
  charset EOG090C0FBJ = 1983186-1983602;
  charset EOG090C0FDT = 1983603-1984073;
  charset EOG090C0FDX = 1984074-1984760;
  charset EOG090C0FEF = 1984761-1985333;
  charset EOG090C0FF0 = 1985334-1985863;
  charset EOG090C0FI1 = 1985864-1986260;
  charset EOG090C0FIC = 1986261-1986742;
  charset EOG090C0FJ3 = 1986743-1987339;
  charset EOG090C0FK4 = 1987340-1987894;
  charset EOG090C0FLD = 1987895-1988449;
  charset EOG090C0FLU = 1988450-1989758;
  charset EOG090C0FNE = 1989759-1990250;
  charset EOG090C0FP5 = 1990251-1990682;
  charset EOG090C0FPG = 1990683-1991000;
  charset EOG090C0FPO = 1991001-1991480;
  charset EOG090C0FQD = 1991481-1991861;
  charset EOG090C0FS2 = 1991862-1992260;
  charset EOG090C0FSO = 1992261-1992662;
  charset EOG090C0FT6 = 1992663-1993133;
  charset EOG090C0FXH = 1993134-1993604;
  charset EOG090C0FZ6 = 1993605-1993976;
  charset EOG090C0FZR = 1993977-1994348;
  charset EOG090C0G17 = 1994349-1994777;
  charset EOG090C0G27 = 1994778-1995111;
  charset EOG090C0G3O = 1995112-1995420;
  charset EOG090C0G4Y = 1995421-1995758;
  charset EOG090C0G6U = 1995759-1996091;
  charset EOG090C0G7V = 1996092-1996505;
  charset EOG090C0GHR = 1996506-1996766;
  charset EOG090C0GO5 = 1996767-1997126;
  charpartition mymodels =
    GTR+F+I+G4: EOG090C0044,
    TIM2+F+R4: EOG090C005E,
    GTR+F+I+G4: EOG090C0067,
    GTR+F+R3: EOG090C006Y,
    TIM2+F+I+G4: EOG090C006Z,
    TN+F+I+G4: EOG090C008Y,
    TIM2+F+R3: EOG090C009Q,
    TIM2+F+R3: EOG090C00AD,
    TIM2+F+I+G4: EOG090C00AG,
    TN+F+R3: EOG090C00AN,
    GTR+F+G4: EOG090C00BD,
    TIM2+F+R3: EOG090C00BG,
    TIM2e+I+G4: EOG090C00BT,
    GTR+F+I+G4: EOG090C00CC,
    SYM+I+G4: EOG090C00CK,
    TN+F+R3: EOG090C00DK,
    TIM2e+I+G4: EOG090C00E9,
    TIM2+F+G4: EOG090C00EE,
    TN+F+R3: EOG090C00FC,
    TN+F+R3: EOG090C00H3,
    TN+F+R3: EOG090C00HJ,
    TN+F+R4: EOG090C00J7,
    TN+F+I+G4: EOG090C00JA,
    TIM2e+I+G4: EOG090C00L3,
    TIM3+F+R3: EOG090C00LI,
    SYM+R3: EOG090C00LL,
    TIM2+F+R3: EOG090C00LS,
    TN+F+R3: EOG090C00MN,
    TIM2+F+R3: EOG090C00NO,
    TN+F+R3: EOG090C00O9,
    SYM+R3: EOG090C00P3,
    TN+F+R3: EOG090C00PH,
    TIM2+F+R3: EOG090C00Q2,
    TN+F+R3: EOG090C00S3,
    TIM2+F+G4: EOG090C00S9,
    TIM2+F+I+G4: EOG090C00SD,
    TN+F+R3: EOG090C00SG,
    TIM2+F+R3: EOG090C00T1,
    TIM2+F+R3: EOG090C00U5,
    TIM3+F+R5: EOG090C00UF,
    TN+F+R3: EOG090C00UM,
    GTR+F+I+G4: EOG090C00UZ,
    TIM3+F+R3: EOG090C00VB,
    K2P+R3: EOG090C00VU,
    TIM2+F+R4: EOG090C00VV,
    TIM2+F+R3: EOG090C00VW,
    TIM2+F+I+G4: EOG090C00W8,
    TN+F+R3: EOG090C00WU,
    TVM+F+I+G4: EOG090C00X5,
    GTR+F+G4: EOG090C00X6,
    TIM2+F+I+G4: EOG090C00XO,
    TIM2+F+R3: EOG090C00YB,
    TIM2+F+R4: EOG090C00YE,
    TIM3+F+R3: EOG090C00YL,
    GTR+F+R3: EOG090C00ZP,
    TIM2e+R4: EOG090C0101,
    TIM2e+G4: EOG090C010Y,
    TN+F+R3: EOG090C0114,
    TIM2e+I+G4: EOG090C011X,
    TIM2+F+I+G4: EOG090C0122,
    TIM2+F+I+G4: EOG090C012B,
    TN+F+I+G4: EOG090C012C,
    TN+F+R3: EOG090C012Z,
    TN+F+G4: EOG090C013D,
    TN+F+R3: EOG090C0140,
    TIM2+F+I+G4: EOG090C0142,
    TIM2+F+I+G4: EOG090C014C,
    TIM2+F+R3: EOG090C0159,
    TIM2e+I+G4: EOG090C015Y,
    TIM3+F+I+G4: EOG090C0160,
    TIM3+F+R3: EOG090C0161,
    TIM2+F+R3: EOG090C016C,
    TIM2+F+G4: EOG090C017N,
    TIM2+F+I+G4: EOG090C017Q,
    TIM2e+R3: EOG090C0191,
    TN+F+R3: EOG090C0195,
    TNe+R3: EOG090C019G,
    TIM2+F+G4: EOG090C01B5,
    GTR+F+R3: EOG090C01BA,
    TIM2e+I+G4: EOG090C01BD,
    GTR+F+I+G4: EOG090C01BP,
    TIM2+F+R3: EOG090C01CB,
    TIM2e+G4: EOG090C01DA,
    TN+F+R3: EOG090C01DK,
    GTR+F+R3: EOG090C01DV,
    TIM2+F+G4: EOG090C01DY,
    TNe+G4: EOG090C01EO,
    TPM2+F+I+G4: EOG090C01F6,
    TIM2+F+I+G4: EOG090C01FY,
    TIM2+F+I+G4: EOG090C01GS,
    TIM2+F+R3: EOG090C01GY,
    TN+F+I+G4: EOG090C01H7,
    TIM2e+R3: EOG090C01HJ,
    TN+F+I+G4: EOG090C01HQ,
    TN+F+I+G4: EOG090C01IV,
    GTR+F+I+G4: EOG090C01JN,
    TIM3+F+R3: EOG090C01K1,
    TIM2+F+I+G4: EOG090C01KS,
    TN+F+G4: EOG090C01KZ,
    TIM3e+R3: EOG090C01L7,
    GTR+F+G4: EOG090C01LP,
    TIM2e+R3: EOG090C01NK,
    TN+F+G4: EOG090C01O3,
    TIM2+F+R3: EOG090C01ON,
    TIM2+F+I+G4: EOG090C01OT,
    TIM2+F+R3: EOG090C01QA,
    TIM+F+R3: EOG090C01QN,
    TIM2e+G4: EOG090C01R3,
    TPM2+F+G4: EOG090C01RP,
    TN+F+R3: EOG090C01S6,
    TN+F+G4: EOG090C01SU,
    HKY+F+I+G4: EOG090C01T7,
    TVM+F+I+G4: EOG090C01TP,
    TN+F+R3: EOG090C01U7,
    TIM2e+R3: EOG090C01UK,
    TN+F+I+G4: EOG090C01UX,
    TIM2e+I+G4: EOG090C01V0,
    TIM2+F+G4: EOG090C01VV,
    TN+F+I+G4: EOG090C01VY,
    TN+F+G4: EOG090C01WE,
    TIM2e+R3: EOG090C01X2,
    TN+F+R3: EOG090C01XE,
    TN+F+I+G4: EOG090C01Y6,
    TIM3+F+I+G4: EOG090C01YE,
    TIM2+F+R3: EOG090C01YQ,
    TPM2+F+I+G4: EOG090C01Z2,
    TIM3+F+R3: EOG090C01ZW,
    TNe+R3: EOG090C01ZY,
    TIM2+F+I+G4: EOG090C0204,
    TIM2+F+I+G4: EOG090C020F,
    TN+F+R3: EOG090C020U,
    TIM3+F+I+G4: EOG090C020W,
    TN+F+R3: EOG090C0224,
    TPM3+F+I+G4: EOG090C022E,
    TVM+F+R3: EOG090C0231,
    TIM2e+I+G4: EOG090C023E,
    TIM2+F+R3: EOG090C024L,
    TIM2+F+I+G4: EOG090C025G,
    TN+F+I+G4: EOG090C025K,
    TN+F+R3: EOG090C025P,
    GTR+F+R3: EOG090C025U,
    TN+F+R3: EOG090C026M,
    TIM2+F+R3: EOG090C0279,
    TIM2+F+I+G4: EOG090C027E,
    TIM2+F+I+G4: EOG090C027H,
    TN+F+I+G4: EOG090C027J,
    TIM3+F+I+G4: EOG090C027R,
    TN+F+R3: EOG090C028A,
    TVM+F+G4: EOG090C028E,
    TIM2e+I+G4: EOG090C0296,
    TIM2+F+I+G4: EOG090C02AX,
    TN+F+R3: EOG090C02BH,
    TIM3+F+I+G4: EOG090C02BL,
    TIM3e+R3: EOG090C02BN,
    TN+F+R3: EOG090C02CC,
    TIM2e+G4: EOG090C02CS,
    TIM2e+G4: EOG090C02D4,
    TIM2+F+R3: EOG090C02D5,
    TN+F+I+G4: EOG090C02D7,
    TIM+F+I+G4: EOG090C02E2,
    TIM2e+R3: EOG090C02E3,
    TN+F+I+G4: EOG090C02EA,
    TN+F+R3: EOG090C02EJ,
    TIM+F+I+G4: EOG090C02EK,
    TNe+I+G4: EOG090C02ER,
    TIM3e+R3: EOG090C02EV,
    TN+F+I+G4: EOG090C02F3,
    TPM2+F+I+G4: EOG090C02F6,
    TNe+I+G4: EOG090C02FS,
    TVM+F+G4: EOG090C02GF,
    TIM2+F+G4: EOG090C02GG,
    TN+F+R3: EOG090C02GZ,
    TN+F+R3: EOG090C02H0,
    TIM3+F+R3: EOG090C02HR,
    TNe+R3: EOG090C02IH,
    K2P+I+G4: EOG090C02IT,
    TIM2+F+I+G4: EOG090C02J0,
    TIM2+F+I+G4: EOG090C02JG,
    HKY+F+I+G4: EOG090C02JH,
    TIM2+F+G4: EOG090C02JX,
    TIM2+F+G4: EOG090C02KP,
    TPM2+F+G4: EOG090C02L0,
    TN+F+R3: EOG090C02LS,
    K2P+G4: EOG090C02LU,
    TN+F+R3: EOG090C02M2,
    TPM3+F+R3: EOG090C02M7,
    TIM3e+R3: EOG090C02MM,
    GTR+F+R3: EOG090C02NP,
    TIM3+F+R3: EOG090C02O5,
    TIM2e+G4: EOG090C02O9,
    TIM2+F+G4: EOG090C02PP,
    TIM2+F+R3: EOG090C02PR,
    TPM2+F+I+G4: EOG090C02PZ,
    TVMe+I+G4: EOG090C02QR,
    TNe+R3: EOG090C02QZ,
    TIM3+F+I+G4: EOG090C02RN,
    HKY+F+I+G4: EOG090C02S2,
    TIM3+F+G4: EOG090C02SH,
    TN+F+I+G4: EOG090C02T1,
    TIM2+F+I+G4: EOG090C02T2,
    GTR+F+R3: EOG090C02TH,
    TIM2e+G4: EOG090C02VA,
    TN+F+R3: EOG090C02VQ,
    TN+F+R3: EOG090C02W1,
    TIM2e+I+G4: EOG090C02XA,
    TIM3+F+R3: EOG090C02XQ,
    TIM2e+I+G4: EOG090C02Y1,
    TIM2e+G4: EOG090C02Y3,
    TPM3+F+G4: EOG090C02YC,
    TIM2e+I+G4: EOG090C02YD,
    TN+F+R3: EOG090C02YO,
    K2P+I+G4: EOG090C02Z2,
    TN+F+R3: EOG090C02ZI,
    HKY+F+I+G4: EOG090C02ZM,
    TIM2+F+I+G4: EOG090C0304,
    HKY+F+G4: EOG090C0316,
    TN+F+R3: EOG090C031D,
    TIM3e+G4: EOG090C031J,
    TIM3+F+I+G4: EOG090C032X,
    K2P+I+G4: EOG090C0339,
    TNe+G4: EOG090C033F,
    TIM2e+G4: EOG090C0343,
    TVMe+I+G4: EOG090C034S,
    TIM2+F+R3: EOG090C035X,
    TIM2+F+I+G4: EOG090C036L,
    TIM3+F+R3: EOG090C037U,
    TIM2e+R3: EOG090C037W,
    TN+F+R2: EOG090C038H,
    TN+F+R3: EOG090C038V,
    TN+F+I+G4: EOG090C0397,
    TIM2+F+I+G4: EOG090C039G,
    TN+F+I+G4: EOG090C039N,
    TIM2+F+R3: EOG090C039P,
    TN+F+G4: EOG090C039U,
    TPM2+F+G4: EOG090C039X,
    TN+F+G4: EOG090C03A8,
    TIM3+F+I+G4: EOG090C03AN,
    TN+F+R3: EOG090C03AZ,
    TIM2e+I+G4: EOG090C03BO,
    TIM+F+R3: EOG090C03BQ,
    TIM2+F+I+G4: EOG090C03BX,
    TIM3e+R3: EOG090C03DJ,
    TNe+I+G4: EOG090C03EH,
    TIM3e+R3: EOG090C03F1,
    TN+F+I+G4: EOG090C03FH,
    TIM2e+I+G4: EOG090C03FJ,
    TN+F+I+G4: EOG090C03FP,
    TIM2e+R3: EOG090C03FY,
    TN+F+R3: EOG090C03HC,
    TN+F+I+G4: EOG090C03HL,
    TIM3e+I+G4: EOG090C03IA,
    K2P+G4: EOG090C03IB,
    TIM3+F+R3: EOG090C03IC,
    HKY+F+I+G4: EOG090C03IO,
    TIM2+F+I+G4: EOG090C03JW,
    TN+F+I+G4: EOG090C03L0,
    TIM2+F+G4: EOG090C03LH,
    TIM3+F+R3: EOG090C03LY,
    TIM3e+G4: EOG090C03MQ,
    TIM2+F+R3: EOG090C03NV,
    TIM2e+I+G4: EOG090C03O0,
    TIM+F+I+G4: EOG090C03O6,
    TN+F+I+G4: EOG090C03OG,
    K2P+G4: EOG090C03ON,
    GTR+F+R3: EOG090C03OP,
    TIM2+F+G4: EOG090C03OT,
    TIM2e+G4: EOG090C03OU,
    TIM3e+R3: EOG090C03QD,
    TN+F+I+G4: EOG090C03QP,
    TIM3e+I+G4: EOG090C03QT,
    TIM2+F+I+G4: EOG090C03RI,
    TN+F+R3: EOG090C03RR,
    TPM2+F+G4: EOG090C03S5,
    TN+F+R3: EOG090C03SD,
    TN+F+R3: EOG090C03SE,
    TIM+F+I+G4: EOG090C03TD,
    TIM2+F+G4: EOG090C03TR,
    TIM3+F+I+G4: EOG090C03UH,
    TIM2e+G4: EOG090C03VD,
    TIM2+F+I+G4: EOG090C03VU,
    TIM+F+G4: EOG090C03VY,
    TIM2e+R3: EOG090C03VZ,
    TPM2+F+I+G4: EOG090C03WB,
    TIM2e+G4: EOG090C03WQ,
    TN+F+G4: EOG090C03WY,
    TIM2+F+I+G4: EOG090C03XX,
    TIM2+F+R3: EOG090C03YJ,
    TIM3+F+G4: EOG090C03YX,
    TIM2e+G4: EOG090C0405,
    TN+F+I+G4: EOG090C0406,
    TN+F+R3: EOG090C0408,
    TIM2+F+I+G4: EOG090C040C,
    TIM2+F+I+G4: EOG090C040I,
    TIM2e+G4: EOG090C0414,
    TIM2+F+R3: EOG090C041Y,
    TIM2+F+G4: EOG090C0427,
    TN+F+G4: EOG090C042P,
    TN+F+R3: EOG090C042R,
    TNe+I+G4: EOG090C042X,
    TIM2+F+I+G4: EOG090C0432,
    TIM2+F+R3: EOG090C043A,
    TN+F+R3: EOG090C043Q,
    TIM2+F+R3: EOG090C0447,
    TIM2e+G4: EOG090C044A,
    TIM2+F+R3: EOG090C044F,
    TIM2+F+R3: EOG090C044H,
    TIM2e+I+G4: EOG090C045C,
    TPM3+F+I+G4: EOG090C046V,
    TIM+F+R3: EOG090C046Z,
    TIM3e+I+G4: EOG090C0472,
    HKY+F+I+G4: EOG090C0476,
    TPM3+F+G4: EOG090C047U,
    TN+F+R3: EOG090C0490,
    TIM2+F+R3: EOG090C049F,
    TIM3+F+G4: EOG090C04A3,
    GTR+F+I+G4: EOG090C04AS,
    TIM2+F+I+G4: EOG090C04AT,
    TIM2e+R4: EOG090C04B1,
    TIM2+F+I+G4: EOG090C04BU,
    K2P+R3: EOG090C04CB,
    TN+F+R3: EOG090C04CH,
    TIM3e+G4: EOG090C04CU,
    TIM2+F+G4: EOG090C04CX,
    TN+F+I+G4: EOG090C04CY,
    TIM3+F+I+G4: EOG090C04D3,
    K2P+G4: EOG090C04D6,
    TN+F+I+G4: EOG090C04DN,
    TIM2e+G4: EOG090C04ED,
    TIM3e+G4: EOG090C04EP,
    TPM2+F+R3: EOG090C04EZ,
    TN+F+R4: EOG090C04GC,
    TNe+R3: EOG090C04GO,
    TN+F+R3: EOG090C04GR,
    HKY+F+R3: EOG090C04H0,
    TIM3+F+I+G4: EOG090C04HC,
    TIM2e+I+G4: EOG090C04HN,
    K2P+I+G4: EOG090C04IN,
    TIM3e+R3: EOG090C04IW,
    TN+F+I+G4: EOG090C04J5,
    HKY+F+I+G4: EOG090C04J8,
    TN+F+R3: EOG090C04JC,
    TIM2e+I+G4: EOG090C04JH,
    K2P+I+G4: EOG090C04KU,
    TIM2e+G4: EOG090C04L4,
    TNe+I+G4: EOG090C04L7,
    TNe+R3: EOG090C04L9,
    TIM2+F+I+G4: EOG090C04LR,
    TIM2e+I+G4: EOG090C04M5,
    TIM2e+G4: EOG090C04MJ,
    TPM3+F+R3: EOG090C04N7,
    K2P+I+G4: EOG090C04NT,
    TN+F+R3: EOG090C04O1,
    TIM3+F+G4: EOG090C04OV,
    TN+F+I+G4: EOG090C04PI,
    TN+F+I+G4: EOG090C04PM,
    TNe+G4: EOG090C04PT,
    TN+F+I+G4: EOG090C04QB,
    TIM3+F+R4: EOG090C04QT,
    TIM3+F+G4: EOG090C04R2,
    TIM2+F+I+G4: EOG090C04RW,
    TIM2+F+I+G4: EOG090C04RX,
    TIM2e+I+G4: EOG090C04SN,
    TIM2+F+I+G4: EOG090C04SR,
    HKY+F+I+G4: EOG090C04SV,
    TIM2+F+G4: EOG090C04T4,
    TN+F+R3: EOG090C04T8,
    TIM3+F+G4: EOG090C04TF,
    TN+F+I+G4: EOG090C04TP,
    TPM3+F+I+G4: EOG090C04TR,
    TN+F+R3: EOG090C04TX,
    TNe+I+G4: EOG090C04U7,
    K2P+G4: EOG090C04UE,
    TN+F+G4: EOG090C04V7,
    TN+F+I+G4: EOG090C04VE,
    TN+F+G4: EOG090C04VG,
    TN+F+G4: EOG090C04WD,
    TIM+F+G4: EOG090C04WO,
    TPM2+F+G4: EOG090C04WZ,
    TN+F+I+G4: EOG090C04Y2,
    TIM3+F+G4: EOG090C04YQ,
    TIM3e+R3: EOG090C04ZJ,
    TN+F+R3: EOG090C0502,
    TIM2+F+I+G4: EOG090C050Q,
    TIM2e+G4: EOG090C050U,
    TIM2+F+I+G4: EOG090C0510,
    TNe+R3: EOG090C051A,
    TIM2+F+I+G4: EOG090C051P,
    HKY+F+I+G4: EOG090C0521,
    TIM2e+I+G4: EOG090C052V,
    TIM3+F+R3: EOG090C052Y,
    TN+F+G4: EOG090C053D,
    TIM2+F+I+G4: EOG090C053R,
    TIM2+F+R3: EOG090C053T,
    TIM2+F+R3: EOG090C053X,
    TIM2+F+I+G4: EOG090C0546,
    TN+F+R3: EOG090C0547,
    TIM2+F+G4: EOG090C054C,
    TIM2e+I+G4: EOG090C054H,
    K2P+G4: EOG090C0550,
    TIM3e+R3: EOG090C0553,
    TN+F+I+G4: EOG090C055A,
    TIM2+F+I+G4: EOG090C057Q,
    TIM2+F+G4: EOG090C057T,
    K2P+G4: EOG090C057Z,
    K2P+G4: EOG090C058Y,
    TIM2+F+G4: EOG090C059B,
    GTR+F+I+G4: EOG090C059K,
    TIM2+F+I+G4: EOG090C05AA,
    TIM3+F+G4: EOG090C05AI,
    TIM3e+I+G4: EOG090C05AO,
    TIM2e+R3: EOG090C05AP,
    TIM2+F+G4: EOG090C05BO,
    TPM2+F+I+G4: EOG090C05C0,
    TNe+G4: EOG090C05CJ,
    TIM2+F+I+G4: EOG090C05CS,
    TN+F+G4: EOG090C05D2,
    TIM2e+I+G4: EOG090C05DB,
    TIM2e+G4: EOG090C05DF,
    TN+F+G4: EOG090C05DV,
    TIM3e+G4: EOG090C05E0,
    TIM3e+I+G4: EOG090C05E8,
    TPM3+F+G4: EOG090C05FB,
    TIM3e+G4: EOG090C05FN,
    TIM2e+G4: EOG090C05GQ,
    TIM3+F+R3: EOG090C05IB,
    TN+F+R3: EOG090C05IJ,
    TIM3+F+I+G4: EOG090C05J1,
    K2P+G4: EOG090C05J8,
    TVMe+I+G4: EOG090C05JD,
    TN+F+I+G4: EOG090C05JV,
    TIM2e+R3: EOG090C05K2,
    TIM2e+I+G4: EOG090C05LS,
    TIM2+F+I+G4: EOG090C05LT,
    TVMe+G4: EOG090C05M1,
    TIM+F+R3: EOG090C05M8,
    HKY+F+G4: EOG090C05MB,
    TIM2+F+R3: EOG090C05MO,
    TPM2+F+I+G4: EOG090C05N2,
    TIM3e+G4: EOG090C05NL,
    TN+F+I+G4: EOG090C05O7,
    TIM2e+I+G4: EOG090C05PH,
    TNe+I+G4: EOG090C05PS,
    TIM3e+G4: EOG090C05PW,
    TPM3+F+R3: EOG090C05QE,
    K2P+I+G4: EOG090C05QM,
    TIM3+F+R3: EOG090C05QS,
    TPM3+F+G4: EOG090C05QX,
    TN+F+I+G4: EOG090C05R7,
    HKY+F+R4: EOG090C05RL,
    TIM2+F+I+G4: EOG090C05RM,
    TN+F+G4: EOG090C05RQ,
    TVMe+I+G4: EOG090C05RV,
    TPM2+F+I+G4: EOG090C05S6,
    TPM2+F+I+G4: EOG090C05SA,
    TN+F+G4: EOG090C05SD,
    TIM2+F+G4: EOG090C05SZ,
    TIM2e+R3: EOG090C05TC,
    TIM2+F+I+G4: EOG090C05TF,
    HKY+F+I+G4: EOG090C05TU,
    K2P+I+G4: EOG090C05U1,
    TIM2+F+I+G4: EOG090C05UL,
    TIM2e+I+G4: EOG090C05UN,
    TN+F+R3: EOG090C05UV,
    HKY+F+R3: EOG090C05V7,
    TIM3e+I+G4: EOG090C05VD,
    TPM3+F+G4: EOG090C05VG,
    HKY+F+I+G4: EOG090C05VV,
    TNe+I+G4: EOG090C05WL,
    TIM2+F+R3: EOG090C05WS,
    TIM3e+G4: EOG090C05X7,
    TIM2e+I+G4: EOG090C05XW,
    TIM3+F+I+G4: EOG090C05Y6,
    TPM2+F+G4: EOG090C05Z6,
    TIM2e+G4: EOG090C05Z8,
    TN+F+I+G4: EOG090C05ZC,
    TIM3+F+G4: EOG090C05ZW,
    K2P+G4: EOG090C060N,
    TIM2+F+I+G4: EOG090C0610,
    TIM2+F+I+G4: EOG090C0612,
    TN+F+R3: EOG090C061B,
    TPM3+F+G4: EOG090C061E,
    TIM2e+I+G4: EOG090C061N,
    TIM2+F+I+G4: EOG090C061Y,
    TIM2+F+I+G4: EOG090C062I,
    TPM3+F+I+G4: EOG090C0631,
    TIM2+F+R3: EOG090C063L,
    TIM2+F+G4: EOG090C063S,
    TIM3+F+G4: EOG090C063T,
    K2P+G4: EOG090C063Z,
    TPM3+F+G4: EOG090C0642,
    K2P+G4: EOG090C065H,
    TPM2+F+I+G4: EOG090C065Y,
    TN+F+G4: EOG090C066B,
    TIM3e+R3: EOG090C067E,
    TN+F+I+G4: EOG090C067O,
    HKY+F+G4: EOG090C0697,
    TNe+R3: EOG090C069K,
    TPM2+F+I+G4: EOG090C06A9,
    TIM2e+I+G4: EOG090C06BH,
    TIM3e+R3: EOG090C06BM,
    TIM2+F+R3: EOG090C06BV,
    TIM2+F+I+G4: EOG090C06C1,
    TNe+R3: EOG090C06C3,
    TIM2e+I+G4: EOG090C06CK,
    HKY+F+R3: EOG090C06CY,
    TIM2e+I+G4: EOG090C06DE,
    HKY+F+G4: EOG090C06DI,
    TPM3+F+G4: EOG090C06DQ,
    TIM3+F+G4: EOG090C06E3,
    GTR+F+R3: EOG090C06ED,
    TIM3+F+G4: EOG090C06EO,
    TN+F+G4: EOG090C06FC,
    TIM2e+R3: EOG090C06FE,
    TIM2e+G4: EOG090C06GH,
    TIM3+F+I+G4: EOG090C06H9,
    K2P+G4: EOG090C06I9,
    TNe+G4: EOG090C06IF,
    TIM3e+G4: EOG090C06IS,
    TNe+G4: EOG090C06JS,
    TIM2+F+G4: EOG090C06JT,
    TIM2+F+G4: EOG090C06KH,
    TN+F+I+G4: EOG090C06LQ,
    TNe+I+G4: EOG090C06M0,
    TNe+I+G4: EOG090C06M4,
    TIM2+F+G4: EOG090C06ME,
    TNe+G4: EOG090C06MU,
    TIM+F+I+G4: EOG090C06NC,
    TN+F+R3: EOG090C06NE,
    TIM3+F+R3: EOG090C06NH,
    TIM3e+G4: EOG090C06O6,
    TPM3+F+R3: EOG090C06OH,
    TN+F+G4: EOG090C06PQ,
    TNe+I+G4: EOG090C06QE,
    TN+F+G4: EOG090C06QP,
    TIM3+F+R3: EOG090C06QW,
    TIM3+F+G4: EOG090C06RK,
    K2P+G4: EOG090C06RL,
    TN+F+G4: EOG090C06SH,
    K2P+I+G4: EOG090C06SJ,
    TIM2+F+G4: EOG090C06T7,
    TIM3e+G4: EOG090C06T9,
    TPM3+F+G4: EOG090C06TI,
    TPM3+F+G4: EOG090C06TR,
    TNe+G4: EOG090C06US,
    TN+F+I+G4: EOG090C06VH,
    HKY+F+G4: EOG090C06WG,
    K2P+G4: EOG090C06WZ,
    TIM2+F+G4: EOG090C06X7,
    K2P+G4: EOG090C06XU,
    TPM3+F+G4: EOG090C06XY,
    K2P+I+G4: EOG090C06ZU,
    TN+F+I+G4: EOG090C070G,
    TNe+I+G4: EOG090C070K,
    TN+F+R3: EOG090C070M,
    TIM2e+I+G4: EOG090C070O,
    TIM3+F+G4: EOG090C070Z,
    HKY+F+G4: EOG090C0715,
    TIM3e+G4: EOG090C0719,
    TIM3e+G4: EOG090C071P,
    TN+F+G4: EOG090C071T,
    TIM3+F+G4: EOG090C072K,
    TNe+R2: EOG090C0731,
    HKY+F+I+G4: EOG090C0737,
    TIM2e+G4: EOG090C073I,
    TIM2+F+I+G4: EOG090C073L,
    TIM3e+I+G4: EOG090C073Z,
    TIM3e+R3: EOG090C0745,
    TIM3+F+I+G4: EOG090C075K,
    HKY+F+I+G4: EOG090C0767,
    TIM3+F+G4: EOG090C076E,
    K2P+I+G4: EOG090C076H,
    TIM2+F+R3: EOG090C076N,
    TIM3+F+I+G4: EOG090C077N,
    K2P+G4: EOG090C077V,
    TIM3e+G4: EOG090C078H,
    TN+F+I+G4: EOG090C078I,
    TN+F+R3: EOG090C078M,
    TNe+I+G4: EOG090C0792,
    K2P+G4: EOG090C079C,
    TN+F+I+G4: EOG090C079X,
    TN+F+R3: EOG090C07A3,
    TIM3+F+I+G4: EOG090C07AC,
    TN+F+G4: EOG090C07AQ,
    TN+F+G4: EOG090C07AR,
    TIM3e+I+G4: EOG090C07AU,
    TN+F+I+G4: EOG090C07AW,
    TIM3+F+I+G4: EOG090C07CC,
    HKY+F+I+G4: EOG090C07CI,
    TIM2e+I+G4: EOG090C07EG,
    TIM2+F+I+G4: EOG090C07F0,
    TNe+R3: EOG090C07FG,
    TIM3+F+G4: EOG090C07FY,
    TN+F+R3: EOG090C07GJ,
    TIM2e+G4: EOG090C07HG,
    TVMe+G4: EOG090C07HR,
    TIM2+F+I+G4: EOG090C07IL,
    HKY+F+G4: EOG090C07IZ,
    SYM+R3: EOG090C07J7,
    TIM2+F+I+G4: EOG090C07JF,
    TIM2e+G4: EOG090C07JM,
    TNe+I+G4: EOG090C07JN,
    HKY+F+I+G4: EOG090C07K0,
    TIM3e+I+G4: EOG090C07K7,
    TIM3e+I+G4: EOG090C07KH,
    TIM2+F+I+G4: EOG090C07LE,
    HKY+F+I+G4: EOG090C07LN,
    HKY+F+I+G4: EOG090C07MA,
    TN+F+I+G4: EOG090C07MB,
    K3Pu+F+R3: EOG090C07N2,
    TN+F+I+G4: EOG090C07N8,
    TN+F+I+G4: EOG090C07NB,
    TIM2e+I+G4: EOG090C07OT,
    GTR+F+I+G4: EOG090C07OX,
    TPM2+F+G4: EOG090C07PU,
    HKY+F+G4: EOG090C07PX,
    HKY+F+G4: EOG090C07QX,
    HKY+F+I+G4: EOG090C07R2,
    TIM3+F+R3: EOG090C07R8,
    TIM3e+G4: EOG090C07RQ,
    TIM2e+I+G4: EOG090C07RW,
    TN+F+G4: EOG090C07RZ,
    TIM3e+I+G4: EOG090C07SG,
    HKY+F+I+G4: EOG090C07SK,
    TNe+I+G4: EOG090C07SU,
    TIM3e+I+G4: EOG090C07T6,
    TN+F+I+G4: EOG090C07TI,
    TN+F+G4: EOG090C07TQ,
    TN+F+I+G4: EOG090C07TY,
    TIM2e+G4: EOG090C07U0,
    TIM2e+I+G4: EOG090C07UM,
    TIM3+F+I+G4: EOG090C07UU,
    TIM+F+I+G4: EOG090C07V0,
    TN+F+R3: EOG090C07VA,
    TPM3+F+R3: EOG090C07VC,
    TNe+G4: EOG090C07VZ,
    TN+F+R3: EOG090C07WZ,
    TN+F+G4: EOG090C07YF,
    TIM2e+I+G4: EOG090C07YR,
    TIM2+F+I+G4: EOG090C07ZB,
    TIM3e+R3: EOG090C07ZI,
    K3Pu+F+G4: EOG090C07ZN,
    K2P+G4: EOG090C07ZZ,
    K2P+I+G4: EOG090C0800,
    HKY+F+I+G4: EOG090C080L,
    HKY+F+I+G4: EOG090C080N,
    HKY+F+G4: EOG090C080W,
    TN+F+I+G4: EOG090C0812,
    K2P+G4: EOG090C081U,
    K2P+I+G4: EOG090C083H,
    K3Pu+F+G4: EOG090C0848,
    TIM3e+G4: EOG090C084B,
    TN+F+I+G4: EOG090C084N,
    TIM3e+R3: EOG090C0865,
    TPM3+F+I+G4: EOG090C087L,
    TIM2+F+I+G4: EOG090C0885,
    HKY+F+R3: EOG090C088I,
    TIM+F+R4: EOG090C088M,
    TIM2+F+G4: EOG090C088R,
    TIM2+F+I+G4: EOG090C088U,
    TN+F+I+G4: EOG090C089X,
    TN+F+I+G4: EOG090C08AJ,
    TPM3+F+G4: EOG090C08AU,
    TNe+I+G4: EOG090C08B2,
    K2P+I+G4: EOG090C08B5,
    TN+F+R3: EOG090C08BF,
    TIM3e+G4: EOG090C08BI,
    TN+F+R3: EOG090C08BJ,
    TIM3+F+G4: EOG090C08CA,
    TN+F+G4: EOG090C08DA,
    TIM3+F+G4: EOG090C08DE,
    K2P+I+G4: EOG090C08DI,
    TN+F+R3: EOG090C08DY,
    TIM3+F+I+G4: EOG090C08EW,
    HKY+F+G4: EOG090C08F6,
    TIM3+F+G4: EOG090C08FM,
    TNe+I+G4: EOG090C08G8,
    TIM3+F+G4: EOG090C08GU,
    TNe+G4: EOG090C08GY,
    HKY+F+I+G4: EOG090C08HB,
    HKY+F+G4: EOG090C08HD,
    TIM2+F+I+G4: EOG090C08HE,
    GTR+F+G4: EOG090C08HH,
    TPM3+F+G4: EOG090C08HR,
    TN+F+I+G4: EOG090C08IP,
    TPM3+F+I+G4: EOG090C08JC,
    TIM3e+G4: EOG090C08JF,
    TIM3e+G4: EOG090C08L5,
    TNe+R3: EOG090C08LB,
    SYM+G4: EOG090C08LU,
    TNe+I+G4: EOG090C08LY,
    TIM2+F+I+G4: EOG090C08M3,
    TN+F+I+G4: EOG090C08M6,
    TVMe+R2: EOG090C08M8,
    TIM3e+G4: EOG090C08MY,
    HKY+F+G4: EOG090C08NT,
    HKY+F+G4: EOG090C08OC,
    TIM3e+G4: EOG090C08PP,
    TN+F+G4: EOG090C08PT,
    TN+F+R3: EOG090C08RR,
    HKY+F+R2: EOG090C08RU,
    HKY+F+G4: EOG090C08RW,
    TVM+F+I+G4: EOG090C08SZ,
    TPM3+F+I+G4: EOG090C08T2,
    K3P+G4: EOG090C08T4,
    TVM+F+R3: EOG090C08TA,
    TN+F+I+G4: EOG090C08TM,
    TPM3+F+R3: EOG090C08U5,
    GTR+F+I+G4: EOG090C08U6,
    TIM3e+R3: EOG090C08VJ,
    HKY+F+G4: EOG090C08VR,
    TVM+F+I+G4: EOG090C08W8,
    TN+F+G4: EOG090C08W9,
    TIM2+F+I+G4: EOG090C08WJ,
    K2P+I+G4: EOG090C08WX,
    K2P+I+G4: EOG090C08WY,
    TIM3+F+R3: EOG090C08X8,
    TNe+G4: EOG090C08XQ,
    HKY+F+G4: EOG090C08XV,
    TIM2e+I+G4: EOG090C08YC,
    TIM2e+G4: EOG090C08YM,
    TIM3e+G4: EOG090C08YW,
    TIM3e+G4: EOG090C08ZC,
    TN+F+G4: EOG090C0907,
    HKY+F+I+G4: EOG090C090T,
    TN+F+I+G4: EOG090C090X,
    HKY+F+G4: EOG090C0910,
    TIM2+F+G4: EOG090C091J,
    TN+F+G4: EOG090C091Z,
    TIM3+F+I+G4: EOG090C0927,
    HKY+F+G4: EOG090C092S,
    HKY+F+G4: EOG090C093B,
    TVMe+G4: EOG090C093T,
    HKY+F+G4: EOG090C093W,
    TN+F+I+G4: EOG090C0945,
    K2P+I+G4: EOG090C094O,
    TIM3e+R2: EOG090C094V,
    K2P+G4: EOG090C095H,
    TVMe+G4: EOG090C0968,
    HKY+F+G4: EOG090C0969,
    TNe+I+G4: EOG090C096M,
    HKY+F+G4: EOG090C0979,
    K2P+I+G4: EOG090C097N,
    TPM3+F+I+G4: EOG090C098S,
    TIM3e+I+G4: EOG090C099L,
    TIM2+F+R3: EOG090C099W,
    TIM3e+I+G4: EOG090C09A2,
    TIM3e+R3: EOG090C09AC,
    TPM3+F+I+G4: EOG090C09B8,
    K2P+G4: EOG090C09CS,
    TIM2+F+I+G4: EOG090C09DA,
    K2P+G4: EOG090C09DM,
    TIM3+F+I+G4: EOG090C09E0,
    TIM3e+R3: EOG090C09E6,
    TN+F+G4: EOG090C09EA,
    TPM2+F+G4: EOG090C09EJ,
    TIM2+F+I+G4: EOG090C09FS,
    TNe+I+G4: EOG090C09GF,
    TN+F+I+G4: EOG090C09GM,
    K2P+I+G4: EOG090C09GW,
    TN+F+I+G4: EOG090C09HK,
    TIM3+F+R4: EOG090C09HS,
    TIM2e+G4: EOG090C09II,
    TVMe+I+G4: EOG090C09IS,
    TIM3e+I+G4: EOG090C09IX,
    K2P+G4: EOG090C09JP,
    TPM3+F+I+G4: EOG090C09K6,
    TIM2e+G4: EOG090C09KK,
    HKY+F+R2: EOG090C09KT,
    K2P+G4: EOG090C09L0,
    TIM2+F+I+G4: EOG090C09LP,
    K3P+G4: EOG090C09MG,
    K2P+I+G4: EOG090C09MN,
    HKY+F+I+G4: EOG090C09N0,
    TIM2+F+G4: EOG090C09O8,
    TIM2+F+G4: EOG090C09ON,
    TN+F+G4: EOG090C09PS,
    K2P+G4: EOG090C09RA,
    HKY+F+G4: EOG090C09RL,
    HKY+F+I+G4: EOG090C09SG,
    TN+F+I+G4: EOG090C09SR,
    K3P+I+G4: EOG090C09T7,
    TIM2+F+I+G4: EOG090C09TH,
    TNe+G4: EOG090C09TU,
    TIM3e+R3: EOG090C09TY,
    TNe+G4: EOG090C09UZ,
    K2P+I+G4: EOG090C09VB,
    K2P+G4: EOG090C09VP,
    TN+F+G4: EOG090C09WQ,
    K2P+I+G4: EOG090C09WR,
    HKY+F+I+G4: EOG090C09XA,
    K2P+G4: EOG090C09XF,
    TPM2+F+I+G4: EOG090C09XK,
    TIMe+I+G4: EOG090C09XM,
    TIM3+F+G4: EOG090C09XN,
    TIM2+F+G4: EOG090C09XS,
    TIM2+F+G4: EOG090C09YT,
    TPM3+F+G4: EOG090C09YW,
    TNe+G4: EOG090C09YY,
    TIMe+I+G4: EOG090C09Z9,
    TIM3e+G4: EOG090C09ZC,
    TIM2e+I+G4: EOG090C0A0C,
    TIM2e+G4: EOG090C0A1O,
    TN+F+G4: EOG090C0A2M,
    TIM3+F+G4: EOG090C0A2Z,
    TNe+G4: EOG090C0A32,
    HKY+F+R2: EOG090C0A45,
    K2P+G4: EOG090C0A4O,
    TN+F+I+G4: EOG090C0A4P,
    TIM3e+G4: EOG090C0A50,
    TN+F+I+G4: EOG090C0A59,
    GTR+F+I+G4: EOG090C0A5A,
    HKY+F+I+G4: EOG090C0A5R,
    TN+F+I+G4: EOG090C0A73,
    TIM2e+R3: EOG090C0A75,
    TN+F+R3: EOG090C0A76,
    TNe+I+G4: EOG090C0A7D,
    K2P+G4: EOG090C0A7E,
    TIM2e+I+G4: EOG090C0A7K,
    K2P+I+G4: EOG090C0A81,
    TIM2+F+G4: EOG090C0A8E,
    TIM3e+R3: EOG090C0A8V,
    TPM2+F+G4: EOG090C0A8Y,
    TPM3+F+I+G4: EOG090C0A9E,
    TPM3+F+G4: EOG090C0A9X,
    TIM2+F+I+G4: EOG090C0A9Z,
    K2P+I+G4: EOG090C0AA6,
    TN+F+R3: EOG090C0AAH,
    TIM3e+G4: EOG090C0AB8,
    TIM3e+G4: EOG090C0ABS,
    TNe+I+G4: EOG090C0ADS,
    TPM2+F+R2: EOG090C0AEF,
    TIM3e+I+G4: EOG090C0AEK,
    TVMe+G4: EOG090C0AFE,
    TIM2e+I+G4: EOG090C0AFJ,
    TPM3+F+G4: EOG090C0AGE,
    TN+F+R3: EOG090C0AGY,
    TIM3+F+G4: EOG090C0AH6,
    TIM3e+R3: EOG090C0AHG,
    TIM3e+I+G4: EOG090C0AHM,
    TPM3+F+G4: EOG090C0AHV,
    K2P+G4: EOG090C0AIA,
    K2P+I+G4: EOG090C0AII,
    TN+F+I+G4: EOG090C0AJF,
    TIM2+F+I+G4: EOG090C0AJK,
    TIM2e+I+G4: EOG090C0AJP,
    K2P+I+G4: EOG090C0AKG,
    TIM2+F+I+G4: EOG090C0AKQ,
    TPM3+F+I+G4: EOG090C0AKT,
    K2P+G4: EOG090C0AKV,
    GTR+F+I+G4: EOG090C0AKZ,
    TIM+F+G4: EOG090C0AL1,
    TIM3e+G4: EOG090C0AL2,
    TN+F+G4: EOG090C0ALG,
    TNe+I+G4: EOG090C0AM8,
    TIM3e+G4: EOG090C0AMS,
    TIM3e+G4: EOG090C0AMW,
    TIM3e+G4: EOG090C0AMZ,
    K2P+G4: EOG090C0AO1,
    TN+F+R3: EOG090C0AO4,
    HKY+F+I+G4: EOG090C0AOQ,
    K2P+I+G4: EOG090C0API,
    TPM2+F+G4: EOG090C0AQ9,
    GTR+F+I+G4: EOG090C0AQW,
    TIM2+F+I+G4: EOG090C0AQX,
    TIM2e+G4: EOG090C0AR7,
    K2P+I+G4: EOG090C0ARG,
    TPM3+F+G4: EOG090C0ASA,
    TIM2e+I+G4: EOG090C0ASD,
    TIM2+F+I+G4: EOG090C0ASY,
    TN+F+I+G4: EOG090C0AUF,
    K2P+I+G4: EOG090C0AVH,
    TN+F+G4: EOG090C0AVI,
    K2P+I+G4: EOG090C0AVW,
    TN+F+I+G4: EOG090C0AW9,
    TN+F+G4: EOG090C0AWD,
    TN+F+G4: EOG090C0AXM,
    TIM3e+I+G4: EOG090C0AY1,
    TN+F+I+G4: EOG090C0AY3,
    TN+F+I+G4: EOG090C0AYF,
    TIM3e+I+G4: EOG090C0AYH,
    K2P+G4: EOG090C0AYL,
    TIM2e+G4: EOG090C0AYM,
    TN+F+I+G4: EOG090C0AYN,
    TIM2+F+G4: EOG090C0AZB,
    TN+F+R3: EOG090C0AZK,
    TVMe+G4: EOG090C0AZY,
    TIM3e+I+G4: EOG090C0B11,
    TN+F+G4: EOG090C0B20,
    TN+F+I+G4: EOG090C0B2F,
    K2P+G4: EOG090C0B2G,
    K3Pu+F+G4: EOG090C0B2P,
    TIM3e+I+G4: EOG090C0B3H,
    HKY+F+G4: EOG090C0B49,
    HKY+F+I+G4: EOG090C0B4A,
    K2P+G4: EOG090C0B76,
    K2P+I+G4: EOG090C0B7O,
    K2P+I+G4: EOG090C0B8Z,
    TIM3e+G4: EOG090C0BA3,
    K2P+I+G4: EOG090C0BB7,
    TN+F+I+G4: EOG090C0BB8,
    TIM3+F+I+G4: EOG090C0BBC,
    TIM2+F+G4: EOG090C0BBZ,
    TIM2+F+G4: EOG090C0BC9,
    TPM3+F+R3: EOG090C0BCJ,
    TPM2+F+I+G4: EOG090C0BD6,
    TIM2+F+I+G4: EOG090C0BEF,
    HKY+F+G4: EOG090C0BF4,
    TN+F+I+G4: EOG090C0BFD,
    TN+F+G4: EOG090C0BFG,
    TIM3e+G4: EOG090C0BGG,
    TN+F+G4: EOG090C0BHC,
    TIM2e+I+G4: EOG090C0BHG,
    TIM2e+I+G4: EOG090C0BHS,
    TN+F+G4: EOG090C0BI4,
    TPM3+F+G4: EOG090C0BIL,
    TNe+I+G4: EOG090C0BIN,
    TPM2+F+G4: EOG090C0BIV,
    TN+F+I+G4: EOG090C0BK5,
    TIM2+F+G4: EOG090C0BLJ,
    K2P+G4: EOG090C0BLP,
    K2P+G4: EOG090C0BM6,
    TN+F+I+G4: EOG090C0BMB,
    TPM2+F+G4: EOG090C0BMS,
    TN+F+I+G4: EOG090C0BN3,
    K2P+I+G4: EOG090C0BNB,
    TIM2e+G4: EOG090C0BNM,
    K2P+G4: EOG090C0BO2,
    TIM2e+G4: EOG090C0BOQ,
    TN+F+R3: EOG090C0BQH,
    TNe+G4: EOG090C0BQL,
    HKY+F+I+G4: EOG090C0BRA,
    TIM3e+G4: EOG090C0BRC,
    TIM3e+I+G4: EOG090C0BRT,
    K2P+G4: EOG090C0BRX,
    HKY+F+R2: EOG090C0BSX,
    TIM3+F+I+G4: EOG090C0BSZ,
    TNe+G4: EOG090C0BTR,
    K3P+G4: EOG090C0BU3,
    TN+F+G4: EOG090C0BUD,
    TIM3+F+R3: EOG090C0BUF,
    TN+F+G4: EOG090C0BUL,
    TNe+G4: EOG090C0BUN,
    HKY+F+I+G4: EOG090C0BV6,
    TPM3+F+G4: EOG090C0BW5,
    TIM3e+I+G4: EOG090C0BX3,
    HKY+F+I+G4: EOG090C0BX6,
    TPM3+F+G4: EOG090C0BXY,
    TNe+I+G4: EOG090C0BY9,
    TN+F+G4: EOG090C0BZ9,
    TIM3+F+I+G4: EOG090C0BZF,
    TIM3+F+I+G4: EOG090C0BZH,
    K2P+G4: EOG090C0BZQ,
    K2P+G4: EOG090C0C0V,
    TIM3e+G4: EOG090C0C1Q,
    K2P+G4: EOG090C0C2M,
    TIM2e+I+G4: EOG090C0C2O,
    TIM3+F+G4: EOG090C0C2R,
    TIM3e+G4: EOG090C0C3S,
    TPM3+F+G4: EOG090C0C4E,
    TIM3e+G4: EOG090C0C4G,
    TN+F+I+G4: EOG090C0C4T,
    K2P+I+G4: EOG090C0C5Y,
    TIM2e+G4: EOG090C0C7Y,
    K2P+G4: EOG090C0C82,
    TIM3+F+G4: EOG090C0C83,
    TN+F+G4: EOG090C0C96,
    TN+F+R3: EOG090C0CAI,
    TIM2e+I+G4: EOG090C0CAN,
    TIM2+F+I+G4: EOG090C0CAW,
    K2P+G4: EOG090C0CAX,
    HKY+F+I+G4: EOG090C0CB7,
    K2P+G4: EOG090C0CBS,
    TN+F+G4: EOG090C0CBZ,
    TNe+G4: EOG090C0CC2,
    TIM3e+G4: EOG090C0CCC,
    TN+F+G4: EOG090C0CD8,
    K2P+G4: EOG090C0CDP,
    TIM3+F+G4: EOG090C0CEA,
    TIM2e+G4: EOG090C0CEZ,
    K2P+I+G4: EOG090C0CF0,
    TNe+I+G4: EOG090C0CF3,
    TIM2+F+G4: EOG090C0CFR,
    TN+F+G4: EOG090C0CGE,
    TIM2+F+I+G4: EOG090C0CGN,
    TIM2e+I+G4: EOG090C0CH0,
    TPM3+F+G4: EOG090C0CI2,
    TN+F+I+G4: EOG090C0CJ9,
    TIM2e+I+G4: EOG090C0CJV,
    K2P+I+G4: EOG090C0CKJ,
    TPM3+F+G4: EOG090C0CKQ,
    K2P+I+G4: EOG090C0CL1,
    TNe+R3: EOG090C0CM6,
    TIM3+F+I+G4: EOG090C0CMC,
    TIM2+F+I+G4: EOG090C0CMT,
    TVMe+G4: EOG090C0CMV,
    TN+F+I+G4: EOG090C0CNF,
    HKY+F+I+G4: EOG090C0CNQ,
    TPM2+F+G4: EOG090C0CNU,
    TIM2+F+G4: EOG090C0COA,
    TIM3+F+G4: EOG090C0COM,
    TNe+I+G4: EOG090C0CPI,
    TIM3+F+G4: EOG090C0CPM,
    TIM2+F+I+G4: EOG090C0CQ0,
    TIM2e+G4: EOG090C0CQD,
    K2P+I+G4: EOG090C0CR0,
    K2P+G4: EOG090C0CSC,
    K2P+I+G4: EOG090C0CT3,
    TIM2e+I+G4: EOG090C0CT5,
    TIM2+F+I+G4: EOG090C0CUT,
    K2P+R3: EOG090C0CV1,
    TN+F+R3: EOG090C0CVC,
    TPM3+F+G4: EOG090C0CWB,
    TVM+F+I+G4: EOG090C0CWJ,
    TNe+R3: EOG090C0CWY,
    TNe+G4: EOG090C0CZ5,
    TIM3e+I+G4: EOG090C0CZ6,
    TNe+I+G4: EOG090C0CZ9,
    TN+F+G4: EOG090C0CZE,
    HKY+F+I+G4: EOG090C0CZY,
    TIM3e+I+G4: EOG090C0D0F,
    TIM3e+R3: EOG090C0D12,
    TNe+G4: EOG090C0D1B,
    TNe+G4: EOG090C0D26,
    K2P+G4: EOG090C0D3X,
    HKY+F+G4: EOG090C0D5O,
    TIM2+F+I+G4: EOG090C0D61,
    TIM3e+G4: EOG090C0D62,
    TIM3e+I+G4: EOG090C0D77,
    K2P+G4: EOG090C0D7K,
    TIM3e+G4: EOG090C0D7L,
    TIM3e+G4: EOG090C0D7N,
    TPM3+F+R3: EOG090C0D80,
    TIM2e+I+G4: EOG090C0D8H,
    K2P+G4: EOG090C0D8K,
    TIM3e+R3: EOG090C0D9F,
    K2P+G4: EOG090C0D9T,
    K2P+I+G4: EOG090C0DAZ,
    TIM3e+G4: EOG090C0DBL,
    K2P+I+G4: EOG090C0DBX,
    TN+F+G4: EOG090C0DCG,
    TN+F+G4: EOG090C0DCR,
    TN+F+R3: EOG090C0DD1,
    TN+F+G4: EOG090C0DDD,
    TIM3e+G4: EOG090C0DEC,
    K2P+G4: EOG090C0DFE,
    TPM3+F+I+G4: EOG090C0DG7,
    TIM2e+G4: EOG090C0DGW,
    TIM3+F+I+G4: EOG090C0DGZ,
    TIM2+F+I+G4: EOG090C0DH1,
    HKY+F+G4: EOG090C0DI1,
    K2P+I+G4: EOG090C0DI6,
    TN+F+I+G4: EOG090C0DIX,
    K2P+G4: EOG090C0DIZ,
    TIM2e+G4: EOG090C0DJ8,
    TIM3e+G4: EOG090C0DN3,
    K2P+I+G4: EOG090C0DNL,
    GTR+F+G4: EOG090C0DNS,
    K2P+G4: EOG090C0DP8,
    TN+F+I+G4: EOG090C0DPG,
    TN+F+G4: EOG090C0DPN,
    TNe+G4: EOG090C0DQB,
    TIM2e+G4: EOG090C0DQK,
    K3P+I+G4: EOG090C0DQP,
    TIM3e+G4: EOG090C0DR4,
    TPM3+F+G4: EOG090C0DR5,
    TIM2+F+G4: EOG090C0DR7,
    TN+F+R3: EOG090C0DR8,
    TIM3+F+G4: EOG090C0DRQ,
    TN+F+G4: EOG090C0DS3,
    TNe+G4: EOG090C0DSI,
    TN+F+G4: EOG090C0DSW,
    TIM3e+I+G4: EOG090C0DT4,
    K3Pu+F+G4: EOG090C0DTS,
    TN+F+I+G4: EOG090C0DV9,
    TIM+F+I+G4: EOG090C0DVF,
    TN+F+G4: EOG090C0DVL,
    HKY+F+G4: EOG090C0DWN,
    TIM3e+I+G4: EOG090C0DXX,
    K2P+G4: EOG090C0DYP,
    K2P+G4: EOG090C0DYT,
    TN+F+R3: EOG090C0DZ6,
    K2P+G4: EOG090C0DZR,
    TIM3+F+I+G4: EOG090C0E0W,
    TIM3+F+G4: EOG090C0E12,
    TIM2e+G4: EOG090C0E1B,
    K2P+I+G4: EOG090C0E3E,
    HKY+F+G4: EOG090C0E4L,
    TN+F+R3: EOG090C0E74,
    TIM3e+G4: EOG090C0E7H,
    TNe+I+G4: EOG090C0E8U,
    TN+F+G4: EOG090C0E92,
    HKY+F+G4: EOG090C0E9M,
    K3P+I+G4: EOG090C0EAD,
    TIM3+F+G4: EOG090C0EBF,
    TIM3e+I+G4: EOG090C0ECZ,
    K2P+I+G4: EOG090C0EDQ,
    HKY+F+G4: EOG090C0EE9,
    TNe+I+G4: EOG090C0EEB,
    TN+F+G4: EOG090C0EFT,
    TN+F+G4: EOG090C0EHE,
    TNe+G4: EOG090C0EIA,
    TIM2+F+G4: EOG090C0EIZ,
    TNe+R3: EOG090C0EJ6,
    TVM+F+G4: EOG090C0EJH,
    TN+F+I+G4: EOG090C0EKZ,
    TPM2+F+G4: EOG090C0EL5,
    TNe+G4: EOG090C0ELW,
    TN+F+G4: EOG090C0EM0,
    TIM3+F+I+G4: EOG090C0EM9,
    TN+F+G4: EOG090C0EMQ,
    TIM3+F+R3: EOG090C0EMU,
    TIM2+F+G4: EOG090C0EN9,
    TN+F+G4: EOG090C0ENF,
    K2P+G4: EOG090C0EOC,
    TIM3e+G4: EOG090C0EOI,
    K2P+G4: EOG090C0EOQ,
    TN+F+G4: EOG090C0EOX,
    HKY+F+G4: EOG090C0EP9,
    TIM3e+G4: EOG090C0EQM,
    TIM2+F+G4: EOG090C0EQN,
    TN+F+I+G4: EOG090C0ER7,
    TIM2e+I+G4: EOG090C0ERZ,
    TNe+G4: EOG090C0ESZ,
    TN+F+I+G4: EOG090C0EUH,
    TN+F+I+G4: EOG090C0EUQ,
    GTR+F+G4: EOG090C0EVB,
    K2P+G4: EOG090C0EVM,
    TIM3+F+I+G4: EOG090C0EVV,
    TIM2+F+I+G4: EOG090C0EWI,
    TPM2+F+I+G4: EOG090C0EWU,
    TNe+G4: EOG090C0EX7,
    K2P+G4: EOG090C0EXJ,
    TN+F+R3: EOG090C0EYV,
    TPM2+F+G4: EOG090C0EYY,
    K2P+G4: EOG090C0EZC,
    K2P+G4: EOG090C0F1D,
    TIM2e+I+G4: EOG090C0F1W,
    TIM3e+G4: EOG090C0F34,
    TNe+G4: EOG090C0F3B,
    TN+F+I+G4: EOG090C0F3O,
    TIM2+F+G4: EOG090C0F3Y,
    TNe+I+G4: EOG090C0F4C,
    K2P+G4: EOG090C0F6D,
    K2P+G4: EOG090C0F70,
    TIM3+F+G4: EOG090C0F77,
    TIM2+F+R3: EOG090C0F8C,
    TIM2+F+G4: EOG090C0F9Q,
    TN+F+G4: EOG090C0FAF,
    K2P+G4: EOG090C0FBJ,
    TN+F+G4: EOG090C0FDT,
    TN+F+I+G4: EOG090C0FDX,
    TIM2+F+G4: EOG090C0FEF,
    TNe+G4: EOG090C0FF0,
    K2P+G4: EOG090C0FI1,
    K2P+G4: EOG090C0FIC,
    TN+F+I+G4: EOG090C0FJ3,
    TN+F+G4: EOG090C0FK4,
    TPM3+F+G4: EOG090C0FLD,
    TIM2+F+I+G4: EOG090C0FLU,
    TN+F+G4: EOG090C0FNE,
    K2P+R3: EOG090C0FP5,
    TIM2e+I+G4: EOG090C0FPG,
    TN+F+I+G4: EOG090C0FPO,
    TN+F+G4: EOG090C0FQD,
    TN+F+G4: EOG090C0FS2,
    TN+F+I+G4: EOG090C0FSO,
    K3P+G4: EOG090C0FT6,
    TIM2+F+I+G4: EOG090C0FXH,
    TIM+F+G4: EOG090C0FZ6,
    TIM2+F+G4: EOG090C0FZR,
    TN+F+I+G4: EOG090C0G17,
    K2P+I+G4: EOG090C0G27,
    K2P+G4: EOG090C0G3O,
    K2P+G4: EOG090C0G4Y,
    K2P+G4: EOG090C0G6U,
    TIM3e+G4: EOG090C0G7V,
    K2P+G4: EOG090C0GHR,
    K2P+R3: EOG090C0GO5;
end;
