# Supplementary material for: Chromosome-Scale Genome Assembly and Transcriptome Assembly of Kawakawa Euthynnus affinis; A Tuna-Like Species
Source: Front Genet. 2021 Sep 20;12:739781. doi: 10.3389/fgene.2021.739781 (PMC8489456; doi:10.3389/fgene.2021.739781)
Supplement: Supplementary File 2 — Major categories and quantities of repeat elements in E. affinis genome assembly. [file Data_Sheet_2.CSV]

EUTAFF000001	735643	735644	Female-1:0.0	scaffold00039:1509149
EUTAFF000001	1268642	1268643	Female-1:13.8	scaffold00039:976150
EUTAFF000001	2246189	2246190	Female-1:26.1	scaffold00313:1298
EUTAFF000001	2246189	2246190	Male-1:0.0	scaffold00313:1298
EUTAFF000001	3150405	3150406	Female-1:33.5	scaffold00013:862605
EUTAFF000001	3150489	3150490	Female-1:33.5	scaffold00013:862689
EUTAFF000001	3852144	3852145	Female-1:36.7	scaffold00013:1564344
EUTAFF000001	4311508	4311509	Female-1:37.8	scaffold00013:2023708
EUTAFF000001	4369416	4369417	Female-1:37.8	scaffold00013:2081616
EUTAFF000001	4369505	4369506	Female-1:37.8	scaffold00013:2081705
EUTAFF000001	4524121	4524122	Male-1:2.2	scaffold00013:2236321
EUTAFF000001	4524216	4524217	Male-1:2.2	scaffold00013:2236416
EUTAFF000001	5161364	5161365	Female-1:38.8	scaffold00013:2873564
EUTAFF000001	5710109	5710110	Female-1:38.8	scaffold00013:3422309
EUTAFF000001	5710109	5710110	Male-1:5.8	scaffold00013:3422309
EUTAFF000001	6155535	6155536	Male-1:5.8	scaffold00013:3867735
EUTAFF000001	7125213	7125214	Male-1:5.8	scaffold00013:4837413
EUTAFF000001	7125290	7125291	Male-1:5.8	scaffold00013:4837490
EUTAFF000001	7160071	7160072	Male-1:6.9	scaffold00013:4872271
EUTAFF000001	8017320	8017321	Male-1:6.9	scaffold00013:5729520
EUTAFF000001	14699845	14699846	Male-1:6.9	scaffold00013:12412045
EUTAFF000001	19569695	19569696	Male-1:7.9	scaffold00013:17281895
EUTAFF000001	21439481	21439482	Male-1:7.9	scaffold00013:19151681
EUTAFF000001	24901793	24901794	Female-1:40.9	scaffold00013:22613993
EUTAFF000001	24901793	24901794	Male-1:13.3	scaffold00013:22613993
EUTAFF000001	25785427	25785428	Female-1:40.9	scaffold00013:23497627
EUTAFF000001	26178432	26178433	Female-1:43.1	scaffold00013:23890632
EUTAFF000001	26330254	26330255	Male-1:23.6	scaffold00013:24042454
EUTAFF000001	27005879	27005880	Female-1:43.1	scaffold00013:24718079
EUTAFF000001	28300135	28300136	Female-1:44.1	scaffold00041:863275
EUTAFF000001	28543759	28543760	Male-1:35.1	scaffold00041:1106899
EUTAFF000001	28543855	28543856	Female-1:44.1	scaffold00041:1106995
EUTAFF000001	28543855	28543856	Male-1:35.1	scaffold00041:1106995
EUTAFF000001	28872150	28872151	Male-1:36.2	scaffold00041:1435290
EUTAFF000001	28872323	28872324	Male-1:37.2	scaffold00041:1435463
EUTAFF000001	29870344	29870345	Female-1:44.1	scaffold00064:448219
EUTAFF000001	29945133	29945134	Male-1:38.6	scaffold01994:695
EUTAFF000001	29997697	29997698	Female-1:44.1	scaffold00073:44257
EUTAFF000001	29997697	29997698	Male-1:41.7	scaffold00073:44257
EUTAFF000001	30862232	30862233	Male-1:58.1	scaffold00037:499869
EUTAFF000001	30862322	30862323	Male-1:58.1	scaffold00037:499959
EUTAFF000010	540118	540119	Male-10:0.0	scaffold00032:3049920
EUTAFF000010	1918145	1918146	Female-10:0.0	scaffold00032:1671893
EUTAFF000010	2050223	2050224	Female-10:3.8	scaffold00032:1539815
EUTAFF000010	2146529	2146530	Male-10:0.0	scaffold00032:1443509
EUTAFF000010	12849793	12849794	Female-10:19.2	scaffold00024:9259656
EUTAFF000010	13365411	13365412	Female-10:19.2	scaffold00024:9775274
EUTAFF000010	13365953	13365954	Male-10:0.0	scaffold00024:9775816
EUTAFF000010	13679350	13679351	Female-10:19.2	scaffold00024:10089213
EUTAFF000010	15548619	15548620	Female-10:24.5	scaffold00022:15419132
EUTAFF000010	15615798	15615799	Female-10:24.5	scaffold00022:15351953
EUTAFF000010	20584029	20584030	Female-10:24.5	scaffold00022:10383722
EUTAFF000010	20584094	20584095	Female-10:24.5	scaffold00022:10383657
EUTAFF000010	26411916	26411917	Female-10:27.7	scaffold00022:4555835
EUTAFF000010	28098614	28098615	Female-10:37.5	scaffold00022:2869137
EUTAFF000010	28279503	28279504	Male-10:6.0	scaffold00022:2688248
EUTAFF000010	28562676	28562677	Female-10:40.7	scaffold00022:2405075
EUTAFF000010	28562676	28562677	Male-10:10.4	scaffold00022:2405075
EUTAFF000010	28562876	28562877	Female-10:40.7	scaffold00022:2404875
EUTAFF000010	28562876	28562877	Male-10:12.1	scaffold00022:2404875
EUTAFF000010	28609213	28609214	Female-10:41.8	scaffold00022:2358538
EUTAFF000010	28609213	28609214	Male-10:12.1	scaffold00022:2358538
EUTAFF000010	28609281	28609282	Female-10:41.8	scaffold00022:2358470
EUTAFF000010	28609281	28609282	Male-10:12.1	scaffold00022:2358470
EUTAFF000010	29359922	29359923	Female-10:51.3	scaffold00022:1607829
EUTAFF000010	29449492	29449493	Male-10:21.5	scaffold00022:1518259
EUTAFF000010	30075634	30075635	Female-10:60.5	scaffold00022:892117
EUTAFF000010	30075634	30075635	Male-10:36.7	scaffold00022:892117
EUTAFF000010	30174727	30174728	Female-10:61.7	scaffold00022:793024
EUTAFF000010	30979470	30979471	Female-10:64.0	scaffold00181:11620
EUTAFF000010	30979470	30979471	Male-10:56.0	scaffold00181:11620
EUTAFF000010	31665485	31665486	Female-10:65.1	scaffold00054:628004
EUTAFF000010	31665485	31665486	Male-10:69.1	scaffold00054:628004
EUTAFF000010	31665514	31665515	Female-10:65.1	scaffold00054:628033
EUTAFF000010	31665514	31665515	Male-10:69.1	scaffold00054:628033
EUTAFF000010	31665601	31665602	Female-10:65.1	scaffold00054:628120
EUTAFF000010	31665601	31665602	Male-10:69.1	scaffold00054:628120
EUTAFF000011	457381	457382	Female-11:0.0	scaffold00019:21910362
EUTAFF000011	457430	457431	Female-11:0.0	scaffold00019:21910313
EUTAFF000011	1496943	1496944	Female-11:10.9	scaffold00019:20870800
EUTAFF000011	1496943	1496944	Male-11:0.0	scaffold00019:20870800
EUTAFF000011	2540545	2540546	Female-11:21.4	scaffold00019:19827198
EUTAFF000011	4765270	4765271	Male-11:1.3	scaffold00019:17602473
EUTAFF000011	6384250	6384251	Female-11:26.2	scaffold00019:15983493
EUTAFF000011	6384325	6384326	Female-11:26.2	scaffold00019:15983418
EUTAFF000011	7252320	7252321	Male-11:1.3	scaffold00019:15115423
EUTAFF000011	7252438	7252439	Male-11:1.3	scaffold00019:15115305
EUTAFF000011	8289022	8289023	Male-11:3.4	scaffold00019:14078721
EUTAFF000011	8289102	8289103	Male-11:3.4	scaffold00019:14078641
EUTAFF000011	18186331	18186332	Female-11:28.3	scaffold00019:4181412
EUTAFF000011	18186407	18186408	Female-11:28.3	scaffold00019:4181336
EUTAFF000011	19979665	19979666	Female-11:29.4	scaffold00019:2388078
EUTAFF000011	19979665	19979666	Male-11:12.0	scaffold00019:2388078
EUTAFF000011	21755848	21755849	Male-11:32.1	scaffold00019:611895
EUTAFF000011	22243011	22243012	Female-11:31.5	scaffold00019:124732
EUTAFF000011	22243090	22243091	Female-11:31.5	scaffold00019:124653
EUTAFF000011	22258519	22258520	Male-11:33.3	scaffold00019:109224
EUTAFF000011	22373139	22373140	Female-11:51.7	scaffold01249:5297
EUTAFF000011	22373343	22373344	Female-11:51.7	scaffold01249:5501
EUTAFF000011	23560671	23560672	Male-11:52.2	scaffold00036:1504194
EUTAFF000011	24311826	24311827	Female-11:51.7	scaffold00036:753039
EUTAFF000011	24311826	24311827	Male-11:58.2	scaffold00036:753039
EUTAFF000011	24312031	24312032	Female-11:52.9	scaffold00036:752834
EUTAFF000011	24760903	24760904	Male-11:59.9	scaffold00036:303962
EUTAFF000011	24761058	24761059	Male-11:59.9	scaffold00036:303807
EUTAFF000012	525733	525734	Male-12:15.0	scaffold00011:525734
EUTAFF000012	1443819	1443820	Male-12:15.0	scaffold00011:1443820
EUTAFF000012	1833190	1833191	Female-12:0.0	scaffold00011:1833191
EUTAFF000012	2127981	2127982	Male-12:15.0	scaffold00011:2127982
EUTAFF000012	2128090	2128091	Male-12:15.0	scaffold00011:2128091
EUTAFF000012	2167468	2167469	Male-12:15.0	scaffold00011:2167469
EUTAFF000012	4620616	4620617	Female-12:19.1	scaffold00011:4620617
EUTAFF000012	5744004	5744005	Female-12:20.2	scaffold00011:5744005
EUTAFF000012	5744004	5744005	Male-12:15.0	scaffold00011:5744005
EUTAFF000012	7961825	7961826	Female-12:22.4	scaffold00011:7961826
EUTAFF000012	10857093	10857094	Male-12:15.0	scaffold00011:10857094
EUTAFF000012	10857173	10857174	Male-12:15.0	scaffold00011:10857174
EUTAFF000012	10857258	10857259	Male-12:15.0	scaffold00011:10857259
EUTAFF000012	11470395	11470396	Female-12:22.4	scaffold00011:11470396
EUTAFF000012	11470504	11470505	Female-12:22.4	scaffold00011:11470505
EUTAFF000012	16676254	16676255	Male-12:15.0	scaffold00011:16676255
EUTAFF000012	18426597	18426598	Female-12:23.4	scaffold00011:18426598
EUTAFF000012	19601860	19601861	Female-12:23.4	scaffold00011:19601861
EUTAFF000012	22496964	22496965	Male-12:6.4	scaffold00011:22496965
EUTAFF000012	22497056	22497057	Male-12:6.4	scaffold00011:22497057
EUTAFF000012	22808049	22808050	Female-12:27.7	scaffold00011:22808050
EUTAFF000012	22808153	22808154	Female-12:27.7	scaffold00011:22808154
EUTAFF000012	23000260	23000261	Male-12:0.0	scaffold00011:23000261
EUTAFF000012	23000335	23000336	Male-12:0.0	scaffold00011:23000336
EUTAFF000012	24297830	24297831	Female-12:27.7	scaffold00011:24297831
EUTAFF000012	24298052	24298053	Female-12:27.7	scaffold00011:24298053
EUTAFF000012	25433764	25433765	Female-12:27.7	scaffold00011:25433765
EUTAFF000013	101524	101525	Female-13:0.0	scaffold00008:101525
EUTAFF000013	417547	417548	Male-13:0.0	scaffold00008:417548
EUTAFF000013	417656	417657	Male-13:0.0	scaffold00008:417657
EUTAFF000013	427307	427308	Female-13:5.8	scaffold00008:427308
EUTAFF000013	2218071	2218072	Female-13:25.1	scaffold00008:2218072
EUTAFF000013	2218204	2218205	Female-13:25.1	scaffold00008:2218205
EUTAFF000013	2218204	2218205	Male-13:0.0	scaffold00008:2218205
EUTAFF000013	2268167	2268168	Female-13:25.1	scaffold00008:2268168
EUTAFF000013	2876703	2876704	Female-13:29.5	scaffold00008:2876704
EUTAFF000013	3875009	3875010	Female-13:40.3	scaffold00008:3875010
EUTAFF000013	3875009	3875010	Male-13:1.1	scaffold00008:3875010
EUTAFF000013	3921498	3921499	Male-13:1.1	scaffold00008:3921499
EUTAFF000013	5542676	5542677	Male-13:1.1	scaffold00008:5542677
EUTAFF000013	5959010	5959011	Male-13:1.1	scaffold00008:5959011
EUTAFF000013	5959160	5959161	Male-13:1.1	scaffold00008:5959161
EUTAFF000013	6773928	6773929	Female-13:44.4	scaffold00008:6773929
EUTAFF000013	6774026	6774027	Female-13:44.4	scaffold00008:6774027
EUTAFF000013	7531706	7531707	Male-13:1.1	scaffold00008:7531707
EUTAFF000013	7633118	7633119	Male-13:1.1	scaffold00008:7633119
EUTAFF000013	9772190	9772191	Female-13:46.6	scaffold00008:9772191
EUTAFF000013	13116326	13116327	Male-13:1.1	scaffold00008:13116327
EUTAFF000013	16882935	16882936	Male-13:1.1	scaffold00008:16882936
EUTAFF000013	19494262	19494263	Female-13:47.6	scaffold00008:19494263
EUTAFF000013	19620751	19620752	Male-13:1.1	scaffold00008:19620752
EUTAFF000013	25160349	25160350	Male-13:1.1	scaffold00008:25160350
EUTAFF000013	25160473	25160474	Male-13:1.1	scaffold00008:25160474
EUTAFF000013	25756589	25756590	Male-13:2.1	scaffold00008:25756590
EUTAFF000013	25825117	25825118	Female-13:48.7	scaffold00008:25825118
EUTAFF000013	25955018	25955019	Female-13:48.7	scaffold00008:25955019
EUTAFF000013	25955018	25955019	Male-13:2.1	scaffold00008:25955019
EUTAFF000013	25955213	25955214	Male-13:2.1	scaffold00008:25955214
EUTAFF000013	25959155	25959156	Female-13:48.7	scaffold00008:25959156
EUTAFF000013	25959291	25959292	Female-13:48.7	scaffold00008:25959292
EUTAFF000013	26398684	26398685	Male-13:3.2	scaffold00008:26398685
EUTAFF000013	26398810	26398811	Male-13:3.2	scaffold00008:26398811
EUTAFF000013	26727902	26727903	Male-13:5.3	scaffold00008:26727903
EUTAFF000013	26817030	26817031	Male-13:5.3	scaffold00008:26817031
EUTAFF000013	26817137	26817138	Male-13:5.3	scaffold00008:26817138
EUTAFF000013	28416636	28416637	Female-13:55.0	scaffold00043:430653
EUTAFF000013	28416636	28416637	Male-13:24.3	scaffold00043:430653
EUTAFF000013	28627898	28627899	Female-13:60.0	scaffold00043:641915
EUTAFF000013	28628405	28628406	Female-13:60.0	scaffold00043:642422
EUTAFF000013	28899893	28899894	Male-13:29.7	scaffold00043:913910
EUTAFF000013	28899904	28899905	Male-13:29.7	scaffold00043:913921
EUTAFF000013	28899983	28899984	Male-13:29.7	scaffold00043:914000
EUTAFF000013	29344142	29344143	Female-13:61.1	scaffold00048:27445
EUTAFF000013	29610892	29610893	Male-13:41.5	scaffold00048:294195
EUTAFF000013	29685553	29685554	Male-13:43.1	scaffold00048:368856
EUTAFF000013	29816606	29816607	Female-13:61.1	scaffold00048:499909
EUTAFF000013	30158129	30158130	Female-13:61.1	scaffold00188:61808
EUTAFF000013	30158239	30158240	Male-13:54.0	scaffold00188:61918
EUTAFF000013	30237125	30237126	Male-13:57.6	scaffold00151:72426
EUTAFF000013	30237221	30237222	Female-13:61.1	scaffold00151:72522
EUTAFF000013	30237221	30237222	Male-13:57.6	scaffold00151:72522
EUTAFF000014	223268	223269	Female-14:0.0	scaffold00009:223269
EUTAFF000014	223268	223269	Male-14:0.0	scaffold00009:223269
EUTAFF000014	307455	307456	Male-14:1.2	scaffold00009:307456
EUTAFF000014	307632	307633	Female-14:1.3	scaffold00009:307633
EUTAFF000014	1116535	1116536	Male-14:8.1	scaffold00009:1116536
EUTAFF000014	3324716	3324717	Male-14:33.8	scaffold00009:3324717
EUTAFF000014	3556904	3556905	Male-14:36.4	scaffold00009:3556905
EUTAFF000014	5763937	5763938	Male-14:46.4	scaffold00009:5763938
EUTAFF000014	5764100	5764101	Male-14:46.4	scaffold00009:5764101
EUTAFF000014	7136284	7136285	Male-14:46.4	scaffold00009:7136285
EUTAFF000014	8359762	8359763	Male-14:46.4	scaffold00009:8359763
EUTAFF000014	12589032	12589033	Male-14:46.4	scaffold00009:12589033
EUTAFF000014	15176267	15176268	Female-14:20.2	scaffold00009:15176268
EUTAFF000014	15176267	15176268	Male-14:46.4	scaffold00009:15176268
EUTAFF000014	16238740	16238741	Male-14:46.4	scaffold00009:16238741
EUTAFF000014	16511112	16511113	Male-14:46.4	scaffold00009:16511113
EUTAFF000014	16511202	16511203	Male-14:46.4	scaffold00009:16511203
EUTAFF000014	19236369	19236370	Male-14:46.4	scaffold00009:19236370
EUTAFF000014	19628391	19628392	Female-14:20.2	scaffold00009:19628392
EUTAFF000014	20168788	20168789	Male-14:46.4	scaffold00009:20168789
EUTAFF000014	20688149	20688150	Female-14:20.2	scaffold00009:20688150
EUTAFF000014	20688271	20688272	Female-14:20.2	scaffold00009:20688272
EUTAFF000014	21592436	21592437	Female-14:20.2	scaffold00009:21592437
EUTAFF000014	22159367	22159368	Male-14:46.4	scaffold00009:22159368
EUTAFF000014	24119448	24119449	Male-14:46.4	scaffold00009:24119449
EUTAFF000014	24119513	24119514	Male-14:46.4	scaffold00009:24119514
EUTAFF000014	24375323	24375324	Female-14:32.1	scaffold00009:24375324
EUTAFF000014	24387430	24387431	Male-14:46.4	scaffold00009:24387431
EUTAFF000014	24387810	24387811	Male-14:46.4	scaffold00009:24387811
EUTAFF000014	24515380	24515381	Male-14:46.4	scaffold00009:24515381
EUTAFF000014	24813548	24813549	Female-14:35.8	scaffold00009:24813549
EUTAFF000014	24967953	24967954	Male-14:46.4	scaffold00009:24967954
EUTAFF000014	25246767	25246768	Female-14:41.1	scaffold00009:25246768
EUTAFF000014	25246767	25246768	Male-14:46.4	scaffold00009:25246768
EUTAFF000014	25246855	25246856	Female-14:41.1	scaffold00009:25246856
EUTAFF000014	25246855	25246856	Male-14:46.4	scaffold00009:25246856
EUTAFF000014	25901040	25901041	Female-14:52.9	scaffold00009:25901041
EUTAFF000014	25901134	25901135	Female-14:52.9	scaffold00009:25901135
EUTAFF000015	882354	882355	Female-15:0.0	scaffold00007:27512431
EUTAFF000015	882354	882355	Male-15:0.0	scaffold00007:27512431
EUTAFF000015	1465523	1465524	Female-15:1.2	scaffold00007:26929262
EUTAFF000015	2575091	2575092	Female-15:11.9	scaffold00007:25819694
EUTAFF000015	2575237	2575238	Male-15:14.3	scaffold00007:25819548
EUTAFF000015	3341014	3341015	Female-15:18.9	scaffold00007:25053771
EUTAFF000015	4123406	4123407	Female-15:18.9	scaffold00007:24271379
EUTAFF000015	4796002	4796003	Female-15:21.1	scaffold00007:23598783
EUTAFF000015	4796002	4796003	Male-15:35.3	scaffold00007:23598783
EUTAFF000015	4820748	4820749	Female-15:22.1	scaffold00007:23574037
EUTAFF000015	6432532	6432533	Male-15:42.8	scaffold00007:21962253
EUTAFF000015	6965020	6965021	Female-15:27.5	scaffold00007:21429765
EUTAFF000015	6965024	6965025	Female-15:27.5	scaffold00007:21429761
EUTAFF000015	7053983	7053984	Male-15:43.8	scaffold00007:21340802
EUTAFF000015	8705330	8705331	Female-15:27.5	scaffold00007:19689455
EUTAFF000015	19911273	19911274	Female-15:27.5	scaffold00007:8483512
EUTAFF000015	20452897	20452898	Female-15:27.5	scaffold00007:7941888
EUTAFF000015	22694856	22694857	Female-15:27.5	scaffold00007:5699929
EUTAFF000015	22694942	22694943	Female-15:27.5	scaffold00007:5699843
EUTAFF000015	23362959	23362960	Female-15:28.5	scaffold00007:5031826
EUTAFF000015	23968449	23968450	Female-15:29.6	scaffold00007:4426336
EUTAFF000015	23968449	23968450	Male-15:46.0	scaffold00007:4426336
EUTAFF000015	24023927	24023928	Male-15:46.0	scaffold00007:4370858
EUTAFF000015	24024026	24024027	Female-15:29.6	scaffold00007:4370759
EUTAFF000015	24024026	24024027	Male-15:46.0	scaffold00007:4370759
EUTAFF000015	24460343	24460344	Female-15:35.4	scaffold00007:3934442
EUTAFF000015	24460343	24460344	Male-15:46.0	scaffold00007:3934442
EUTAFF000015	25027101	25027102	Female-15:37.2	scaffold00007:3367684
EUTAFF000015	26156236	26156237	Male-15:46.0	scaffold00007:2238549
EUTAFF000015	26156263	26156264	Male-15:46.0	scaffold00007:2238522
EUTAFF000015	26260892	26260893	Male-15:46.0	scaffold00007:2133893
EUTAFF000015	26789112	26789113	Male-15:46.0	scaffold00007:1605673
EUTAFF000015	27117970	27117971	Female-15:65.5	scaffold00007:1276815
EUTAFF000016	517311	517312	Male-16:0.0	scaffold00056:517312
EUTAFF000016	517336	517337	Male-16:0.0	scaffold00056:517337
EUTAFF000016	517470	517471	Male-16:0.0	scaffold00056:517471
EUTAFF000016	792161	792162	Female-16:0.0	scaffold00034:186359
EUTAFF000016	1367193	1367194	Female-16:3.5	scaffold00034:761391
EUTAFF000016	1367276	1367277	Female-16:3.5	scaffold00034:761474
EUTAFF000016	1981951	1981952	Female-16:3.5	scaffold00034:1376149
EUTAFF000016	1982048	1982049	Female-16:3.5	scaffold00034:1376246
EUTAFF000016	2575848	2575849	Female-16:3.5	scaffold00034:1970046
EUTAFF000016	4533579	4533580	Male-16:18.0	scaffold00020:21373993
EUTAFF000016	5676448	5676449	Male-16:37.1	scaffold00020:20231124
EUTAFF000016	5754685	5754686	Female-16:11.2	scaffold00020:20152887
EUTAFF000016	5754685	5754686	Male-16:37.1	scaffold00020:20152887
EUTAFF000016	5754898	5754899	Male-16:37.1	scaffold00020:20152674
EUTAFF000016	6137852	6137853	Female-16:18.4	scaffold00020:19769720
EUTAFF000016	6137852	6137853	Male-16:40.7	scaffold00020:19769720
EUTAFF000016	6137923	6137924	Female-16:22.6	scaffold00020:19769649
EUTAFF000016	6137923	6137924	Male-16:40.7	scaffold00020:19769649
EUTAFF000016	6758210	6758211	Male-16:46.8	scaffold00020:19149362
EUTAFF000016	7004641	7004642	Male-16:51.1	scaffold00020:18902931
EUTAFF000016	7474046	7474047	Male-16:57.0	scaffold00020:18433526
EUTAFF000016	7589157	7589158	Male-16:57.0	scaffold00020:18318415
EUTAFF000016	8726462	8726463	Male-16:60.5	scaffold00020:17181110
EUTAFF000016	9343681	9343682	Male-16:62.8	scaffold00020:16563891
EUTAFF000016	13424188	13424189	Male-16:62.8	scaffold00020:12483384
EUTAFF000016	15409536	15409537	Male-16:62.8	scaffold00020:10498036
EUTAFF000016	15744098	15744099	Male-16:62.8	scaffold00020:10163474
EUTAFF000016	17549839	17549840	Male-16:62.8	scaffold00020:8357733
EUTAFF000016	17549992	17549993	Female-16:48.0	scaffold00020:8357580
EUTAFF000017	434648	434649	Male-17:0.0	scaffold00035:434649
EUTAFF000017	486742	486743	Female-17:0.0	scaffold00035:486743
EUTAFF000017	486742	486743	Male-17:0.0	scaffold00035:486743
EUTAFF000017	534809	534810	Male-17:0.0	scaffold00035:534810
EUTAFF000017	685921	685922	Female-17:1.3	scaffold00035:685922
EUTAFF000017	1211931	1211932	Female-17:2.4	scaffold00035:1211932
EUTAFF000017	1211931	1211932	Male-17:0.0	scaffold00035:1211932
EUTAFF000017	1212031	1212032	Female-17:2.4	scaffold00035:1212032
EUTAFF000017	1314854	1314855	Male-17:0.0	scaffold00035:1314855
EUTAFF000017	1372710	1372711	Female-17:3.5	scaffold00035:1372711
EUTAFF000017	1427798	1427799	Male-17:0.0	scaffold00035:1427799
EUTAFF000017	1427996	1427997	Female-17:3.5	scaffold00035:1427997
EUTAFF000017	1555756	1555757	Female-17:3.5	scaffold00035:1555757
EUTAFF000017	2617557	2617558	Female-17:18.9	scaffold00035:2617558
EUTAFF000017	2617557	2617558	Male-17:0.0	scaffold00035:2617558
EUTAFF000017	2787825	2787826	Male-17:0.0	scaffold00035:2787826
EUTAFF000017	4206003	4206004	Female-17:25.3	scaffold00021:935562
EUTAFF000017	4787876	4787877	Female-17:27.8	scaffold00021:1517435
EUTAFF000017	5792901	5792902	Female-17:32.6	scaffold00021:2522460
EUTAFF000017	5861401	5861402	Female-17:33.9	scaffold00021:2590960
EUTAFF000017	5965915	5965916	Female-17:33.9	scaffold00021:2695474
EUTAFF000017	22394956	22394957	Female-17:36.0	scaffold00021:19124515
EUTAFF000017	23163469	23163470	Female-17:38.2	scaffold00026:699547
EUTAFF000017	23220003	23220004	Female-17:39.2	scaffold00026:756081
EUTAFF000017	23220221	23220222	Male-17:7.5	scaffold00026:756299
EUTAFF000017	23220436	23220437	Male-17:7.5	scaffold00026:756514
EUTAFF000017	23220608	23220609	Male-17:7.5	scaffold00026:756686
EUTAFF000017	23518507	23518508	Female-17:39.2	scaffold00026:1054585
EUTAFF000017	23518636	23518637	Female-17:39.2	scaffold00026:1054714
EUTAFF000017	23864991	23864992	Male-17:15.0	scaffold00026:1401069
EUTAFF000017	24095747	24095748	Female-17:40.3	scaffold00026:1631825
EUTAFF000017	24555799	24555800	Male-17:19.5	scaffold00026:2091877
EUTAFF000017	24620313	24620314	Female-17:46.9	scaffold00026:2156391
EUTAFF000017	24620313	24620314	Male-17:19.5	scaffold00026:2156391
EUTAFF000017	24901956	24901957	Female-17:48.0	scaffold00026:2438034
EUTAFF000017	24902058	24902059	Female-17:48.0	scaffold00026:2438136
EUTAFF000017	25237644	25237645	Male-17:27.9	scaffold00026:2773722
EUTAFF000017	26840124	26840125	Male-17:37.7	scaffold00026:4376202
EUTAFF000017	27495491	27495492	Female-17:49.1	scaffold00141:26009
EUTAFF000017	27732832	27732833	Male-17:46.3	scaffold00050:162210
EUTAFF000017	28598303	28598304	Male-17:48.4	scaffold00079:289804
EUTAFF000017	28610598	28610599	Male-17:48.4	scaffold00079:302099
EUTAFF000018	157185	157186	Female-18:53.8	scaffold00060:157186
EUTAFF000018	157185	157186	Male-18:23.1	scaffold00060:157186
EUTAFF000018	169642	169643	Male-18:22.0	scaffold00060:169643
EUTAFF000018	1796360	1796361	Female-18:44.5	scaffold00027:1227848
EUTAFF000018	1887018	1887019	Female-18:44.5	scaffold00027:1318506
EUTAFF000018	2115104	2115105	Male-18:22.0	scaffold00027:1546592
EUTAFF000018	2115276	2115277	Female-18:44.5	scaffold00027:1546764
EUTAFF000018	2208604	2208605	Female-18:43.4	scaffold00027:1640092
EUTAFF000018	2208604	2208605	Male-18:22.0	scaffold00027:1640092
EUTAFF000018	2331502	2331503	Male-18:22.0	scaffold00027:1762990
EUTAFF000018	2666479	2666480	Male-18:22.0	scaffold00027:2097967
EUTAFF000018	3102813	3102814	Female-18:37.0	scaffold00027:2534301
EUTAFF000018	4434729	4434730	Male-18:22.0	scaffold00027:3866217
EUTAFF000018	4434947	4434948	Male-18:22.0	scaffold00027:3866435
EUTAFF000018	4752713	4752714	Male-18:22.0	scaffold00027:4184201
EUTAFF000018	6076800	6076801	Male-18:22.0	scaffold00025:1060509
EUTAFF000018	6206648	6206649	Female-18:13.2	scaffold00025:1190357
EUTAFF000018	6206648	6206649	Male-18:22.0	scaffold00025:1190357
EUTAFF000018	6206736	6206737	Female-18:13.2	scaffold00025:1190445
EUTAFF000018	6206736	6206737	Male-18:22.0	scaffold00025:1190445
EUTAFF000018	7211181	7211182	Female-18:7.9	scaffold00025:2194890
EUTAFF000018	8597191	8597192	Male-18:22.0	scaffold00025:3580900
EUTAFF000018	8597299	8597300	Male-18:22.0	scaffold00025:3581008
EUTAFF000018	8719375	8719376	Female-18:5.5	scaffold00025:3703084
EUTAFF000018	9784303	9784304	Male-18:22.0	scaffold00025:4768012
EUTAFF000018	9858687	9858688	Male-18:22.0	scaffold00025:4842396
EUTAFF000018	9858794	9858795	Male-18:22.0	scaffold00025:4842503
EUTAFF000018	11605704	11605705	Male-18:22.0	scaffold00025:6589413
EUTAFF000018	11701427	11701428	Female-18:4.3	scaffold00025:6685136
EUTAFF000018	13485793	13485794	Male-18:22.0	scaffold00025:8469502
EUTAFF000018	13485918	13485919	Male-18:22.0	scaffold00025:8469627
EUTAFF000018	13628795	13628796	Male-18:22.0	scaffold00025:8612504
EUTAFF000018	15033278	15033279	Female-18:2.1	scaffold00025:10016987
EUTAFF000018	15061783	15061784	Female-18:2.1	scaffold00025:10045492
EUTAFF000018	15201745	15201746	Male-18:18.3	scaffold00463:8218
EUTAFF000018	15229959	15229960	Female-18:0.0	scaffold00232:4210
EUTAFF000018	16474549	16474550	Male-18:13.3	scaffold00028:3186222
EUTAFF000018	16602003	16602004	Female-18:0.0	scaffold00028:3058768
EUTAFF000018	16766079	16766080	Female-18:0.0	scaffold00028:2894692
EUTAFF000018	16766232	16766233	Female-18:0.0	scaffold00028:2894539
EUTAFF000018	17058905	17058906	Female-18:0.0	scaffold00028:2601866
EUTAFF000018	17058905	17058906	Male-18:0.0	scaffold00028:2601866
EUTAFF000018	17059028	17059029	Female-18:0.0	scaffold00028:2601743
EUTAFF000018	17311983	17311984	Female-18:0.0	scaffold00028:2348788
EUTAFF000018	17468678	17468679	Female-18:0.0	scaffold00028:2192093
EUTAFF000018	17693977	17693978	Female-18:0.0	scaffold00028:1966794
EUTAFF000018	19231869	19231870	Female-18:0.0	scaffold00028:428902
EUTAFF000018	19231943	19231944	Female-18:0.0	scaffold00028:428828
EUTAFF000018	21523699	21523700	Female-18:0.0	scaffold00038:1862829
EUTAFF000018	22466353	22466354	Female-18:0.0	scaffold00085:163661
EUTAFF000018	22466425	22466426	Female-18:0.0	scaffold00085:163733
EUTAFF000019	895328	895329	Female-19:0.0	scaffold00014:23886677
EUTAFF000019	1109817	1109818	Female-19:1.3	scaffold00014:23672188
EUTAFF000019	1109817	1109818	Male-19:0.0	scaffold00014:23672188
EUTAFF000019	1245794	1245795	Female-19:2.1	scaffold00014:23536211
EUTAFF000019	1245794	1245795	Male-19:3.3	scaffold00014:23536211
EUTAFF000019	1245813	1245814	Male-19:3.3	scaffold00014:23536192
EUTAFF000019	1843023	1843024	Female-19:11.1	scaffold00014:22938982
EUTAFF000019	1843023	1843024	Male-19:8.9	scaffold00014:22938982
EUTAFF000019	1915095	1915096	Male-19:10.9	scaffold00014:22866910
EUTAFF000019	1915170	1915171	Male-19:10.9	scaffold00014:22866835
EUTAFF000019	2257349	2257350	Male-19:13.8	scaffold00014:22524656
EUTAFF000019	2911136	2911137	Female-19:18.2	scaffold00014:21870869
EUTAFF000019	2911232	2911233	Female-19:18.2	scaffold00014:21870773
EUTAFF000019	3931458	3931459	Male-19:39.6	scaffold00014:20850547
EUTAFF000019	3931544	3931545	Male-19:39.6	scaffold00014:20850461
EUTAFF000019	4726782	4726783	Female-19:20.5	scaffold00014:20055223
EUTAFF000019	5636589	5636590	Male-19:45.1	scaffold00014:19145416
EUTAFF000019	5672734	5672735	Female-19:20.5	scaffold00014:19109271
EUTAFF000019	5790097	5790098	Female-19:20.5	scaffold00014:18991908
EUTAFF000019	5812424	5812425	Female-19:20.5	scaffold00014:18969581
EUTAFF000019	5812424	5812425	Male-19:45.1	scaffold00014:18969581
EUTAFF000019	5897583	5897584	Male-19:45.1	scaffold00014:18884422
EUTAFF000019	6068366	6068367	Male-19:46.2	scaffold00014:18713639
EUTAFF000019	9109011	9109012	Female-19:20.5	scaffold00014:15672994
EUTAFF000019	10739212	10739213	Female-19:20.5	scaffold00014:14042793
EUTAFF000019	10739212	10739213	Male-19:46.2	scaffold00014:14042793
EUTAFF000019	10739316	10739317	Male-19:46.2	scaffold00014:14042689
EUTAFF000019	14288654	14288655	Male-19:46.2	scaffold00014:10493351
EUTAFF000019	16686612	16686613	Female-19:20.5	scaffold00014:8095393
EUTAFF000019	16686612	16686613	Male-19:46.2	scaffold00014:8095393
EUTAFF000019	19929913	19929914	Female-19:20.5	scaffold00014:4852092
EUTAFF000019	20494847	20494848	Female-19:22.6	scaffold00014:4287158
EUTAFF000019	20725593	20725594	Female-19:22.6	scaffold00014:4056412
EUTAFF000019	20903469	20903470	Male-19:46.2	scaffold00014:3878536
EUTAFF000019	21624561	21624562	Female-19:27.0	scaffold00014:3157444
EUTAFF000019	21624668	21624669	Female-19:27.0	scaffold00014:3157337
EUTAFF000019	21963743	21963744	Female-19:29.2	scaffold00014:2818262
EUTAFF000019	22420060	22420061	Female-19:30.3	scaffold00014:2361945
EUTAFF000019	22420550	22420551	Female-19:30.3	scaffold00014:2361455
EUTAFF000019	22420550	22420551	Male-19:46.2	scaffold00014:2361455
EUTAFF000019	22467066	22467067	Female-19:30.3	scaffold00014:2314939
EUTAFF000019	23390052	23390053	Male-19:48.4	scaffold00014:1391953
EUTAFF000019	23741294	23741295	Female-19:51.5	scaffold00014:1040711
EUTAFF000019	23835745	23835746	Female-19:51.5	scaffold00014:946260
EUTAFF000019	23835745	23835746	Male-19:48.4	scaffold00014:946260
EUTAFF000019	23954079	23954080	Female-19:53.7	scaffold00014:827926
EUTAFF000002	21467	21468	Female-2:0.0	scaffold00023:12951006
EUTAFF000002	464890	464891	Male-2:0.0	scaffold00023:12507583
EUTAFF000002	555136	555137	Male-2:0.0	scaffold00023:12417337
EUTAFF000002	1641543	1641544	Male-2:0.0	scaffold00023:11330930
EUTAFF000002	2034020	2034021	Female-2:22.7	scaffold00023:10938453
EUTAFF000002	2557875	2557876	Female-2:30.0	scaffold00023:10414598
EUTAFF000002	2557875	2557876	Male-2:1.1	scaffold00023:10414598
EUTAFF000002	2558058	2558059	Female-2:30.0	scaffold00023:10414415
EUTAFF000002	2568964	2568965	Female-2:30.0	scaffold00023:10403509
EUTAFF000002	2794399	2794400	Male-2:1.1	scaffold00023:10178074
EUTAFF000002	2972290	2972291	Female-2:30.0	scaffold00023:10000183
EUTAFF000002	2972385	2972386	Female-2:30.0	scaffold00023:10000088
EUTAFF000002	3899888	3899889	Female-2:32.1	scaffold00023:9072585
EUTAFF000002	3899970	3899971	Female-2:32.1	scaffold00023:9072503
EUTAFF000002	4259296	4259297	Male-2:1.1	scaffold00023:8713177
EUTAFF000002	5525516	5525517	Female-2:34.3	scaffold00023:7446957
EUTAFF000002	6251979	6251980	Female-2:36.4	scaffold00023:6720494
EUTAFF000002	7875723	7875724	Female-2:36.4	scaffold00023:5096750
EUTAFF000002	8262120	8262121	Female-2:36.4	scaffold00023:4710353
EUTAFF000002	9860016	9860017	Female-2:38.5	scaffold00023:3112457
EUTAFF000002	10717798	10717799	Female-2:38.5	scaffold00023:2254675
EUTAFF000002	10718014	10718015	Female-2:38.5	scaffold00023:2254459
EUTAFF000002	11054402	11054403	Male-2:1.1	scaffold00023:1918071
EUTAFF000002	11079502	11079503	Male-2:1.1	scaffold00023:1892971
EUTAFF000002	11079524	11079525	Male-2:2.2	scaffold00023:1892949
EUTAFF000002	11492449	11492450	Female-2:40.6	scaffold00023:1480024
EUTAFF000002	11554191	11554192	Female-2:40.6	scaffold00023:1418282
EUTAFF000002	16073505	16073506	Female-2:46.1	scaffold00030:3100933
EUTAFF000002	16073718	16073719	Female-2:46.1	scaffold00030:3101146
EUTAFF000020	2435	2436	Male-20:0.0	scaffold03770:2436
EUTAFF000020	310121	310122	Female-20:0.0	scaffold00072:306225
EUTAFF000020	812541	812542	Male-20:1.1	scaffold00018:396146
EUTAFF000020	901566	901567	Male-20:1.1	scaffold00018:485171
EUTAFF000020	1100234	1100235	Female-20:1.5	scaffold00018:683839
EUTAFF000020	1100234	1100235	Male-20:1.1	scaffold00018:683839
EUTAFF000020	2136334	2136335	Female-20:16.9	scaffold00018:1719939
EUTAFF000020	2382694	2382695	Male-20:1.1	scaffold00018:1966299
EUTAFF000020	2477660	2477661	Female-20:20.3	scaffold00018:2061265
EUTAFF000020	2477756	2477757	Female-20:20.3	scaffold00018:2061361
EUTAFF000020	3936859	3936860	Male-20:1.1	scaffold00018:3520464
EUTAFF000020	3937143	3937144	Male-20:1.1	scaffold00018:3520748
EUTAFF000020	4185075	4185076	Male-20:1.1	scaffold00018:3768680
EUTAFF000020	4436037	4436038	Female-20:31.7	scaffold00018:4019642
EUTAFF000020	4436037	4436038	Male-20:1.1	scaffold00018:4019642
EUTAFF000020	4436385	4436386	Female-20:31.7	scaffold00018:4019990
EUTAFF000020	5189836	5189837	Female-20:35.3	scaffold00018:4773441
EUTAFF000020	5340019	5340020	Male-20:1.1	scaffold00018:4923624
EUTAFF000020	5875151	5875152	Female-20:35.3	scaffold00018:5458756
EUTAFF000020	9700649	9700650	Female-20:35.3	scaffold00018:9284254
EUTAFF000020	13584934	13584935	Male-20:1.1	scaffold00018:13168539
EUTAFF000020	16124433	16124434	Female-20:35.3	scaffold00018:15708038
EUTAFF000020	17076944	17076945	Male-20:4.3	scaffold00018:16660549
EUTAFF000020	17077015	17077016	Male-20:4.3	scaffold00018:16660620
EUTAFF000020	17322442	17322443	Female-20:35.3	scaffold00018:16906047
EUTAFF000020	18131004	18131005	Female-20:37.5	scaffold00018:17714609
EUTAFF000020	18131004	18131005	Male-20:9.3	scaffold00018:17714609
EUTAFF000020	18131198	18131199	Male-20:9.3	scaffold00018:17714803
EUTAFF000020	19535307	19535308	Female-20:41.8	scaffold00018:19118912
EUTAFF000020	19535417	19535418	Female-20:41.8	scaffold00018:19119022
EUTAFF000020	19757700	19757701	Female-20:41.8	scaffold00018:19341305
EUTAFF000020	20678808	20678809	Female-20:46.0	scaffold00018:20262413
EUTAFF000020	20678988	20678989	Female-20:46.0	scaffold00018:20262593
EUTAFF000020	20678988	20678989	Male-20:11.8	scaffold00018:20262593
EUTAFF000020	21040509	21040510	Female-20:47.1	scaffold00018:20624114
EUTAFF000020	21040509	21040510	Male-20:12.8	scaffold00018:20624114
EUTAFF000020	21169677	21169678	Female-20:48.5	scaffold00018:20753282
EUTAFF000020	21169677	21169678	Male-20:18.0	scaffold00018:20753282
EUTAFF000020	21300625	21300626	Female-20:51.4	scaffold00018:20884230
EUTAFF000020	21300625	21300626	Male-20:24.4	scaffold00018:20884230
EUTAFF000020	21300767	21300768	Female-20:51.4	scaffold00018:20884372
EUTAFF000020	21300767	21300768	Male-20:24.4	scaffold00018:20884372
EUTAFF000020	21452085	21452086	Female-20:51.4	scaffold00018:21035690
EUTAFF000020	21619994	21619995	Male-20:24.4	scaffold00018:21203599
EUTAFF000020	21620098	21620099	Male-20:24.4	scaffold00018:21203703
EUTAFF000020	21926976	21926977	Male-20:27.1	scaffold00018:21510581
EUTAFF000020	22508840	22508841	Female-20:51.4	scaffold00018:22092445
EUTAFF000020	22508840	22508841	Male-20:32.1	scaffold00018:22092445
EUTAFF000020	23189238	23189239	Female-20:51.4	scaffold00018:22772843
EUTAFF000020	23328274	23328275	Male-20:42.0	scaffold00018:22911879
EUTAFF000020	23606215	23606216	Female-20:52.6	scaffold00193:21163
EUTAFF000021	94954	94955	Female-21:0.0	scaffold00045:94955
EUTAFF000021	184988	184989	Male-21:0.0	scaffold00045:184989
EUTAFF000021	538787	538788	Female-21:0.0	scaffold00045:538788
EUTAFF000021	538787	538788	Male-21:0.0	scaffold00045:538788
EUTAFF000021	538877	538878	Female-21:0.0	scaffold00045:538878
EUTAFF000021	538877	538878	Male-21:0.0	scaffold00045:538878
EUTAFF000021	666366	666367	Female-21:0.0	scaffold00045:666367
EUTAFF000021	1154928	1154929	Male-21:10.0	scaffold04363:393
EUTAFF000021	1155006	1155007	Male-21:10.0	scaffold04363:471
EUTAFF000021	2145329	2145330	Female-21:7.3	scaffold00016:22316302
EUTAFF000021	2145329	2145330	Male-21:21.1	scaffold00016:22316302
EUTAFF000021	2145393	2145394	Female-21:7.3	scaffold00016:22316238
EUTAFF000021	2145581	2145582	Female-21:7.3	scaffold00016:22316050
EUTAFF000021	2145581	2145582	Male-21:21.1	scaffold00016:22316050
EUTAFF000021	2215448	2215449	Female-21:9.1	scaffold00016:22246183
EUTAFF000021	2396821	2396822	Male-21:23.9	scaffold00016:22064810
EUTAFF000021	2709305	2709306	Male-21:29.3	scaffold00016:21752326
EUTAFF000021	3205356	3205357	Female-21:18.3	scaffold00016:21256275
EUTAFF000021	3205460	3205461	Female-21:18.3	scaffold00016:21256171
EUTAFF000021	3211184	3211185	Female-21:18.3	scaffold00016:21250447
EUTAFF000021	3211184	3211185	Male-21:38.5	scaffold00016:21250447
EUTAFF000021	4428248	4428249	Male-21:49.3	scaffold00016:20033383
EUTAFF000021	5730616	5730617	Male-21:49.3	scaffold00016:18731015
EUTAFF000021	5932813	5932814	Female-21:18.3	scaffold00016:18528818
EUTAFF000021	6310208	6310209	Male-21:54.3	scaffold00016:18151423
EUTAFF000021	7454822	7454823	Male-21:56.8	scaffold00016:17006809
EUTAFF000021	7609606	7609607	Male-21:57.8	scaffold00016:16852025
EUTAFF000021	7627575	7627576	Female-21:21.5	scaffold00016:16834056
EUTAFF000021	7627684	7627685	Female-21:21.5	scaffold00016:16833947
EUTAFF000021	7815055	7815056	Female-21:21.5	scaffold00016:16646576
EUTAFF000021	9020247	9020248	Male-21:57.8	scaffold00016:15441384
EUTAFF000021	14264038	14264039	Female-21:22.6	scaffold00016:10197593
EUTAFF000021	18199822	18199823	Male-21:57.8	scaffold00016:6261809
EUTAFF000021	19854959	19854960	Female-21:22.6	scaffold00016:4606672
EUTAFF000021	22216486	22216487	Female-21:22.6	scaffold00016:2245145
EUTAFF000021	22599400	22599401	Female-21:22.6	scaffold00016:1862231
EUTAFF000021	22786394	22786395	Male-21:57.8	scaffold00016:1675237
EUTAFF000021	23704615	23704616	Female-21:22.6	scaffold00016:757016
EUTAFF000021	24947268	24947269	Male-21:57.8	scaffold00029:3688803
EUTAFF000021	25043323	25043324	Male-21:57.8	scaffold00029:3592748
EUTAFF000021	25200724	25200725	Male-21:57.8	scaffold00029:3435347
EUTAFF000021	25467260	25467261	Female-21:25.6	scaffold00029:3168811
EUTAFF000021	25467338	25467339	Female-21:25.6	scaffold00029:3168733
EUTAFF000021	25816679	25816680	Female-21:30.1	scaffold00029:2819392
EUTAFF000021	25977526	25977527	Female-21:30.1	scaffold00029:2658545
EUTAFF000021	25982016	25982017	Male-21:57.8	scaffold00029:2654055
EUTAFF000021	27424723	27424724	Female-21:50.3	scaffold00029:1211348
EUTAFF000021	27582915	27582916	Male-21:59.9	scaffold00029:1053156
EUTAFF000021	27583044	27583045	Male-21:59.9	scaffold00029:1053027
EUTAFF000021	27668584	27668585	Male-21:59.9	scaffold00029:967487
EUTAFF000021	27691719	27691720	Female-21:53.6	scaffold00029:944352
EUTAFF000021	27691719	27691720	Male-21:59.9	scaffold00029:944352
EUTAFF000021	28205193	28205194	Female-21:57.0	scaffold00029:430878
EUTAFF000021	29281217	29281218	Male-21:59.9	scaffold00051:645047
EUTAFF000022	637225	637226	Female-22:0.0	scaffold00052:637226
EUTAFF000022	824460	824461	Female-22:0.0	scaffold00010:150539
EUTAFF000022	824575	824576	Female-22:0.0	scaffold00010:150654
EUTAFF000022	1066031	1066032	Male-22:4.7	scaffold00010:392110
EUTAFF000022	2347366	2347367	Female-22:8.0	scaffold00010:1673445
EUTAFF000022	2347366	2347367	Male-22:3.5	scaffold00010:1673445
EUTAFF000022	3024315	3024316	Female-22:24.7	scaffold00010:2350394
EUTAFF000022	3024412	3024413	Female-22:24.7	scaffold00010:2350491
EUTAFF000022	3755898	3755899	Female-22:35.7	scaffold00010:3081977
EUTAFF000022	3898633	3898634	Female-22:35.7	scaffold00010:3224712
EUTAFF000022	3925167	3925168	Female-22:36.8	scaffold00010:3251246
EUTAFF000022	4483381	4483382	Female-22:39.0	scaffold00010:3809460
EUTAFF000022	4483473	4483474	Female-22:39.0	scaffold00010:3809552
EUTAFF000022	4606388	4606389	Female-22:40.1	scaffold00010:3932467
EUTAFF000022	4606557	4606558	Female-22:40.1	scaffold00010:3932636
EUTAFF000022	4606557	4606558	Male-22:3.5	scaffold00010:3932636
EUTAFF000022	7253181	7253182	Male-22:3.5	scaffold00010:6579260
EUTAFF000022	7253271	7253272	Male-22:3.5	scaffold00010:6579350
EUTAFF000022	8416374	8416375	Male-22:3.5	scaffold00010:7742453
EUTAFF000022	9815291	9815292	Female-22:41.7	scaffold00010:9141370
EUTAFF000022	12101891	12101892	Male-22:3.5	scaffold00010:11427970
EUTAFF000022	15726229	15726230	Male-22:3.5	scaffold00010:15052308
EUTAFF000022	19913698	19913699	Female-22:43.3	scaffold00010:19239777
EUTAFF000022	19913698	19913699	Male-22:3.5	scaffold00010:19239777
EUTAFF000022	20576056	20576057	Male-22:3.5	scaffold00010:19902135
EUTAFF000022	20847228	20847229	Female-22:44.4	scaffold00010:20173307
EUTAFF000022	20847321	20847322	Female-22:44.4	scaffold00010:20173400
EUTAFF000022	21510331	21510332	Female-22:44.4	scaffold00010:20836410
EUTAFF000022	21683223	21683224	Female-22:44.4	scaffold00010:21009302
EUTAFF000022	22002116	22002117	Male-22:0.0	scaffold00010:21328195
EUTAFF000022	22002188	22002189	Male-22:0.0	scaffold00010:21328267
EUTAFF000022	22163926	22163927	Female-22:45.4	scaffold00010:21490005
EUTAFF000022	22643873	22643874	Female-22:46.5	scaffold00010:21969952
EUTAFF000022	22643953	22643954	Female-22:46.5	scaffold00010:21970032
EUTAFF000022	23422846	23422847	Female-22:49.7	scaffold00010:22748925
EUTAFF000022	23422933	23422934	Female-22:49.7	scaffold00010:22749012
EUTAFF000022	25221536	25221537	Female-22:59.4	scaffold00010:24547615
EUTAFF000022	25221621	25221622	Female-22:59.4	scaffold00010:24547700
EUTAFF000022	25268251	25268252	Female-22:60.5	scaffold00010:24594330
EUTAFF000022	25657705	25657706	Female-22:62.6	scaffold00010:24983784
EUTAFF000022	26287505	26287506	Female-22:68.1	scaffold04177:2134
EUTAFF000023	547325	547326	Female-23:0.0	scaffold00017:22673144
EUTAFF000023	4256557	4256558	Female-23:6.1	scaffold00017:18963912
EUTAFF000023	4697534	4697535	Male-23:0.0	scaffold00017:18522935
EUTAFF000023	5304600	5304601	Male-23:5.6	scaffold00017:17915869
EUTAFF000023	5304754	5304755	Male-23:5.6	scaffold00017:17915715
EUTAFF000023	5759287	5759288	Male-23:7.7	scaffold00017:17461182
EUTAFF000023	5759509	5759510	Female-23:17.2	scaffold00017:17460960
EUTAFF000023	5955712	5955713	Female-23:18.3	scaffold00017:17264757
EUTAFF000023	6654922	6654923	Female-23:18.3	scaffold00017:16565547
EUTAFF000023	6654922	6654923	Male-23:8.8	scaffold00017:16565547
EUTAFF000023	6913608	6913609	Male-23:8.8	scaffold00017:16306861
EUTAFF000023	11085614	11085615	Male-23:10.9	scaffold00017:12134855
EUTAFF000023	11085624	11085625	Male-23:10.9	scaffold00017:12134845
EUTAFF000023	11116670	11116671	Female-23:21.5	scaffold00017:12103799
EUTAFF000023	11827554	11827555	Female-23:21.5	scaffold00017:11392915
EUTAFF000023	11827656	11827657	Female-23:21.5	scaffold00017:11392813
EUTAFF000023	16325571	16325572	Female-23:22.5	scaffold00017:6894898
EUTAFF000023	16447076	16447077	Male-23:10.9	scaffold00017:6773393
EUTAFF000023	16447185	16447186	Female-23:22.5	scaffold00017:6773284
EUTAFF000023	17471912	17471913	Male-23:10.9	scaffold00017:5748557
EUTAFF000023	17472029	17472030	Male-23:10.9	scaffold00017:5748440
EUTAFF000023	17813546	17813547	Female-23:22.5	scaffold00017:5406923
EUTAFF000023	17813546	17813547	Male-23:10.9	scaffold00017:5406923
EUTAFF000023	18099291	18099292	Female-23:23.6	scaffold00017:5121178
EUTAFF000023	19192803	19192804	Male-23:10.9	scaffold00017:4027666
EUTAFF000023	19192906	19192907	Male-23:10.9	scaffold00017:4027563
EUTAFF000023	19245930	19245931	Female-23:24.9	scaffold00017:3974539
EUTAFF000023	19245930	19245931	Male-23:10.9	scaffold00017:3974539
EUTAFF000023	20089557	20089558	Male-23:10.9	scaffold00017:3130912
EUTAFF000023	20089640	20089641	Female-23:29.0	scaffold00017:3130829
EUTAFF000023	20156567	20156568	Male-23:12.0	scaffold00017:3063902
EUTAFF000023	20539908	20539909	Male-23:12.0	scaffold00017:2680561
EUTAFF000023	20845995	20845996	Female-23:36.4	scaffold00017:2374474
EUTAFF000023	20897489	20897490	Male-23:12.0	scaffold00017:2322980
EUTAFF000023	20897609	20897610	Male-23:12.0	scaffold00017:2322860
EUTAFF000023	21354608	21354609	Female-23:46.6	scaffold00017:1865861
EUTAFF000023	21780192	21780193	Female-23:50.2	scaffold00017:1440277
EUTAFF000023	21780192	21780193	Male-23:12.0	scaffold00017:1440277
EUTAFF000024	1747138	1747139	Female-24:0.0	scaffold00040:1747139
EUTAFF000024	1747227	1747228	Female-24:0.0	scaffold00040:1747228
EUTAFF000024	2061607	2061608	Female-24:2.7	scaffold00078:310430
EUTAFF000024	2061765	2061766	Female-24:5.4	scaffold00078:310272
EUTAFF000024	2600775	2600776	Male-24:20.7	scaffold00083:228639
EUTAFF000024	2904312	2904313	Female-24:5.4	scaffold00015:179483
EUTAFF000024	2904385	2904386	Female-24:5.4	scaffold00015:179556
EUTAFF000024	6503149	6503150	Male-24:3.2	scaffold00015:3778320
EUTAFF000024	7105658	7105659	Male-24:3.2	scaffold00015:4380829
EUTAFF000024	7105778	7105779	Male-24:3.2	scaffold00015:4380949
EUTAFF000024	7404086	7404087	Female-24:15.1	scaffold00015:4679257
EUTAFF000024	7474845	7474846	Female-24:15.1	scaffold00015:4750016
EUTAFF000024	11496287	11496288	Male-24:2.1	scaffold00015:8771458
EUTAFF000024	14454244	14454245	Female-24:18.3	scaffold00015:11729415
EUTAFF000024	17818251	17818252	Female-24:18.3	scaffold00015:15093422
EUTAFF000024	17818335	17818336	Female-24:18.3	scaffold00015:15093506
EUTAFF000024	18216392	18216393	Male-24:2.1	scaffold00015:15491563
EUTAFF000024	19164927	19164928	Male-24:2.1	scaffold00015:16440098
EUTAFF000024	20909673	20909674	Female-24:19.3	scaffold00015:18184844
EUTAFF000024	20946697	20946698	Male-24:0.0	scaffold00015:18221868
EUTAFF000024	20946991	20946992	Male-24:0.0	scaffold00015:18222162
EUTAFF000024	20951374	20951375	Male-24:0.0	scaffold00015:18226545
EUTAFF000024	22419793	22419794	Female-24:22.5	scaffold00015:19694964
EUTAFF000024	22420006	22420007	Male-24:0.0	scaffold00015:19695177
EUTAFF000024	22488991	22488992	Female-24:22.5	scaffold00015:19764162
EUTAFF000024	22489166	22489167	Female-24:22.5	scaffold00015:19764337
EUTAFF000024	23695692	23695693	Female-24:28.4	scaffold00015:20970863
EUTAFF000024	23695692	23695693	Male-24:0.0	scaffold00015:20970863
EUTAFF000024	25009318	25009319	Female-24:50.6	scaffold00015:22284489
EUTAFF000024	25009442	25009443	Female-24:50.6	scaffold00015:22284613
EUTAFF000024	25256619	25256620	Female-24:51.8	scaffold00015:22531790
EUTAFF000024	25256873	25256874	Female-24:51.8	scaffold00015:22532044
EUTAFF000024	25380788	25380789	Male-24:0.0	scaffold00015:22655959
EUTAFF000003	34935	34936	Female-3:0.0	scaffold00405:34936
EUTAFF000003	59001	59002	Female-3:2.3	scaffold00235:23558
EUTAFF000003	311010	311011	Female-3:3.4	scaffold00001:34910046
EUTAFF000003	1633716	1633717	Female-3:5.5	scaffold00001:33587340
EUTAFF000003	1633737	1633738	Female-3:5.5	scaffold00001:33587319
EUTAFF000003	1633737	1633738	Male-3:0.0	scaffold00001:33587319
EUTAFF000003	1633844	1633845	Female-3:5.5	scaffold00001:33587212
EUTAFF000003	1633844	1633845	Male-3:0.0	scaffold00001:33587212
EUTAFF000003	3613860	3613861	Male-3:11.9	scaffold00001:31607196
EUTAFF000003	4043695	4043696	Male-3:18.2	scaffold00001:31177361
EUTAFF000003	4056839	4056840	Male-3:19.3	scaffold00001:31164217
EUTAFF000003	4057131	4057132	Male-3:19.3	scaffold00001:31163925
EUTAFF000003	4324928	4324929	Female-3:9.8	scaffold00001:30896128
EUTAFF000003	4747722	4747723	Male-3:31.2	scaffold00001:30473334
EUTAFF000003	5344099	5344100	Female-3:15.2	scaffold00001:29876957
EUTAFF000003	5362897	5362898	Female-3:15.2	scaffold00001:29858159
EUTAFF000003	5576475	5576476	Male-3:32.3	scaffold00001:29644581
EUTAFF000003	5576572	5576573	Male-3:32.3	scaffold00001:29644484
EUTAFF000003	6465846	6465847	Male-3:35.5	scaffold00001:28755210
EUTAFF000003	6465921	6465922	Male-3:35.5	scaffold00001:28755135
EUTAFF000003	7405468	7405469	Female-3:20.5	scaffold00001:27815588
EUTAFF000003	8151413	8151414	Female-3:22.7	scaffold00001:27069643
EUTAFF000003	14905180	14905181	Male-3:35.5	scaffold00001:20315876
EUTAFF000003	17975986	17975987	Female-3:22.7	scaffold00001:17245070
EUTAFF000003	19627219	19627220	Female-3:22.7	scaffold00001:15593837
EUTAFF000003	20732773	20732774	Male-3:35.5	scaffold00001:14488283
EUTAFF000003	22420721	22420722	Female-3:22.7	scaffold00001:12800335
EUTAFF000003	27099013	27099014	Male-3:35.5	scaffold00001:8122043
EUTAFF000003	27099089	27099090	Male-3:35.5	scaffold00001:8121967
EUTAFF000003	27296918	27296919	Male-3:35.5	scaffold00001:7924138
EUTAFF000003	27296994	27296995	Male-3:35.5	scaffold00001:7924062
EUTAFF000003	30052075	30052076	Female-3:24.1	scaffold00001:5168981
EUTAFF000003	30052165	30052166	Female-3:24.1	scaffold00001:5168891
EUTAFF000003	31039677	31039678	Female-3:26.9	scaffold00001:4181379
EUTAFF000003	31039771	31039772	Female-3:26.9	scaffold00001:4181285
EUTAFF000003	31098321	31098322	Female-3:26.9	scaffold00001:4122735
EUTAFF000003	31110173	31110174	Female-3:26.9	scaffold00001:4110883
EUTAFF000003	31110173	31110174	Male-3:35.5	scaffold00001:4110883
EUTAFF000003	31194376	31194377	Female-3:29.1	scaffold00001:4026680
EUTAFF000003	31194376	31194377	Male-3:35.5	scaffold00001:4026680
EUTAFF000003	31271691	31271692	Female-3:31.2	scaffold00001:3949365
EUTAFF000003	31271777	31271778	Female-3:31.2	scaffold00001:3949279
EUTAFF000003	31335600	31335601	Female-3:32.3	scaffold00001:3885456
EUTAFF000003	31335795	31335796	Female-3:32.3	scaffold00001:3885261
EUTAFF000003	31456812	31456813	Female-3:33.3	scaffold00001:3764244
EUTAFF000003	31456900	31456901	Female-3:33.3	scaffold00001:3764156
EUTAFF000003	31664659	31664660	Female-3:33.3	scaffold00001:3556397
EUTAFF000003	32033883	32033884	Female-3:33.3	scaffold00001:3187173
EUTAFF000003	32574003	32574004	Female-3:41.0	scaffold00001:2647053
EUTAFF000003	32574003	32574004	Male-3:35.5	scaffold00001:2647053
EUTAFF000003	33930418	33930419	Female-3:56.2	scaffold00001:1290638
EUTAFF000003	34150167	34150168	Female-3:59.0	scaffold00001:1070889
EUTAFF000003	34598978	34598979	Female-3:63.8	scaffold00001:622078
EUTAFF000004	2508973	2508974	Male-4:0.0	scaffold00003:27788272
EUTAFF000004	2646848	2646849	Male-4:0.0	scaffold00003:27650397
EUTAFF000004	2959332	2959333	Male-4:0.0	scaffold00003:27337913
EUTAFF000004	2959416	2959417	Male-4:0.0	scaffold00003:27337829
EUTAFF000004	4066372	4066373	Female-4:0.0	scaffold00003:26230873
EUTAFF000004	4423946	4423947	Male-4:0.0	scaffold00003:25873299
EUTAFF000004	6867897	6867898	Female-4:4.3	scaffold00003:23429348
EUTAFF000004	10681397	10681398	Male-4:0.0	scaffold00003:19615848
EUTAFF000004	11181979	11181980	Female-4:4.3	scaffold00003:19115266
EUTAFF000004	11594373	11594374	Female-4:4.3	scaffold00003:18702872
EUTAFF000004	12530929	12530930	Female-4:4.3	scaffold00003:17766316
EUTAFF000004	12738188	12738189	Male-4:0.0	scaffold00003:17559057
EUTAFF000004	17827707	17827708	Female-4:4.3	scaffold00003:12469538
EUTAFF000004	18093575	18093576	Female-4:4.3	scaffold00003:12203670
EUTAFF000004	21285406	21285407	Female-4:4.3	scaffold00003:9011839
EUTAFF000004	23804392	23804393	Male-4:0.0	scaffold00003:6492853
EUTAFF000004	24520840	24520841	Female-4:5.4	scaffold00003:5776405
EUTAFF000004	24520840	24520841	Male-4:0.0	scaffold00003:5776405
EUTAFF000004	24521128	24521129	Male-4:0.0	scaffold00003:5776117
EUTAFF000004	26208890	26208891	Female-4:7.7	scaffold00003:4088355
EUTAFF000004	27308106	27308107	Male-4:5.4	scaffold00003:2989139
EUTAFF000004	27743489	27743490	Male-4:6.7	scaffold00003:2553756
EUTAFF000004	28192075	28192076	Female-4:17.7	scaffold00003:2105170
EUTAFF000004	28725523	28725524	Female-4:24.0	scaffold00003:1571722
EUTAFF000004	28725722	28725723	Female-4:24.0	scaffold00003:1571523
EUTAFF000004	28725722	28725723	Male-4:11.9	scaffold00003:1571523
EUTAFF000004	29212749	29212750	Female-4:28.5	scaffold00003:1084496
EUTAFF000004	29212749	29212750	Male-4:16.9	scaffold00003:1084496
EUTAFF000004	29281345	29281346	Male-4:19.4	scaffold00003:1015900
EUTAFF000004	29281424	29281425	Male-4:19.4	scaffold00003:1015821
EUTAFF000005	401377	401378	Female-5:0.0	scaffold00061:401378
EUTAFF000005	1393178	1393179	Female-5:8.2	scaffold00005:843325
EUTAFF000005	1393178	1393179	Male-5:0.0	scaffold00005:843325
EUTAFF000005	1579461	1579462	Male-5:1.3	scaffold00005:1029608
EUTAFF000005	1968454	1968455	Female-5:14.1	scaffold00005:1418601
EUTAFF000005	1968454	1968455	Male-5:1.3	scaffold00005:1418601
EUTAFF000005	3509231	3509232	Female-5:37.8	scaffold00005:2959378
EUTAFF000005	3575177	3575178	Female-5:37.8	scaffold00005:3025324
EUTAFF000005	3687526	3687527	Female-5:39.9	scaffold00005:3137673
EUTAFF000005	4374036	4374037	Male-5:1.3	scaffold00005:3824183
EUTAFF000005	4541700	4541701	Female-5:44.2	scaffold00005:3991847
EUTAFF000005	4541700	4541701	Male-5:1.3	scaffold00005:3991847
EUTAFF000005	5729079	5729080	Female-5:44.2	scaffold00005:5179226
EUTAFF000005	5729201	5729202	Female-5:44.2	scaffold00005:5179348
EUTAFF000005	5933802	5933803	Male-5:1.3	scaffold00005:5383949
EUTAFF000005	5933888	5933889	Male-5:1.3	scaffold00005:5384035
EUTAFF000005	7300483	7300484	Male-5:1.3	scaffold00005:6750630
EUTAFF000005	8202906	8202907	Female-5:46.3	scaffold00005:7653053
EUTAFF000005	23970352	23970353	Female-5:46.3	scaffold00005:23420499
EUTAFF000005	24656881	24656882	Male-5:4.5	scaffold00005:24107028
EUTAFF000005	24942855	24942856	Female-5:46.3	scaffold00005:24393002
EUTAFF000005	24965059	24965060	Male-5:4.5	scaffold00005:24415206
EUTAFF000005	24965170	24965171	Male-5:4.5	scaffold00005:24415317
EUTAFF000005	25223423	25223424	Male-5:4.5	scaffold00005:24673570
EUTAFF000005	25223520	25223521	Male-5:4.5	scaffold00005:24673667
EUTAFF000005	25668666	25668667	Male-5:4.5	scaffold00005:25118813
EUTAFF000005	26283418	26283419	Male-5:7.7	scaffold00005:25733565
EUTAFF000005	27025406	27025407	Male-5:9.0	scaffold00005:26475553
EUTAFF000005	27065607	27065608	Male-5:9.0	scaffold00005:26515754
EUTAFF000005	27065677	27065678	Male-5:9.0	scaffold00005:26515824
EUTAFF000005	27348009	27348010	Female-5:47.4	scaffold00005:26798156
EUTAFF000005	27348009	27348010	Male-5:13.0	scaffold00005:26798156
EUTAFF000005	27348264	27348265	Male-5:13.0	scaffold00005:26798411
EUTAFF000005	27504725	27504726	Female-5:47.4	scaffold00005:26954872
EUTAFF000005	28961571	28961572	Male-5:19.7	scaffold00005:28411718
EUTAFF000005	28961655	28961656	Male-5:19.7	scaffold00005:28411802
EUTAFF000005	29315345	29315346	Female-5:51.5	scaffold00005:28765492
EUTAFF000005	29444138	29444139	Female-5:54.5	scaffold00005:28894285
EUTAFF000005	31044661	31044662	Male-5:44.8	scaffold00042:1124109
EUTAFF000005	31044802	31044803	Male-5:44.8	scaffold00042:1123968
EUTAFF000005	31241606	31241607	Female-5:75.6	scaffold00042:927164
EUTAFF000005	31663747	31663748	Female-5:77.9	scaffold00042:505023
EUTAFF000005	31663747	31663748	Male-5:51.3	scaffold00042:505023
EUTAFF000005	31663832	31663833	Female-5:77.9	scaffold00042:504938
EUTAFF000005	31663832	31663833	Male-5:51.3	scaffold00042:504938
EUTAFF000005	31755521	31755522	Female-5:77.9	scaffold00042:413249
EUTAFF000005	31755521	31755522	Male-5:53.4	scaffold00042:413249
EUTAFF000005	31885550	31885551	Male-5:53.4	scaffold00042:283220
EUTAFF000005	31885653	31885654	Male-5:53.4	scaffold00042:283117
EUTAFF000006	772137	772138	Male-6:3.2	scaffold00006:28319034
EUTAFF000006	1206760	1206761	Female-6:0.0	scaffold00006:27884411
EUTAFF000006	1206760	1206761	Male-6:3.2	scaffold00006:27884411
EUTAFF000006	1206789	1206790	Female-6:0.0	scaffold00006:27884382
EUTAFF000006	1281615	1281616	Male-6:3.2	scaffold00006:27809556
EUTAFF000006	1281777	1281778	Female-6:0.0	scaffold00006:27809394
EUTAFF000006	1348081	1348082	Male-6:0.0	scaffold00006:27743090
EUTAFF000006	1352731	1352732	Male-6:0.0	scaffold00006:27738440
EUTAFF000006	1482261	1482262	Female-6:0.0	scaffold00006:27608910
EUTAFF000006	1482261	1482262	Male-6:0.0	scaffold00006:27608910
EUTAFF000006	1482585	1482586	Male-6:0.0	scaffold00006:27608586
EUTAFF000006	1825041	1825042	Female-6:6.4	scaffold00006:27266130
EUTAFF000006	1825154	1825155	Male-6:0.0	scaffold00006:27266017
EUTAFF000006	3337467	3337468	Female-6:20.1	scaffold00006:25753704
EUTAFF000006	3860800	3860801	Male-6:0.0	scaffold00006:25230371
EUTAFF000006	4211183	4211184	Male-6:0.0	scaffold00006:24879988
EUTAFF000006	4705526	4705527	Female-6:21.3	scaffold00006:24385645
EUTAFF000006	5964384	5964385	Female-6:22.4	scaffold00006:23126787
EUTAFF000006	6229641	6229642	Female-6:22.4	scaffold00006:22861530
EUTAFF000006	7083941	7083942	Female-6:22.4	scaffold00006:22007230
EUTAFF000006	18162042	18162043	Female-6:22.4	scaffold00006:10929129
EUTAFF000006	18162119	18162120	Female-6:22.4	scaffold00006:10929052
EUTAFF000006	19021019	19021020	Female-6:22.4	scaffold00006:10070152
EUTAFF000006	19021110	19021111	Female-6:22.4	scaffold00006:10070061
EUTAFF000006	21216119	21216120	Female-6:22.4	scaffold00006:7875052
EUTAFF000006	21216265	21216266	Female-6:22.4	scaffold00006:7874906
EUTAFF000006	23449439	23449440	Female-6:22.4	scaffold00006:5641732
EUTAFF000006	24667248	24667249	Female-6:25.9	scaffold00006:4423923
EUTAFF000006	28381927	28381928	Female-6:35.3	scaffold00006:709244
EUTAFF000006	28915766	28915767	Female-6:36.5	scaffold00006:175405
EUTAFF000007	448711	448712	Male-7:0.0	scaffold00004:448712
EUTAFF000007	448784	448785	Male-7:0.0	scaffold00004:448785
EUTAFF000007	1123584	1123585	Male-7:0.0	scaffold00004:1123585
EUTAFF000007	1123670	1123671	Male-7:0.0	scaffold00004:1123671
EUTAFF000007	2219943	2219944	Male-7:1.1	scaffold00004:2219944
EUTAFF000007	2429055	2429056	Female-7:0.0	scaffold00004:2429056
EUTAFF000007	2429133	2429134	Male-7:1.1	scaffold00004:2429134
EUTAFF000007	3011606	3011607	Female-7:7.0	scaffold00004:3011607
EUTAFF000007	3094530	3094531	Female-7:7.0	scaffold00004:3094531
EUTAFF000007	3094665	3094666	Female-7:7.0	scaffold00004:3094666
EUTAFF000007	3169145	3169146	Female-7:8.2	scaffold00004:3169146
EUTAFF000007	3169145	3169146	Male-7:1.1	scaffold00004:3169146
EUTAFF000007	3248907	3248908	Female-7:8.2	scaffold00004:3248908
EUTAFF000007	4328318	4328319	Female-7:11.7	scaffold00004:4328319
EUTAFF000007	4328394	4328395	Female-7:11.7	scaffold00004:4328395
EUTAFF000007	6385849	6385850	Female-7:16.8	scaffold00004:6385850
EUTAFF000007	7044794	7044795	Female-7:18.1	scaffold00004:7044795
EUTAFF000007	7344149	7344150	Female-7:18.1	scaffold00004:7344150
EUTAFF000007	7344241	7344242	Female-7:18.1	scaffold00004:7344242
EUTAFF000007	7344241	7344242	Male-7:1.1	scaffold00004:7344242
EUTAFF000007	7573486	7573487	Male-7:3.2	scaffold00004:7573487
EUTAFF000007	7733443	7733444	Male-7:3.2	scaffold00004:7733444
EUTAFF000007	8579655	8579656	Male-7:3.2	scaffold00004:8579656
EUTAFF000007	13131947	13131948	Female-7:21.3	scaffold00004:13131948
EUTAFF000007	13131957	13131958	Female-7:21.3	scaffold00004:13131958
EUTAFF000007	17257698	17257699	Male-7:3.2	scaffold00004:17257699
EUTAFF000007	19870877	19870878	Female-7:21.3	scaffold00004:19870878
EUTAFF000007	20390426	20390427	Male-7:3.2	scaffold00004:20390427
EUTAFF000007	22760783	22760784	Male-7:3.2	scaffold00004:22760784
EUTAFF000007	22810107	22810108	Female-7:21.3	scaffold00004:22810108
EUTAFF000007	23328547	23328548	Male-7:4.3	scaffold00004:23328548
EUTAFF000007	23712896	23712897	Male-7:6.9	scaffold00004:23712897
EUTAFF000007	23713045	23713046	Female-7:21.3	scaffold00004:23713046
EUTAFF000007	24583382	24583383	Female-7:22.4	scaffold00004:24583383
EUTAFF000007	24665993	24665994	Female-7:22.4	scaffold00004:24665994
EUTAFF000007	25166485	25166486	Female-7:23.4	scaffold00004:25166486
EUTAFF000007	25221147	25221148	Female-7:24.5	scaffold00004:25221148
EUTAFF000007	25221270	25221271	Female-7:24.5	scaffold00004:25221271
EUTAFF000007	28319144	28319145	Female-7:34.2	scaffold00004:28319145
EUTAFF000007	30257876	30257877	Female-7:38.6	scaffold00058:191486
EUTAFF000007	30280136	30280137	Female-7:38.6	scaffold00058:213746
EUTAFF000007	30510365	30510366	Female-7:38.6	scaffold00058:443975
EUTAFF000007	30698071	30698072	Female-7:38.6	scaffold00123:50827
EUTAFF000008	629815	629816	Female-8:0.0	scaffold00012:629816
EUTAFF000008	968230	968231	Male-8:0.0	scaffold00012:968231
EUTAFF000008	1025068	1025069	Female-8:8.4	scaffold00012:1025069
EUTAFF000008	1706791	1706792	Male-8:0.0	scaffold00012:1706792
EUTAFF000008	1706957	1706958	Female-8:9.6	scaffold00012:1706958
EUTAFF000008	2329653	2329654	Male-8:0.0	scaffold00012:2329654
EUTAFF000008	2909512	2909513	Male-8:0.0	scaffold00012:2909513
EUTAFF000008	4501201	4501202	Female-8:31.0	scaffold00012:4501202
EUTAFF000008	4633535	4633536	Female-8:31.0	scaffold00012:4633536
EUTAFF000008	4633629	4633630	Female-8:31.0	scaffold00012:4633630
EUTAFF000008	5033113	5033114	Male-8:1.1	scaffold00012:5033114
EUTAFF000008	5033183	5033184	Male-8:1.1	scaffold00012:5033184
EUTAFF000008	5288565	5288566	Female-8:33.2	scaffold00012:5288566
EUTAFF000008	5288565	5288566	Male-8:1.1	scaffold00012:5288566
EUTAFF000008	5288647	5288648	Female-8:33.2	scaffold00012:5288648
EUTAFF000008	5288647	5288648	Male-8:1.1	scaffold00012:5288648
EUTAFF000008	5396829	5396830	Male-8:1.1	scaffold00012:5396830
EUTAFF000008	5439902	5439903	Female-8:33.2	scaffold00012:5439903
EUTAFF000008	5805986	5805987	Female-8:33.2	scaffold00012:5805987
EUTAFF000008	6662381	6662382	Male-8:1.1	scaffold00012:6662382
EUTAFF000008	9631914	9631915	Female-8:33.2	scaffold00012:9631915
EUTAFF000008	9631918	9631919	Female-8:33.2	scaffold00012:9631919
EUTAFF000008	13045821	13045822	Female-8:33.2	scaffold00012:13045822
EUTAFF000008	14301805	14301806	Female-8:33.2	scaffold00012:14301806
EUTAFF000008	14301805	14301806	Male-8:1.1	scaffold00012:14301806
EUTAFF000008	17950237	17950238	Female-8:33.2	scaffold00012:17950238
EUTAFF000008	18228130	18228131	Female-8:33.2	scaffold00012:18228131
EUTAFF000008	18666763	18666764	Female-8:33.2	scaffold00012:18666764
EUTAFF000008	18667133	18667134	Male-8:2.1	scaffold00012:18667134
EUTAFF000008	18667279	18667280	Male-8:2.1	scaffold00012:18667280
EUTAFF000008	19024063	19024064	Male-8:3.2	scaffold00012:19024064
EUTAFF000008	19848300	19848301	Female-8:36.4	scaffold00012:19848301
EUTAFF000008	19848615	19848616	Male-8:3.2	scaffold00012:19848616
EUTAFF000008	20198113	20198114	Male-8:4.3	scaffold00012:20198114
EUTAFF000008	20198269	20198270	Male-8:4.3	scaffold00012:20198270
EUTAFF000008	20242802	20242803	Female-8:37.4	scaffold00012:20242803
EUTAFF000008	20723846	20723847	Male-8:4.3	scaffold00012:20723847
EUTAFF000008	20723929	20723930	Male-8:4.3	scaffold00012:20723930
EUTAFF000008	20921059	20921060	Female-8:37.4	scaffold00012:20921060
EUTAFF000008	21059378	21059379	Male-8:10.7	scaffold00012:21059379
EUTAFF000008	21059504	21059505	Female-8:38.5	scaffold00012:21059505
EUTAFF000008	21059504	21059505	Male-8:10.7	scaffold00012:21059505
EUTAFF000008	21602697	21602698	Female-8:38.5	scaffold00012:21602698
EUTAFF000008	21602697	21602698	Male-8:17.1	scaffold00012:21602698
EUTAFF000008	22239085	22239086	Male-8:20.4	scaffold00012:22239086
EUTAFF000008	22956316	22956317	Male-8:28.3	scaffold00012:22956317
EUTAFF000008	23892079	23892080	Male-8:43.3	scaffold00012:23892080
EUTAFF000008	23967279	23967280	Female-8:57.4	scaffold00012:23967280
EUTAFF000008	23975230	23975231	Female-8:57.4	scaffold00012:23975231
EUTAFF000008	23975230	23975231	Male-8:43.3	scaffold00012:23975231
EUTAFF000008	24008065	24008066	Female-8:57.4	scaffold00012:24008066
EUTAFF000008	24008065	24008066	Male-8:47.3	scaffold00012:24008066
EUTAFF000009	2965626	2965627	Female-9:0.0	scaffold00002:2965627
EUTAFF000009	3357224	3357225	Female-9:1.2	scaffold00002:3357225
EUTAFF000009	3557142	3557143	Female-9:1.2	scaffold00002:3557143
EUTAFF000009	4291347	4291348	Female-9:4.5	scaffold00002:4291348
EUTAFF000009	4671777	4671778	Female-9:4.5	scaffold00002:4671778
EUTAFF000009	4671777	4671778	Male-9:0.0	scaffold00002:4671778
EUTAFF000009	5023893	5023894	Female-9:5.6	scaffold00002:5023894
EUTAFF000009	5516176	5516177	Female-9:11.0	scaffold00002:5516177
EUTAFF000009	5981348	5981349	Female-9:11.0	scaffold00002:5981349
EUTAFF000009	7150353	7150354	Female-9:11.0	scaffold00002:7150354
EUTAFF000009	7150420	7150421	Female-9:11.0	scaffold00002:7150421
EUTAFF000009	7463194	7463195	Female-9:11.0	scaffold00002:7463195
EUTAFF000009	7929118	7929119	Female-9:11.0	scaffold00002:7929119
EUTAFF000009	7929227	7929228	Female-9:11.0	scaffold00002:7929228
EUTAFF000009	8681892	8681893	Female-9:11.0	scaffold00002:8681893
EUTAFF000009	8681892	8681893	Male-9:7.6	scaffold00002:8681893
EUTAFF000009	10558811	10558812	Male-9:7.6	scaffold00002:10558812
EUTAFF000009	10659554	10659555	Female-9:11.0	scaffold00002:10659555
EUTAFF000009	19291119	19291120	Male-9:7.6	scaffold00002:19291120
EUTAFF000009	21282121	21282122	Female-9:11.0	scaffold00002:21282122
EUTAFF000009	21460188	21460189	Female-9:11.0	scaffold00002:21460189
EUTAFF000009	23978737	23978738	Male-9:7.6	scaffold00002:23978738
EUTAFF000009	23978830	23978831	Male-9:7.6	scaffold00002:23978831
EUTAFF000009	24101287	24101288	Male-9:9.8	scaffold00002:24101288
EUTAFF000009	25123776	25123777	Female-9:14.2	scaffold00002:25123777
EUTAFF000009	25233241	25233242	Male-9:9.8	scaffold00002:25233242
EUTAFF000009	25257717	25257718	Female-9:14.2	scaffold00002:25257718
EUTAFF000009	25335230	25335231	Female-9:14.2	scaffold00002:25335231
