# Supplementary material for: Chromosome-Scale Genome Assembly and Transcriptome Assembly of Kawakawa Euthynnus affinis; A Tuna-Like Species
Source: Front Genet. 2021 Sep 20;12:739781. doi: 10.3389/fgene.2021.739781 (PMC8489456; doi:10.3389/fgene.2021.739781)
Supplement: Supplementary File 4 — Phylogenetic tree and partition information giving position of each gene in the alignment and substitution model for each gene. [file Data_Sheet_4.ZIP]

Archive with 1 entries (1 files):
- Supplementary File 4.fasta
