# Supplementary material for: Chromosome-Scale Genome Assembly and Transcriptome Assembly of Kawakawa Euthynnus affinis; A Tuna-Like Species
Source: Front Genet. 2021 Sep 20;12:739781. doi: 10.3389/fgene.2021.739781 (PMC8489456; doi:10.3389/fgene.2021.739781)
Supplement: Supplementary File 4 — Phylogenetic tree and partition information giving position of each gene in the alignment and substitution model for each gene. [file Data_Sheet_4.ZIP › Supplementary File 4.fasta]

>A.testudineus
ATGGCCACCATGGAGAAACTGATGAAGGCCTTTGAGTCTCTGAAGTCATTTCAGCAACAACAGGGACCACCAACAGCCGAGGAGCTTGTCCAGAAGCAGAAAAAGGAACAGGCTACCACAAAGAAGGACAGGGTCACCCACTGTTTGACAATATGTGAAAACATTGTGGCTCAATCTCTGAGAACATCTCCAGAGTTTCAAAAACTGCTGGGCATCGCCATGGAGATGTTCCTGCTCTGCACTGATGACAGCGAATCAGACGTCCGAATGGTGGCAGATGAGTGCCTGAACAAAATCATAAAAGCTCTGATGGACTCCAATCTCCCCAGATTGCAACTAGAGCTGTACAAAGAAATTAAAAAGAACGGTGCCTCTCGGAGCCTTAGAGCAGCTTTGTGGAGGTTTGCTGAGCTTTCCCACCTCATCAGACCACAGAAATGCAGACCCTACCTGGTCAACCTGCTGCCGTGCCTCACCAGAATCACCAAGCGGCAAGAGGAGACTGTGCAAGAAACGCTGGCTGCAGCAATGCCCAAGATTATGTTGGCTTTGGGACACTTTGCCAATGATGGAGAAATCAAGGTGCTGCTAAAGTCATTTGTGGCCAACCTGAAGTCTAGCTCCCCGACCATCAGGCGGACAGCGGCCAGCTCAGCCGTCAGTGTCTGCCATCACTCCAGACGTACCAGCTACTTCTACACCTGGCTCCTTAATGTGCTGCTTGGTCTATTGGTTCCAGTGGATGAAGAGCACCCTAGCCATCTGATTCTGGGGGTGTTGTTAACACTCCGCTACCTAATCCCTCTGCTGCAGCAGCAAGTCAACACCACCAGCCTCAAAGGAAGCTTTGGAGTCATGAGGAAGGAGGCTGACATACAGCCGACACCTGAACAACTGCTACAGGTGTATGAGCTCACTCTACACTACACACAGCACTGGGATCACAATGTAGTCACAGCTGCTCTGGAACTCCTGCAGCAGGTGTTCAGGACTCCTCCGCCTGAGCTTCTGCACATACTCATCACTGCTGGCAGCATTCAACATGCCACCGTGTTTCGCCAGGACACTGAGAGCCGTGCACGCTCCAGCAGCATCCTTGAGCTCATTGGTAAAATACTTTCTGGAGAGGAGGATGGGTTGGAGGATGACCCTGAGAGGACAGATGTCACCACTGGTGCCTTCACAGCATCAGTTGTTGGAGCAGATGCCTCCTCCACAGCCCAGGTGGACATCATCACTGAACAGCCACGCTCCTCTCAGCACACCCTGCAGCCTGGTGACTCTGTGGATCTCAGTGCCTCCTCAGACCAGGGTGGAGGAGGCGGCACTTCTGCATCCGGCACTCCAGAGTCACCCAACGACAATGAGGAGGAAATGCTGAGTCGGAGCTCCAGCGGCGGGGCCAACGTTACACCAGAGACGGCTGACTACACCACCCCAGAGAATGCAACACCAGAGGGAGGACCTTTGGGTGAAGGGGGGACACTGCTAGGCACTAATGATCGCTCACTTCCACCCAGCGACTCCTCCCAGACCACCACAGAGGGACCGGATTCAGCTGTAACCCCTTCAGATGTAGCAGAGCTGTCAAATACTCCAATGCCGCGGGTGACTGAGCAGTCCCTGCCATCACCAACTTCCACCAAGGGTCCCGATGTCCCAGATGATGACTCTTCTGTCTACACTGCTTCTTCTTCGTCGTCTTCTTTCTCTTTCTCTTGCTCTTCCTCTTTCTATGCCACCTCCTCCTCTAGCACTAGCGACAAGGTGCTGGACGGCAGTGAGAGTCAGTACTCTGGAATGCAGATCGGTACACTACAGGATGAAGAAGATGAAGGAGCAGCACCTCCCTCCCAAGAGGAACCATCAGAACCATTCCTGCAGTCGGCACTGGCGCTAAGCAAGCCTCATCTCTTCGAAGGACGAGGTCACAACCGGCAGGGTTCGGATAGCAGTGTGGACCGCCTTATACCAAAGGATGAACCTGCTGAACCCGAACCTGACAACAAGCCATCACGGATAAAGGGTCCAATAGGACATTACACAGACCAGGGGGTGGAACCACTGGTGCACTGCGTACGCCTTCTTGCTGCTTCTTTTCTACTGACAGGACAAAAAAATGGTCTTATCCCTGACAAAGAGGTGAGAGTGAGTGTCAAGGCCTTGGCAGTCAGCTGTGTTGGGGCAGCCGCAGCACTGCATCCTGAAGCTTTCTTTAATTCTCTCTACTTGGAGCCACTGGGTGGCACTACAGCAGAAGAGCAGCAGTATATCAGCAATGTGCTGAGCCTAATTGACCATGGAGACCCACAGATCAGAGGGGCCACGGCCATCCTCTGTGGGGCCATCATACAGGCTGCACTCACCAAAACACGTTACAACATACACACCTGGCTGGCCAGTGTGGCGAGTGCAACAGGTAACCCTCTGTCACTGTTGGACTTGGTGCCTTTACTCCAGAAAACTCTGAAAGATGAGTCCTCTGTCACTTGCAAGATGGCGTGCTCGGCAGTGAGACATTGTATAATGACAGTGTGCAGCAGCACCTTGAGTGAGCTCGGCCTGCAGCTCGTGATAGACCTTCTCTCTCTGAGGGACTCTTCCTATTGGCTTGTTCGCACAGAGCTATTGGAGACGCTGGCTGAAATGGATTTTCGGTTAGTTAATTTCCTGGAGAGGAAAACAGAAAGTTTGCACAAAGGAGATCATCACTACACTGGACGACTGAGGCTGCAGGACAGAGTCCTCAATGATGTTGTCGTCCGTCTGTTGGGAGATGATGATCCAAGAGTGCGGCATGTGGCCGCCTCTGCTGTGAGCAGACTGGTCCCTAGGTTGTTCTATGACTGTGACCAGGGGCAGGTGGACCCAGTGGTGGCTATCGCCCGGGACCAGAGTTCAGTCTACCTGCAGCTTCTTATGCACGAGACACAGCCCCCCTCCCAGTTCACAGTGAGCACAATCACAAGGACATACAGAGGATACAACCTGTCCAACGCTGTGTCTGATGTCACTTTGGAGAACAATTTGTCCAGAGTTGTTACCGCTGTCTCTCACGCTCTCACGTCCTCTACTTCCAGAGCACTAACTTTTGGCTGTTGCGAGGCCTTGTGCCTCTTGGCTTCAAATTTTCCTGTGTGCACTTGGAGCACAGGCTGGCACTGCGGCTATGTTAGCTCCACTAGCAACTTTTCTTCCCGCTCTAGTCTCAACCGCAGCAGAGGCAGGGCCCTCAGTTTGTCACAGCCCAGCGGTGCTTCAGCTTCCTCCACCTCATCTGGACCAGATACTGAGCGGAGGAGTCTAACAGTAGGAATGGCCAATGTTATTCTCTCCTTACTCTCCTCTGCCTGGTTTCCACTGGATCTCTCAGCACACCAGGATGCACTTATGCTCTCTGGGAATCTGCTTGCAGCTGTTGCTACTAAATGCATGCGCAACCCCTGGGCTGGAGAGGACGATGGCAGCAGTGGGAGCACGAACAGCAGTGGAGGCCCAAATAAGATGGAGGAACCCTGGGCAGCACTGTCGGAGCGTCCCCTGGTGGCCATGGTGGAGCAGCTCTTTTCCCACCTACTGAAAGTCCTCAACATCTGCGCTCATGTGCTGGACGATACACCACCTGGACCAGCAGTTAAGGCCAGTCTCCCTTCTTTAAGCAACACTCCCTCCCTGAGTCCCATCCGAAGAAAAGGCAGAGAGAAGGATGCTGCTGAGCCTAGTGCTGCCCCCATGAGCCCAAAGAAAAACAATGAGGTCAACACAGGCAGGCCAGCAGACAGTACAAGTTCTACGGCAGTCAACAAGTCTACCACCCTTGGCAGCTTCTACCACCTGCCACCCTACCTCAAGCTTTATGATGTTCTCAAAGCTACGCATGCCAACTACAAGGTGACACTGGACCTCCACAGTAGTCAGGAGAAGTTTGGAAGTTTCCTGCGTGCCACTCTAGACGTGCTCTCTCAGCTGCTGGAGCTGGCTACACTACATGATATCAGCAAGTGTGTGGAGGAAATTTTGGGCTACCTCAAGTCCTGCTTTTCCAGAGAACCAACCATGGCTACTGTTTGTGTACAGCAGCTGTTGAAGACTTTGTTTGGCACCAATCTGGCCTCCCAGTACGAAGGTGTCTTAAGTGGACCCAGCCGTTCCCAGGGCAAGGCTCTTCGTCTTGGCTCCTCCAGTCTGCGACCAGGCCTCTACCACTACTGCTTCATGGCCCCATACACACACTTCACCCAGGCTCTGGCTGACGCCAGTCTCCGCAACATGGTGCAGGCTGAACAGGAGCAGGACACCTCTGGGTGGTTTGATGTGATGCAAAAAGCCTCCAACCAGCTGAGGTCAAACATTGCAAATGCAACACGCAACAGAGGAGACAAGAATGCTATCCACAACCACATTCGACTGTTTGAGCCGCTAGTGATCAAAGCTTTGAAGCAGTACACCACCAGCACCTCTGTGGCCCTGCAGAGGCAAGTGCTGGACTTGCTCGCCCAGCTCGTACAGCTCAGAGTCAACTACTGCCTGCTGGACTCGGATCAGGTGTTCATAGGCTTTGTCTTGAAGCAGTTTGAGTACATCGAAGTTGCATTGGTTATAGATTCAGAGGCCGTCATTCCCAACATCTTTTTCTTCCTGGTGCTGCTGTCTTATGAGCGCTACCACTCCAAACAAATTATCAGCATCCCCAAGATCATCCAGCTGTGTGACGGTATCATGGCAAGCGGCAGAAAAGCAGTAACACATGCCATCCCAGCTTTACAGCCAATAGTTCATGACCTCTTTGTCTTGAGGGGTTCAAACAAAGCAGATGCAGGCAAAGAACTGGATACACAGAAAGAAGTGGTGGTCTCCATGTTGCTCAGACTCATACAGTACCATCAGGTGTTGGAGATGTTCATCCTTGTACTGCAGCAGTGTCACAAAGAGAATGAGGACAAATGGAAGCGACTGTCCAGACAGATTGCTGATGTCATACTTTCCATGATTGCCAAGCAGCAGATGCATCTGGACTCTCCAGAAGCGTTGGGAGTGCTGAACACTCTGTTTGAAACTGTGGCGCCTTCCTCCCTCAGACCAGTAGACATGCTGCTGAAGAGTATGTTTACCATCCCGGCCACCATGGCATCAGTAGCTACAGTCCAGCTTTGGGTGTCTGGTATCCTGGCAGTGCTCAGGGTGCTTATCTCCCAGTCCACAGAGGACATTGTCTTGTCCCG-GTTTATGTATTCTCT--------------------------------------------------------------------------------------------------------------------------------------------------ATTCCTGCTCCAACTGGTTGGAGTGTTGCTGGATGATATTTCCTCCAGGCAGATTAAAGTGGACATTACAGAACAGCAGCATACCTTCTACTGCCAGCAATTAGGCACTCTGCTTATGTGCCTCATACATGTCTTTAAAAGTGGAATGTTTCGAAGGATAACGGCTGCAGCCAGCCGTCTCCTTAAGGATGAAAGTGCAGGTGGACAGACCGGGCATGAGGCTGTCCTCTTCTACTCCTTAGAGTGTCTGAACAACATGGTGCAGTCCCTCATCACCACCCACCCATCCCTGGTTCTGCTCTGGTGCCAGGTCCTTCTCATCATCAATTATACCAACTACTCATGGTGGGCTGAGGTTCACCAGACACCCAGGAGACACAGCCTCTCAAGCACAAAGCTGCTCAGCCCTCACTCCTCAGGGGAGGGTGAAGAGGACAAGCCCGAGACCCGTTTAACAATGGTCAACAGAGAGATTGTACGCAGGGGAGCTCTCATCCTCTTCTGCGACTATGTGTGTCAGAACCTTCATGACTCGGAGCATTTGACCTGGCTGATTGTCAACCACGTGCGTGACCTCATTAGTCTTTGTCATGAGCCCCCAGTGCAGGATTTCATCAGCGCTGTGCACCGCAACTCGGCTGCTAGTGGCCTCTTCATCCAGGCCATCCAGTCTCGCTGTGACAACCTCACTACACCTACCATGTTAAAGAACACACTGCAGTGTCTGGAAGGCATCCATCTGAGTCAGTCTGGCTCCCTGCTGATGTTGTATGTGGACAAGTTGCTCAATACACCCTTCAGGGTTCTGGCTCGCATGGTGGACACACTGGCATGTCGTAGAGTGGAGATGCTGCTGGCTGAGACACTACAGAACAGTATAGCTCAGCTACCTGTGGAGGAACTAGATAGGATCCAAGAATACCTCCAGTCCAGTGGCCTGGCTCAGAGGCATCAGAGGTTCTATTCCCTGCTGGACAGGTTTAGAGCCACAGTTGCTGACACCAGCAGCCCCACCCCTCCTGTGACATCACACCCTTTGGATGGGGATCCACCCCCTGCTCCTGAATTGGTCATTGCAGATAAGGAGTGGTATGTGACTCTGGTGAAGTCTCAGTGCTGTCTTCGTGGAGACGTTTCTCTGCTGGAGACTACAGAACTTCTTACCAAACTACCTCCCACTGATCTCTTAAACATCATGCGATGCAAGGAGTTCAACCTCAGCCTGTTGTGTCCATGTCTAAGTATGGGGGTGCAGAGGATATCACGAAATCAGGGCTCTCTCTTGTTGGAGACTGCCTTGCAGGTGACCCTAGAACAAATCACAGGGGTCACAGAGTCGCTTCCTGCTCCACACCAGTGTTTCCTGCCACCCTCCAAGCCACATCCCTACTGGGAGCAACTTGCAGATGTTTATGATGAGCCAGGTTTCTATCCAAGGGTTTTGTCGATCTGCAGAGCTCTTTCCCAGTACCTGCTGAGTGTGAGCCAGCTTCCCTCCTCACTGCATATTCCGTCTGACAAGGAACACCTCATCACTACTTTCACCTGTGCTGCCACTGAGGTGGTAGTGTGGCGTCTGCTCCAGGACCATTTGCCTCTGAGCTTAGACCTACAGTGGGCTCTGTCCTGCCTGTGTCTCGCCCTGCAGCAGCCTTGTGTCTGGAATAAGTTGTCTACCCCAGAGTACACCACACGCACCTGCTCCCTCATCTACTGCCTACACCTTATCATTGTTGCAGTGGCTGTGAGTCCTGGTGACCAGCTGCTACATCCGGTGAAGAAAAAAAAGACAGGAAGAGATGCTGATGGAGACCAAGTGGACT-CGCAAAGTGACTACACGTGCGAGTGGCAAGCATGTGAAATCATGGCAGAGCTGGTGGAAGGCCTGCAAAGCATTCTTTCCCTGGGTCACCATAGAAACGGCGTGTTCCCTGCGTTTCTCACATCACCGTTGCGCAACATTGTCATAAGTCTGTCCCGACTGCCCCTGGTCAACAGCTATACCCGAGTACCTCCACTGGTTTGGAAACTGGGCTGGTCCCCTCAGCCAGGAGGAGAGTTTTGCACAACGTTGCCTGAGATCCCTGTGGACTTCTTGCAGGAAAAGGATGTCTTCAGAGAGTTTCTGTACCGAATCAACACACTGGGATGGAGCAGCAGGACTCAGTTTGAGGAGACGTGGGCTACTCTGCTCGGGGTGCTGGTCACCCAACCCATCACCATGGACCAGGAGGAGGAGACACAGCAGGAGGAGGATTTGGAGCGTACCCAGTTGAATGTGTTAGCAGTGCAGGCCATCACCAGCCTGGTGCTGAGTGCCATGACTCTGCCCACTGCTGGCAACCCTGCAGTCAGCTGTCTGGAACAGCAGCCTCGCAACAAGAGCCTTAAAGCCCTGGAAACATGGTTTGGTCGGAAACTTGCAGTGATCAGGGGTGAGGTGGAAAGAGAGATTCAGGCTCTTGTGTCAAAAAGAGACAATGTCCATACACACCACCCATACCACGCCTGGGACCCTGTACCCTCACTGTCCGCAGCATCTGCAGCTGGTACCCTGATCAGCCATGAGAAGCTGCTGCTGCAGATCAACACAGAGAGGGAGATGGGCAACATGGACTACAAACTAGGGCAGGTCTCCATCCATTCAGTTTGGTTGGGTAATAACATCACTCCACTGAGGGAGGAAGAATGGGGTGAAGATGAAGAAGATGATGCAGACAATCCAGCTCCATCCTCACCGCCTTTATCTCCCATCAACTCTAGGAAGCATCGTGCAGGTGTGGACATACATTCATGTTCTCAGTTCCTGCTGGAACTCTACAGCCAGTGGCTGATTCCCGGTTCGCCAAGTAACAGGAGGACACCGACCATCCTTATCAGTGAAGTGGTCCGATCGCTGCTGGCAGTGTCGGACCTGTTCACAGAAAGGAATCAGTTTGACATGATGTTCTCCACCCTTATGGAACTTCAGAAGCTCCACCCACCAGAGGATGAGATCCTTAATCAATACCTAATACCTGCCATCTGCAAGGCTGCTGCTGTATTGGGCATGGATAAAGCAATTGCTGAGCCTGTATGCCGCCTGTTGGAGACGACCCTACGCAGCACCCACCTACCCAGCCGCCTAGGAGCCCTGCACGGGGTGCTATATGTGTTGGAGTGTGACCTGTTGGATGACACTGCTAAACAGCTGATCCCCACCGTCTGTGAATACCTGCTGTCCAACCTCCGGGCTATTGCTCACTGTGTTAACCTGCATAACCAGCAGCATGTGCTGGTGATGTGTGCAGTGGCCTTCTACATGATGGAGAACTACCCTCTGGATGTAGGAGCTGAGTTCATGGCTGGAGTCGTACAGTTATGTGGCGTGATGGTGTCGGCCAGTGAGGACTCCACACCGTCCATCATCTATCACTGCGTGTTGCGTGGCCTGGAGCGACTCCTGTTGTCAGAGCAGTTGTCACGTGTGGATGGAGAAGCGCTGGTCAAACTCAGCGTGGACCGTGTCAACATGCCATCGCCACATAGAGCCATGGCTGCGCTGGGACTCATGCTCACCTGCATGTACACTGCGGTTCTTGCGTCGGGTTCAGACGTGACAGGGGTTAGAGGTCAGGTTGACTCTGCCATAGCGGAGGCTGCAGGCGTCACGGAGGGTCATGTTGGTTTCTCCTCAGGCAAGGAGAAAGCTAGCCCTGCCGGCCGCCCTGCTCACTCTGACCCTCAGGCCCCAGACAGTGAGTCCATCATTGTTGCCATGGAGAGGATCTCTGTCCTCTTTGACAGGATCAGGAAGGGTTTGCCCAGCGAGGCTCGGGTGGTGTCCAGGATTCTGCCCCAGTTTCTGGAAGACTTCTTCCCACCACAGGACGTCATGAACAAGGTCATCGGGGAGTTCCTGTCCAATCAGCAGCCGTACCCTCAATTCATGGCCACTGTCGTCTACAAGGTTTTCCAGACTCTCCATGCTACCGGCCAGTCGTCTATGGTGCGAGACTGGGTGCTGCTTTCCTTGTCCAATTTCACTCAGAGGACACCAGTGGCTATGGCGATGTGGAGCCTCTCCTGCTTCTTTGTTTCTGCTTCCACCTCCCAGTGGATCTCAGCCCTACTGCCACATGTGATCAGCCGAATGGGCTCCAGTGAAGTGGTGGATGTCAACCTGTTCTGCCTTGTGGCCATGGATTTCTACCGGCACCAGATTGATGAAGAGCTGGATCGCCGGGCTTTTCAATCTGTTTTTGAGACCGTGGCCTCGCCGGGCAGCCCTTATTACCAGCTGCTGGGCTGCCTGCAGTCAATCCACCAGGATACAACGCTCTGAATGGTGATCATGTCAGGTACAGCCACTGTGCTGCAACAGTTTGTCAGTGGGCTGAAGAGTCGAAATGAAGACACCAGAGCAAAATCTGCCAAAGACCTGCAGCACTATGTCACCACAGAACTCAGAGAGTTAAGCCAGGATGAATCCACTACATTCTATGATGAATTAAACCACCACATATTTGAGCTGGTATCCAGCTCTGATGTGAATGAGAAGAAAGGAGGAATTCTTGCCATTGTGAGCCTGATTGGAGTTGAGGGAGGCAATGCCACCAGGATCAGCCGTTTTGCCAACTACCTGCGCAACCTCCTTCCTTCCAGTGACCCTGTGGTTATGGAGATGGCCTCTAAAGCCATGGGCCACCTGTCTATGGCTGGGGACACCTTTACTGCTGAGTATGTGGAGTTTGAGGTAAAGAGGGCCCTGGAATGGCTGGGAGCAGACCGGAATGAAGGCAGACGCCATGCTGCAGTACTGGTGTTGAGGGAGTTGGCTGTGAGTGCACCCACCTTCTTCTTTCAGCAAGTGCAGCCTTTCTTTGATAACATCTTTTATGCAGTATGGGACCCCAAGCAGGCTATTCGAGAAGGGGCTGTATCTGCCCTGCGAGCCTGTCTTATCCTCACCACACAGAGGGAGACCAAGGAAATGCAAAAACCACAGTGGTACAAACAAACCTTTGAGGAGGCAGAGAAAGGCTTTGATGAGACTTTGGCCAAAGAGAAAGGGATGAATCGTGATGACAGGGTCCATGGTGCTCTTCTGATCCTTAATGAGCTGGTTCGCATTAGCAGCATGGAAGGAGAGCGCATGCGTGAAGAGATGGAGGAGATCACACAGCAGCAACTGGTCCATGATAAGTACTGCAAGGAACTGATGGGATTTGGAACCAAACCTCGTCATATCACACCCTTCACTAGCTTCCAGTCAGTGCAGCCACAGCAGTCCAATGCCCTCCTGGGCTTACTGGGCTACAGCACGCCTCAGGGCTTCCTCAGCTTTGGAGCCACACCAGTACCAGCCAAGACTTCACTGGTGGAAAGCCGATACTGCCGTGAGCTGATGGAGGAGAGATTTGACCAGGTGTGTCGGTGGGTGCTGAAATACAAGACCAGTAAAAACCCTCTCATTCAGATGACCATTCTCAACCTGCTTCCACGCCTGGCTGCTTTCCAGCCACATACCTTCACAGACCAGTACCTGTCAGACACTATGGGCTACCTGCTGGGCTGTTTGAAGAAGGAAAAGGAGAGAACAGCAGCTTTCCAGGCTCTTGGGCTTCTTGTAGTGGCAGTAAGGACAGAAATCCAGCCATACCTCTCGAAGGTCCTTGAGATCATAAAGGCTGCTCTGCCACCCAAGGACTTTGCACATAAGAGGCAAAAGACCATGCAGGTGGATGCTACAGTTTTCACTTGTATCAGCATGCTTTCCAGAGCCATGGGTCCCAGTATCCAGCCTGACATCAAAGAGCTGCTGGAGCCAATGCTGGCAGTGGGCCTCAGTCCTGCACTGACAGCAGTGCTGTACGATTTAAGTCGTCAAATCCCCCAGTTGAAGAAGGACATCCAGGATGGTCTACTGAAGATGCTTTCCCTGGTGCTGATGCATAAGCCACTGCGTCACCCTGGCATGCCCAAAGGCTTGGCTCACCAGTTGGCATCACCAAGCCTCACAAACATCCCAGAGGCAAGTGACGTTGGAAGCATTACACTGGCCCTACGCACACTGGGAAGCTTTGAATTTGAAGGACACTCTCTCACCCAGTTTGTGCGTCACTGTGCGGATCACTTCCTAAACAGTGAGCACAAGGAGATCCGGATGGAGGCAGCTCGAACCTGCTCACGCCTTCTCACCCCCTCTATCCACCTGATCAGTGGTCATGTTGTCAGCCAGACTGCTGTGCAGGTTGTTGCAGATGTGCTCAGCAAGCTGCTAGTTGTTGGAATCACTGACCCAGATCCAGATATTCGATACTGTGTGTTGGCATCTCTTGATGAGCGTTTTGATGCTCACCTTGCCCAAGCTGAGAACTTACAGGCATTATTTGTTGCACTGAATGATGAGGTGTTTGAGATCAGAGAGCTGGCTATCTGTACAATTGGACGCCTCAGCAGCATGAACCCTGCCTTTGTCATGCCATTCCTACGTAAGATGCTTATCCAGATCTTAACAGAGTTGGAGCACAGTGGTGTTGGCAGGAACAAAGAGCAGAGTGCTCGCATGCTTGGTCATCTAGTTTCCAATGCCCCCCGTCTCATACGGCCGTATATGGAGCCCATCCTCAAGGCTCTCATCCTCAAGCTTAAAGATCCAGACCCCAACCCTGGAGTGGTCATTAGTGTCCTTGCAACCATTGGCGAGTTGGCTCAGGTGAGTGGCCTGGAGATGAGGAAGTGGATGGACGAGCTTTTTCCAATCATCATGGACATGTTGCAGGACTCCTCTTCGTTGGCTAAGCGACAGGTGGCACTGTGGACACTGGGCCAGCAAGTGGCTAGTACAGGCTATGTGGTGGAGCCTTACCGCAAGTACCCCTCCCTTCTAGAGGTGTTGCTCAACTTCCTCAAGACAGAACAAAACCAAGGCATCAGGAGAGAGGCTATCCGTGTTTTGGGTCTTCTTGGGGCTCTAGATCCATATAAGCACAAGGTGAACATTGGGATGATTGACCAGTCACGAGATGCCTCTGCTGTCAGTCTCTCTGAGTCCAAGTCCAGTCAGGATTCAGCGGACTATAGCACCAGTGAGATGCTAGTGAACATGGGCAACCTTCCCCTGGATGAGTTTTACCCTGCTGTGGCAATTGTCACACTGATGCGAATCCTGAGAGACCCCTCACTCTCCAACCACCATACTATGGTGGTCCAGGCTGTCACCTTCATCTTTAAGTCTCTGGGCCTCAAGTGTGTCCAGTTCCTGCCCCAGGTCATGCCCACTTTCCTCAATGTCATCAGAGTCTGTGATGCCAGTATCCGAGAGTTCCTGTTTCAACAGATGGGAATGGTGGTGTGCTTTGTTAAAATCCACATCCGCCCCTACATGGATGACATCTTCACCCTCATCAGAGAATACTGGACACCAAACAATCCCATGCAGAACACCATCATCCTTTTGATCGAACAGATTGTGGTGGCACTGGGTGGAGAGTTCAAACTCTATCTGCCGCAGCTGATTCCACACATGTTGCGTGTCTTCATGCACGACAACAGCACTGGGCGCAGTGTTACTGTCAAGCTGCTGAACGCCATCCAACTTTTTGGTGCCAACCTAGACGACTACCTCCACCTGCTGCTGCCTCCTATTGTCAAGCTGTTTGATGCCCCTGATGTGCCCCTCCAGGCTCGCAAGGTTGCCTTGGAGACACTGGACCGGTTAACAGAGTCCCTGGACTTCACAGACTATGCTTCCCGCATTATCCACCCTATTGTTCGGACACTTGACAGCACGCCTGAGCTGCGCTCCACCTCTATGGACACCCTGTCCTCGCTTGTGTTCCAACTGGGCAAGAAGTACCAGATATTCATTCCTATGGTAAACAAAGTGATGCTAAGGCACAGGGTCAACCACCAGCGATATGACATTCTCATATGTCGCATTGTTAAGGGCTATACACTGGCAGAAGAGGAAGAGGACCCTCTAATCTTCCAACATCGTCAGCTTCGTGGTAACCAAGGTGATGCTTTGGTCAGCGGGCCTGTGGAACCAGGGCCTATGAAGAAGCTTCATGTCAGCACTACGGCACTTCAGAAGGCTTGGGGTGCTGCCAGGAAGGTGTCCAAAGATGACTGGCTTGAGTGGCTGAGGCGTTTGAGTGTCGTCCTTCTCAAGGAGTCATCCTCGCCGGCTCTGCGATCGTGCTGGTCACTGGCTCAAACATATATCCCTCTTGCTAGAGATCTTTTCAATGCAGCCTTCCTGTCTTGTTGGTCTGAGCTGAGTGAGGACCAGCAGGATGAACTCATCCGCAGCATTGAGCTAGCTCTCACCTCCCAGGACATTGCTGAGGTCACGCAAACTCTGCTAAACCTGGCAGAGTTCATGGAGCATAGTGACAAGGGTCCTCTGCCACTGAGAGATGACAATGGCATTGTGCTGCTTGGTGAGAGAGCTGCCAAGTGTCGTGCTTATGCCAAGGCTCTGCATTACAAAGAGCTGGAGTTTCAGAAAGGTCCTTCTCCTCTCATCCTGGAGTCTCTTATAAGCATCAACAATAAGCTGCAGCAGCCAGAAGCTGCATCTGGGGTGCTGGAGTATGCCATGAAACATTTTGGTGAACTGGAAATCCAAGCTACCTGGTATGAGAAATTGCATGAGTGGGAGGACGCCCTGGTGGCATATGACAAGAAGATTGACATGAACAAAGAGGATCCAGAGCTCATCCTGGGCAGAATGCGCTGCTTAGAGGCCCTGGGAGAATGGGGTCAGTTACACCAGCAGTGCTGTGAGGAGTGGACACTTGTGAGTGAGGAAACCCAGGCCAAGATGGCTCGTATGGCTGCTGCCGCCGCCTGGGGTTTAGGTCACTGGGACAGCATGGAAGAGTACACTTGTATGATCCCAAGAGACACTCATGATGGCGCTTTTTATAGAGCAGTGCTAGCTCTGCATCAGGACCTCTTCTCATTGGCGCAGCAGTGTATTGACAAAGCAAGAGACCTCCTGGATGCTGAGCTGACGGCCATGGCTGGAGAAAGCTACAGCCGAGCCTATGGGGCCATGGTATCTTGCCAGATGCTGTCAGAACTAGAGGAGGTGATCCAGTACAAGCTGGTGCCCGAGAGGAGGGACATCATCAGGGAAACATGGTGGGAAAGGCTTCAGGGTTGTCAACGTATTGTAGAAGACTGGCAGAGGATCCTAATGGTTCGATCATTGGTAATCAGCCCCCACGAAGACATGAGGACTTGGTTGAAGTATGCTAGCCTTTGTGGCAAGAGTGGACGCCTGGCCCTGGCCCATAAGACACTAGTGCTTCTGCTGGGTGTTGACCCCTCCAAGCAACTTGATCACCCGCTGCCCACAGCCCACCCACATGTCACTTATGCTTATATGAAGTACATGTGGAAGAGTACGCGCAAGATTGATGCCTTCCAGCACATGCAGCACTTTGTGCAAGGAATGCAGCAGCAAGCCCAGCACGCCATTGCAGCCGAGGACCAACAGCACAAGCAGGAGCTCCACAAACTGATGGCCAGATGTTTCTTAAAGCTCGGAGAGTGGCAGCTCAGCCTGCAAGGCATCAATGAGAGCACCATCCCCAAGGTTTTGCAGTACTACAGCCATTCCACCGAGCATGACGCAACTGGTACAAGGCCTGGCATGCTTGGGCAGTCATGAATTTTGATGCACTATAAACACCAGAACCAAGGACGTGATGAGAAAGCTAAGACATGCCCAGTGCTAATAGTGAAGCTAGTAACAGCGACAGCGAGGTCGACAGCACTGACCACAGTCCTGTGCCCTCACCAGGCCAGAAAAAGGTCAATGAGGACCTTTCAAAGACCTTGCTGTTGTACACAGTTCCTGCTGTTCAAGGTTTCTTCCGCTCCATTTCTCTGTCAAGAGGCAATAACCTGCAGGACACACTCAGGGTTCTGACTCTGTGGTTTGACTACGGTCATTGGCCTGAAGTAAACGAAGCCCTGGTGGAGGGTATCAAGACTATTCAGATTGACACCTGGCTCCAGGTGATCCCTCAGCTTATAGCATCGACACGCCTCGAGCCCTGGTGGGACGCCTCATCCACCAGTTGCTAACTGACATTGGGCGTTATCATCCCCAGGCTTTGATTTACCCTCTGACTGTGGCTTCCAAGTCCACCACTACAGCACGCCACAATGCTGCGAACAAGATCCTGAAGAACATGTGTGAACATTGCAACACTTTGGTTCAGCAGGCCATGATGGTGAGCGAGGAGCTTATCCGAGTGGCCATCTTGTGGCATGAAATGTGGCACGAGGGCCTGGAAGAGGCTTCGCGTCTTTACTTTGGTGAGCGTAATGTCAAGGGCATGTTTGCTGTGCTGGAGCCTCTACATGCCATGATGGAGCGGGGACCTCAGACCCTCAAAGAGACCTCTTTTAACCAGGCTTATGGCAGGGACTTGATGGAAGCTCAGGACTGGTGCAGGAAGTATATGCGATCTGGTAACGTAAAAGACCTGACTCAGGCCTGGGACCTCTACTACCACGTGTTCAGACGCATCTCCAAACAGCTGCCACAGCTGACCTCCCTGGAGCTACAATATGTGTCTCCAAAGCTGCTAATGTGCCGAGACCTGGAGCTAGCTGTACCAGGCACTTATGACCCCAAGCCTATCATCCGCATCCAGTCCATCGCCCCCTCCTTGCAGGTCATCACCTCCAAGCAGCGCCCACGCAAGCTCACCATCATGGGCAGTAATGGCCACGAGTTCATGTTCCTGTTGAAGGGCCATGAAGACCTGAGGCAGGATGAGAGAGTCATGCAGCTGTTTGGTCTGGTAAACACTTTGTTGGCAAACGACCCTGCGTCCTTGCGCAAGAACCTCAGCATTCAGCGCTACGCAGTGATCCCACTGTCCACCAACTCAGGCCTGATTGGCTGGGTGCCCCACTGTGACACCCTGCATGCCCTCATCAGAGACTACCGAGAGAAAAAAAAGATTCTGCTCAACATTGAACATCGCATCATGCTCAGGATGGCCCCAGACTATGACCACCTGACACTGATGGAGAAGGTGGAGGTGTTTGAGCATGCCGTCAACAACACTGCTGGAGACGACCTGGCCAAGCTCTTGTGGCTGAAGAGCCCCAGCTCTGAGGTGTGGTTTGACAGGAGGACCAATTACACACGCTCCCTGGCTGTGATGTCAATGGTGGGCTACATCCTTGGATTGGGTGACAGGCATCCATCAAACTTGATGTTAGACCGGTTAAGTGGCAAAATCCTCCACATTGACTTTGGAGACTGTTTTGAGGTTGCCATGACCAGAGAGAAATTCCCTGAAAAGATCCCATTCCGACTAACGAGGATGTTGACAAATGCTATGGAGGTGACTGGCTTGGACGGTAACTACCGCATCACCTGCCATACAGTGATGGAGGTGCTGAGAGAGCACCGGGACAGTGTCATGGCTGTGCTGGAAGCCTTTGTCTACGACCCGCTGCTCAACTGGAGGCTCATGGACACCAACACTAAAGGCAACAAGCGTTCCCGCACCAGGACAGACTCGTACACAGCTGGACAGTCAGTGGAGGCCCTTGAGGGAATAGACCTTGGAGAGACCACACACAAGAAACCAGGGACCACAGTGCCTGAATCCTTCATCGGAGACGGCTTGGTACAGCCTGAGGCACTCAACAAGAAAGCCATTCAGATCATTAACAGAGTGAGAGACAAACTTACAGGTCGAGACTCACGATGAGACACTGGATGTGCCAACACAAGTAGAGCTCCTCATCAAGCAAGCCACGTCACTGAAAACCTGTGCCAGTGCTATATTGGATATGCAACGACAGCTTCAGAGATCCAAGTCTGTCAGTGGATCTGAAGCAGAGGAGCAACAGCCGCCTACTATGGCAGCCACACAGCAGCAAGCTACAGTTAATCATCCGCAATCTCCTGTGACGCCATTTTCCTCTGCTGCCAGCCCATCAGCCCCCCAGTCACCCAATTATCAGATAATCATGAGTCGTAGCCCAGTCACTGGCCAGAACATGAACATCACATTACAGAATGTAGGGCAGATGGTCTCTGGCAACCAGCAGATCACGCTTACCCCACTCCCCATCCAAAACTCAACATCTTCTGGTTTTCAGCATCCCACACCTCAGTGGAGATTTGAGCCTGCTCCATCCTCCTTCATCCAGGTTACCTCATCTGTGCCCCAGCCAATGCAACCCCAGAGTCCCACCCAGCACAGTCCAGTCTCTCTGCAAGGTGTTACAAGGCCAGGAGCACCTGCAACAGCTTTGGGTGTGTGTGGGCAGAGTCCAACACGATTTGTTGAAGCTGGTGTTTTGATGCGACAAATTAGTTTAGGCAGCCCATCAGGAAGTAGCCACTTTGTGTACCAAGAGGGTACAGGACTGGCCCAGATTGCACCAGCCACACCTGGCCAGGTACAACTGGCCTCTCCAGGAGCACCCGGATCTGTAAGGGAACGTCGGCTTTCTCAGCCTCACTCACAGACAGGAGGCACTATCCACCACCTTGGACCTCAAAGTCCTGTGGCTAGTGGCACTGCTCTACCTACCCTTGGCAGCCCTGGTCACATCACCACTTCCAACCTACCTCCACAGATCAGCAGTATCATTCAAG---AGTTGTCACGCCCAATGATATTTGACAAAACAGCACAGGGTGTGGTTTCTGCAGTCGGAAACACTGCCACAGCATCATTTAGTATACCCTCCACCGTTCCACCATCTAGCCCATCCCTCACCAGTCCACCCCAAGGGATTCCCAACAATCCTCTTGCAGCAAGCAACGTGGCAGTTGGCACTGTGAAGAAGCAGGCATCCAAGAAGTTAGAGGAAATTGCTCCTTCTACTCCAGAGATTGCCCAGCTGAGAAAACAGTGCTTGGAGCACCACGCTAAGAAGATGGAGAGCCTGAAAGAAGTGTTCAAAGAATATCTGATTGAGCTTTTCTTTCTGCAGCACCTCCAAGGGAACATGATGGACTATCTAGCTTTTAAGAAGAAGCCATGTGTTCCTCTGTATACCTACTTGAGACAGAATGACTTGGACCTTGAAGACGAAGAGGAAGAAGAAGAACAGTCTGAGGTCATTAATGATGAGGTAAAAGTTGTTACTGGAAAGGATGGCCAAGCAGTGACACCAGTTGCCATAGCAACACAGCTTCCTCCCAATGTTTCTGCAGCTTTTTCTGTTCAGCAGCAGTTTCAGGGACATCAAGGGGGTGCTGCTGGAACTATTGCAAACCCTGGAGACATGGATGCCTTTAAGAGGCAACAGGCTATGGTGCAAGCAGATCAGGCTAAGAGGTCCCGGATTGACGTTGGTCGCCATGGGCTGATTTTCCAGCATCCTGGTGTAGCTCCTTTAGGATCACCTGGCGTTCCACTCCAGCAGCTTATGCCAACTGCGCAAGGCGGGATGCCGCCTACTCCTCAAGCGGTCCAGATTGCAGGACAGAAACAGAACCAGCAGCAGTATGACCCATCCAAAGGACCTCCAGTGCAGAATGCAGCCAGTCTTCATACCCCTCCTCCACAGCTGCCTGGCAGGTTGACCCAGGGTGTACACCCTATGGCAAGTCTGCCGATAACACTCTCTCAGCAAGCTCAATTAGTGGAAAATACAGCGCAAACTGGTGGTCAGCTAACAGTGAAGGTACAGGCAGGTGGGCCTCTTCTGGCTACAGTAAACCCCCACACGCAGCTCCAAGCCCAGCTGCAGCAGCAGATGCAGCCAGGTCTTCATCTACAGTTGCAGCCCCAGCAACAGCAATCCCAGGCCATACTACAGTCAGGACAAGCGACGGTGGCACTTGCTCGCCCAGCTACAGAATCACACCAGCCAATTCAGAGGACTATGACCAACTCAATATCAATGACATCTGTGTCTCCTGCTCCCCTTTCTACACCCAACCCTGTTACAACCCCCCATACTGCAAGTCCTCTTCGTCCTCTTGGCTCTAACGTCAATCCAACTACCCAGTCTAAACTGAGTGGAACCAATGGCATGGCTGCAGTCAAAATTACTGGCTTTAGTCAAACAGCAGCCATGCAGTCTTCACAGGAGGGTTCTCAAGATAAGCAAGTTGAGCAGGCCAAACT------------------------------------------------------------------------------------------------------------------------------------------------------------------------------------------GCTTGTTCGCACATGTGCGCGTTACCATCAAGAGCAGAAGAAAACTGAAGAGAGATCACAGAAAGAAAGGGAGATTCATCTTCGTCACATTGCCAGCACAATTGCCAGAGAAGTGGAATTCTTCTGGTCAAACATTGAGCAGGTTGTGGAAATTAAACTCCAATTTGAAATTTATGAGAAGAGGCTTAAAGCACTCCGCTTACAAAAAGCCTCCGCTAAACCACTTCAGCTAGAAAAAGAAAATCAAGTTCACCTTTAGTTGATGAAGGTTCCAGATGAAGAAAGCACAATAGAGGAACAGGAAGCCATGGAGGGGGAAGCAGACCACAACTCAGAGTTGGTTGACCTCGCCAAAGATGCTGAGATGCCTCTGGATGCTCTGATGAAGCAGTACGCTGGTGCCTACGTTGACAGCTTTGAGTGGCCTCAACCTAGTCCTCATAGTGATGACGATGATATGGAAGAGACTGAAGAAATGGAGAATCCTATAGGCAGTCCACCTGAAGCAGTGTTAATTGACTCTCTGCTTAGTGTGGACCAGTACCGTGGTGCTGATAAAGCCACTTCTTCTGATTCTAATGAGAAGCCTGCAAGAGACATAGCTGAAGTGGCTGCTGCCACAGAGGTCATCCTGCCCAAAGGCAGCTTCAGGACCACATCTTCATCCCGCAGCCCAGCACCTTTTCTACTACATGGGTCTCTGCGAGAGTATCAGCAAATTGGTGTGGACTGGTTGGTGAACCTTTACAAAAAACGCCTCAATGGCATTCTAGCTGATGAGACGGGTCTTGGCAAGACTGTACAGACTGTGGCTTACATGGCTCAATTAGCTGGTCAAGAGGGCATCTGGGGACCCCACCTTATTGTTAT---------------------------------------------------------------------------------------------------------------GTGGGGGCAGGCAAACAGTTTCCATGTGTGTGTGACTTCCTACAAGCTGTTAATGAAGGACCAGAGATATTTTCTGAGGAGAAGGTGGAGGCACTTGGTCCTAGATGAGGTGCAGCTGATCAAAAATATGACTGAGAAACACTGGGAAACAATTTTTGCCGTCAGAAGTGAGCAGAGGATTCTCCTCATCAACACTCCTCTACAAAATACTTTAAAGGAGCTGTGGACCATGATCCACTTCCTTTTGCCAGGAATCACCAGGCCATACTCTGACTTCCCTGTTAAAGCAGGCACAGACCAAAACCAAGACTACTGCCACAAACTTGTCATCCGCCTGCACAGGATGATCCAACCTTTCATCCTGAGGCGTTCCAAAAGGGATGTGGAGAAACAGCTGCCCAAGAAATACGAGCACATCCTAAAGTGCCGTCTTTCCAGCCGTCAGAAGAGCCTTTACGAGGATATCCTCACCCAACCAGGAGCTCAGGAGGCGTTGAAGACAGGTCATTTTGTCAGCGTGCTTCAGGTCTTGATGCAGTTACAGAGAGTATGTAACCACCCTGAGCTGGTGGCACCCAGAGAAACCAGCAGCTCCTACTTCTGGTCCTCTCTGCAGTACAGCGTCCCATCACTGGTGTTAGGAGCTCTTCAGGATCACTCAAACAAAATTGCAAACATGTCCATATTTGATCTGATCAACAATGAGAACAGACTGACTCGGTATCAGACTGAAGAGGCTGTACCCAAACTAAAGGTCACTCGGCAGCTCATAGAGGAGATCTATACTGGTCCGGATCCGCCACCACGTCCTAAACCATGCCCTATAAAACCCATGAGGTTGTTCCAGCCAGTGCAGTATGGGACAAAGCCAGAAGGTCGCCTTGTTGCCATCACAAGTGCACCAAGTGTCCGCCCTCCAACAAGTTCTCCTGTTACTAGAACCTCTGCTTCAATCACTAGCCAGTCAACCCAGAGCTGGGGCAAGTCCACGGTGACCACTGCAACTGCTACACCTCCAACTCAT-------------------------------------------------------------------------------------------------------------------------------------------------------------------------------------------------------------------------------------------------------------------------------------------GGTGGTGATATGGTGAAGATCGCACAAACAGCGAACATAGCCGGTGGTCAGAATCGTATATCCCAGCCAGAGACTCCTGTTACCCTACAGTTTCAGGGAAACAAGTTTACTTTGTCCCCAAGCCAGCTCCGCCAGCTCACCACCGGGCAGCCCTTGCAGCTTCA-------------------------------------------------------------------------------------------------------------AGCATTGGGCGTGACTACAAATGCCACATCAGCCCCTACTAAGCTCACTACTACAGCTCAGTCTGGTTCTCAGGAGTCATCAGAAGAAAAAACACAGCAGATGAAAGAACGTTTGAGCTGCCTGTTTGAAGCAAATGAGCGTCGCTGTAGCCGCAGAGTGTTGTACGGCTCAGACCTGCTACAGGCATGCAGTTTGAGCACAGAACCTGGTCATACTGCACTCACAGCTGGAGGCTGGAGGTGGGTGGGCAGAGAGAGCTGCCTCAGGGCACAGAGAACCTGCGTGGCTACCGCCTCTGCACTGCAGTCCACTCTGCTCTCAGTGGAGGATCGTTTGGAGTCTGCTACCAGCCTTATCAAGAGGCTGGTTTGCGTGGTTCCTCCAGCTGTAGCCCCACTCCCCCATCTATATGCAGCTAATCCCCCTGTTCCCTACCGCCTTGAGCAGAAGTCCCTTCACCGCCAGCTGCAGGAGGCCTCTGTTCCCTATAGTGCTGACATCCATGACTTGGTGCACAGGCATCTCTTCCATTTTCCTGATCTGCAGCTAATGCAGATGGAGTCAGGTAAACTGGAGGCTCTTGCTATCCTCCTGCAAAAGCTTAGATCAGAGAGCCGCCGTGTCCTGATCTTTACTCAAATGGTGAAGATGCTAGACATCCTGGAGGCCTTCCTAGATTACAGACAGCTTACTTATGTGCGAGTTGATGAAAGCTTGACACCTGATGAACGACGGGAGAACATCAAAAGGTTTAACAGGAACAGGCAGGTGTTCTGCAGCATCCTGACCAACCGCTGCTGCTCTGCAGTTGGGACTGTGTTTGATGCAGACACCATCATCTTCTACGACACAGACCTCAATCCCAGCATGGATGCCCGCACCCAGGAGTGGTGTGACAAAATAGGCCGTTCCAAGGATATACATATATACAGGTTGGAGAGTGGGAACTCCATTGAAGAAAAGCTGCTGAAGAATGGCACCAAGGATCTGATTAGAGAGGTGGCTGCCCAGGGTACTGACTACACTTTGGCTTTCCTGACCCAACGGACAATCCAGGATCTCTTTGAAGTAGAGGCAGGCTCAGGCGAGAAGGTGGAGGAGTTTGTCGTGCTTCACCAGGAGCCATCAGCATCTGAAGCTATCTCTCCCAGAGTGGCTAGACCCTACATCCAGGCTCTCTACAGCATACATCTGGATGGTATACCAGAGGAGGAAGAGCAGCAGCGGCAAGAGGAGGAGTTAGCAGACAAGCAGACAACAGAAGACAACCGGGAGTCAGAGAGCCAAGCTACAGAGGAGCCTTCTCAGATAGAGGAGCTGAATGCAGTAATGGAACAGCTCACACCAATTGAAAAGTATGCACTGCATTACCTGGAGTACCTCCACATCAGTGACGATGAAAGTGCTCTGAAGGAACAGTTAGAGTGCTCTAAGAGGGGCTGGGAGCTGCAGAACCTGCGGAAGCTAAAGGACAAGGAAGAGGAGCAACAAATGATGGAGGGAGAGGAGGATCTCTTCACTTATACCAGAGAGGATGCCTACAACATGGAGTATATATTTGACGCAGAGGATGGTCATACTGAAATCATGCCACTTTGGACTCCACCAACACCACCACAGGATGACAACGACATTTACATTGACTCTGTGATGATGCTGATGTATGACACCACACCCATGCCAGAGTCCAAGCTGCCTCCTATCTATATCCGCAAGGAGCACAAGAGACTCAAGATGGACCCCTCAGCAGCAGCCAGAAAGAAGAAGAAAGGTCACGGGGAGACAGTCATTCCTCCACGCTCCCTTTTTGAAAAGGCCAGCATGCTTAAAGTTCGCCGTGAAGGCAAAGACCAGAAAAAGAACTTCTCTCTCAAGCAGCAGGCACCTTTTGCCAAGCCCCTACCCTCGCTGGTTAAACCTGCGATGGAGGTCGGCCAGGACAACCCAGAGTGGCTCATCAGTGAGGACTGGGCTCTCCTTCAGGCTGTGAAGCAGCTCCTGGAGTTGCCTCTAAACCTGACGATTGTGTCTCCTGCCCACACTCCAAACTGGGATCTGGTAAGCGATGTGGTGAACTCCTGCAGCCGCATCTACCGCTCACCCAAACAGTGCCGCAATCGTTATGAGAATGTCATCATTCCCAGAGAGGAGGGCAAGTTGGTGTACGAAGCAAATCCTAAGAAGAAAACCAAAAGCATATACAAGTCTAAGAACAGTCGTCCTCTAAGGACCTGTCAGATCTACACACAGGATGACAATGCCACTCACATTCAGCTATACAACAGCCGCTTTGAACTCATGAAGATTATTGCCAGCAAGAGAAGCCCGCCAATCAAACCACTGCTCGGCATGAATCCATTCCAGAAGAATCCCAAACATGCCTCAGTCTTGGCAGAAAGTGGGATCAGCTACGACAAGCCCCTACCTCCTATTCAGGTGGCATCTCAACGTGCTGAAAGGATTGCCAAGGAGAAAAAGGCACTTGCAGAGCAGCAGAAGGCTCAGCAGTTGGCCCAACAGCAGACCGGAGCTCCCCAGACCCAGGCTGCACCCAGCCAGACCCAGGCTCCTGTTGTTGGCCAGGCTCAGGTCCCTCAGGCTGCCACAGTTCCCGGAGCGGCTGCTGTGCCTAATGCAGCTGTACTGGCAGGAGCAATAAAAAATGTCACTGTGGGCACAACCATTCAGGCTGCCGCTGTAGGGGGGAATGTTATTGTGAACACAGTAGCTGGAGTTACTCCAAGTCCTTTCCAAGCCAATAAACGCCTGGCATCTCCAGTCATATCAG---CTTTGTCTCCTGCTGGTGCACCTGGAGCCCAGGTCGTCCACACACAACAGAGAGCTGCT---GCTTCTGCTGCTCCGGCTGAAGTTGTCACCATACCTACAGGATCAGGTGTTCGAGCTGTTACTCCA------GCATCCACAGCAGGTTCTACAACTCTGAGCCCAGGGCAGTCACAGACTCGCCCACTGACCAGTCAAGTCACAACAG--------GTATAATGTCACCAAAGA-------TCACCGCGGCCCAACTGCAGTTACTGCGACAGCAACAGCTGCAGCAGCAACAACAGCAGCAGGCTACTTCCCCACAGATCAAAGCTGTAGGCAAAACGCAGGAGTTGTTAAAGATTCAAAAGCAAAAG---CAGCTGGCACCAACAGGTGGCTGCAGC---------AGCCCAAAGCCAACAGGCTCAGGCGGCCCAACAGGCCACCCAGGTGCAGCCTGCCCAGGCTACCCAAGCCAATCCTCAGCTAGCAGCTGTGACCACACCCAGACCTGGAGCAGTCCTGACCGGAACCCCTGTGACCAACTTGCAGGTGACCCGACTGGCTCGAGTGACCACTCAGGGCCAGATTCAGACCCAGGCAGGACAGACAGCCCAAGTAACGCTCACCAAACCTCCTGTGGTCTCTGTTCCAGCAGTGGTCTCATCTCCTGGTGTCACAACTTTGCCTGTCAGTGTAGCAAGCATTAGCGTGGCTATTAACACAGCACAAAAAACAGGT---------------------TATCCCCAAATGCAGGTCCAGCAGCTGCTTCACGTGAGGAAGCAGACAACAGCGGTTACAGCAGCAACTGCAGCC---CAGAAAGCAGGGCAGCCACAGCAAGGACAGGCCACTGTACAGCAGAAGGTCACAGTGCAGGCAGGCCAGCTAACCCAACAGCAGAAGGTGACATATGCTGCCACCACTCCACTCCAACCGGGGATCAAGACCCAGTTCTTTACCACGTCCGTTGCCCAGCCTCAGAAACCTGCTGGTGCCCAACAAATCCAGGTCACTAAGCTCCCACAAATAGTGCAACAGCAGCCCACCGTGGCCAACATTCAGCAGATTGTGTCTTCTCCTCCAGGCAGCCTCAAACTGTGACTCTGACTCAGGCAGCCACATCAGCTCCTCCTCAGGTGCAGATGATTCCCACTGGGGCAGCGACAGCCCAGGTGATGCAGCAGAAGATCATCCAGCAGCAGGTGGTGACTGCAGCTGCCTCACCCCAGATCCAGACACCACCTCCCCACAGCCCCGCTCAGCAGCCTGCAGCACCCTCTGCTGCTGAATCCCCAGTGCAGCAGCCCACTCAACCCCAACAGCCCACCAAGGTTCAAGCTCGCCAGGGGGGTATTAGGGCTAAGACTCCTGCCAAGCCCACAGGGGGGGGAAGCTAGATGACATCAATACACTTCGTTGTTCACCCGTTGCCCGGGACCGAGGATCAGCTCAATGACAGGCTCCGGGAAGTCTCAGAGAAACTCAACAAATACAGTTATAACAGTCATCCACACCTTAGTTTGCTGGAGCAGGCCACCCTAAAACAGTGTGTGGTTGGTCCAAACCATGCTGGATTTCTCCTTGAGGATGGACGCGTGTGTAGAATCAGCTTTGCTGTACAGCCTGATCGCCTGGAGCTCAGCAAACCGGATGGCAGTGATGGTTCAAAGTTGAGCAGTGGTTCAGGGACAGGAAGGAGCTCCAGGCCAGGCAGGACTAGTGATCCGCCCTGGTTCCTGTCTGGTTCTGACACACTGGGCAGACTGGCAGGCAACACCCTTGGGAGTCGCTGGAGCTCTGGTGTAAATGGAGGCAGTGGTGGAGGTGGAAGTGGAGGAGGCCAGGGGGAGGTGGAGCAGGAGGTGGCGGCGGAGGCGGTGGAGGAGGAGGCGGAAGTGGAGGCACTTCGGGCAGGTCGTCAACAGCAGCTCGCGATTCACGCAGGCAAACCAGGGTGATCCGTACAGGAAGGGACCGCGGCTCGGGCCTCCTTGGTAGCCAGCCACAGCCAGTAATACCAGCTTCTGTCATCCCTGAAGAACTTATTACTCAGGCCCAGGTAGTCCTTCAGGGTAAGTCCAGGAGTGTGATCATCAGGGAGCTCCAGAGAACCAACCTAGACGTCAACCTCGCTGTCAACAACCTCCTGAGTCGGGATGATGAGGATGGAGATGATGGAGATGATACAGCCAGCGAGTCCTATCTCCCTGGAGAGGACTTGATGTCCCTTTTGGATGCAGACATCCATTCAGCACATCCCAGCGTGATTATTGATGCTGATGCCATGTTCTCTGAGGACATAAGCTACTTTGGCTACCCCTCTTTTAGACGCTCTTCGCTGTCTCGCCTGGGATCCTCCAGAGAGCGCGACTCAGAGCTGTTGCGTGAGCGTGAGTCTGTATTGAGGTTACGCGAGCGCCGGTGGCTGGATGGGGCCTCGTTCGACACGGAGCGAGGTTCCACCAGCCGTGAGGGCGAGCCTAGCCTGGACAAGAAGAGCATTCCTGTACAGAGCCCTGTATCCTTGGGTGAGGAGCTCCAATGGTGGCCTGAGAAGGATGGTGTGAAGTTTGTGAGCATTGGAGCCATGTTCTCGGAGCTTGTGGCTGTTAGCTCTAAAGGAGAGCTTTATCAGTGGAAATGGAGTGAACCCGAACCCTACAGGAGTGCACAGAATCCTTCTATTCATCACCCACGTGTGTCCTTCTTGGGCTTGGCCAATGAGAAGATTACCTTATTGTCTGCCAATAGCATCAGAGCCACTGTAGCAACAGAGACCAACAAGGTGGCAACCTGGGTGGATGACACACTGAGCACAGTGGCCTCTAAGCTAGAGCACAGTGCTCAAGCTTTCCCTGAGCTGCAGGGTGAACGAATGGTGTCACTGCACTGTTGTGCACTGTACACATGTGCACAGCTGGAGAATAGCCTCTACTGGTGGGGTGTTGTGCCTTTTAGTCAACGGAAAAAGATGCTTGAAAAGGCCAGAGCCAAGAACAAAAAGCCAAAGTCCAGTGCTGGCATCTCCTCTATACCCAATATCACCGTGGGAACACAGGTATGCTTGAGGAATAACCCCCTCTATCATGCTGGTGCAGTGGCCTTTTCTGTTAGTGCTGGGATTCCCAAAGTAGGTGTCTTGTTGGAGTCTGTCTGGAACATGAATGACAGCTGCAGGTTCCAGCTGCGCTCTCCAGAGAGTCTCAAGAACATGGAGAAGACAACTAAGACACAGGAAATCAAAACTGAAAGCAAGCCAGAGCTGGTGAAGACTGAAATGGGTCCTCCTCCCTCACCAGCATCTACCTGCAGTGATACCTCTTCTATTGCTAGCAGTGCCTCACTGCCCTACAAGCGAAGGCGTTCAACCCCAGCCCCCAAAGAGGAAGAGAAAGTGAATGAGGAGCAGTGGCCTCTCAGGGAGGTGGTGTTTGTGGAAGATGTTAAAAATGTTCCAGTAGGAAAGGTGCTTAAAGTGGATGGGGCATATGTTGCTGTCAAGTTTCCAGGAACCTCAAGCAGCATGAGCAACCAGAGCACTGCTGCTCCTACTGACTCAGACCCATCCTCACTGTTGCAGGACTGTAGACTTCTCAGAATAGATGAGCTGCAGGTGGTCAAAACTGGTGGGACTCCTAAAGTTCCAGATTGTTTTCAGCGCACACCCAAAAAGCTCTGGATCCCAGAAAAGGCAGAGATTCTGGCTGTGAATGTTGACTCCAAAGGAGTCCACGCAGTGTTGAAAACAGGTAGCTGGGTAAGATACTGTATCTTTGACCTGGCTACAGGCAAAGCAGAGCAAGAGAATAACTTCCCTACTAGTAATCTGGCCTTCTTGGGGCAAAGTGAGCGCAATGTGGCCATTTTTACTGCAGGACAGGAATCTCCCATCATCCTCAGAGATGGAAACGGCACAATCTATCCTATGGCCAAAGACTGCACGGGTGGAATTCGAGATCCCGATTGGCTAGATCTGCCACCTATAAACAGCCTAGGAATGGGCGTGCACTCGCTGGCTAATCTCCCCTCCAACTCCACAATTAAAAAGAAAGCTGCTATTATTATTATGGCTGTTGAGAAACAAACATTGATGCAGCATGTGCTGCGATGTGACTATGAGGCCTGTCGCCAGTACCTTGTAAACCTTGAGCAGGCGTTCCTGTTGGATCAGGGTAGCCAGGCCCTTGGAGCACTTCTTGGCCACCGTTGTGATGGGAACCGCAACATTCTCCATGCAGCCGTCTCTGTGTGCTTCCCTGTTAGTAACAAGGAGACCAAAGAGGAGGAAGAAGCTGAAAGGTCGGAGAGAAACACATTTGCAGAGCGCCTCTCTGCTGTGGAGGCGATTGCCAATGCCATCTCTGTGGTTTCAAGCAATAGCTCTGGAAATAGGACTGGCTCTTCCAGCAGTAGAGGACTTCGTCTGAGGGAGATGATGCGGAGGTCTCTACGAGCAGCAGGTCTTGGACGCCACGAGTCTGGCCCATCATCCAGTGACCACCAGGACCCCGTGTCACCACCCATTGCTCCACCAAGTTGGGTCCCTGATCCCCCACCTATGGATCCTGATGGTGACATTGACTTCATTCTAGCACCAGCTGTGGGCTCACTCACTACTGCCTCCACTGGGACCAGCCAGGGACCCAGCACCTCCACCATACCAGGGCCATCCACTGAGCCATCTGTGGTTGAGTCTAAAGACAGGAAAGCCAACGCTCATCTTATTCTAAAGCTAATGTGTGATAGTGTTGTTCTGAGGCCACACTTACGGGAGCTGCTCTCTGCAAAGGATGCCCGTGGAATGACCCCTTTCATGCTGGCCGTCAGTGGAAGAGCCTACCCAGCAGCCATCACTGTTTTGGAGGCTGCTCAAAAAATGGCCAAGGTGGGTGACCCAGGCATTGCAGAGAAGGAGGATGCAGATTCTGTGTTTATGGAAATGATTTGCCCCTCGGGGACCAACCCAGATGACTCACCCCTGTATGTTCTCTGCTGCAATGACACCTGCAGTTTCACTTGGACTGGAGCAGAGCACATTAACCAGGATATCTTTGAGTGTCGCACCTGTGGTTTGCTGGAGTCCCTCTGCTGCTGTACTGAGTGTGCAAGAGTGTGTCACAAAGGACATGACTGCAAGCTGAAGAGAACCTCTCCTACAGCATATTGTGACTGCTGGGAGAAATGTAAGTGTAAAACACTGATTGCAGGCCAAAAGGCAGCTCGTCTCGACCTCCTGTACAGGTTACTCACAACAACTAATCTGGTCACAACCCCAAACAGCAGGGGAGAGCATATATTACTGTTCTTGGTGCAAACTGTTGCCAGGCAGAGTGTTGAGCACTGTCAGTACAGACCACCACGCATCAGAGAAGACAGGAACCGCAAGGCTGCTAATGCAGAAGATTCTGATATGCCAGACCATGACCTAGAACCTCCCCGCTTTGCTCAGCTGGCTCTCGAGAGGGTCCTGCAAGACTGGAATGCCCTCAAGTCTATGATCATGTTTGGTTCTCAGGAGAACAAAGACCCGCTCAGTGCCAGCAGCAGAATTGCCCACCTTCTTCCTGAAGAGCAGGTCTACTTGAACCAGCAGAGTGGCACCATTCGCCTTGACTGCTTCACTCACTGCCTCATTGTCAAGTGCGCTCCTGACATCACTTTCATAGATACTTTACTAGGCACACTTGTGAAGGAGCTGCAGAACAAGTACACTCCTGGCCGGAGAGAGGAGGCGGTCAATGTCACCAGGAGATTCCTACGCTCTGTTGCCCGTGTGTTTGTCATCCTCAGTGTGGAGATGGCTTCTTCCAAGAAGAAAAACAACTTCATCCCCCAGCCCATTGGGAAATGTCGACGGGTTTTCCAGGCTCTGCTGCCCTACGCTGTGGAGGAGCTTTGTAATGTAGCTGAGTCACTAATCGTTCCTGTGCGAATGGGTATTGCAAGACCTACAGCTCCTTTCACTTTGGCCAGCACCAGCATTGATGCTGTTCAAGGCAGTGAAGAGCTCTTCTCTGTTGAACCTCTGCCACCAAGACCTTCACCTGACCAGTCCAACAGCTCCAGCCAGACAGCTGCCTCTTATATTATCAGGAACCCCCAGCCACGACACAGCAGCCAGTCTCAGCCTGTCAGAGGAAGAGATGAGGAGCAGGATGACATTGTATCAGCAGATGTGGAAGAGGTTGAAGTTGTAGAGGGTGTAGCAGGGGAGGAAGACCATCATGATGACCAAGAGGAACAGGGAGAGGAAAATGCTGAGGCAGAAGGGCAGCATGATGAACACGATGAGGATGGAAGTGACATGGAACTTGATCTGCTGGCAGCAGCTGAAACTGAGAGCGACAGTGAAAGCAACCACAGCAATCAGGATAATGCTAGTGGGCGCAGGAGTGTCGTCACAGCAGCCACTGCTGGCTCTGAAGCAGGTGCGAGCAGTGTCCCTGCCTTCTTTTCAGAGGATGACTCCCAGTCCAATGACTCCAGTGACTCCGACAGCAGCAGCAGTCAGAGCGATGATGTAGACCAGGAAACGTTCCTTTTGGACGAGCCACTGGAAAGGACAACTAGTGCTTCACAGGCTAACAGTGCAGCCCAGGCTCCTCGCTCCATGCAGTGGGCTGTGAGAAACACCACTAACCAGAGGAGCACTGGAACTGCCCCTTCTAGCTCCTCAGCACCAGCTGCAAGCTCCACAGGCCTGATATATATCGACCCTACCAATCTGCGTCGTTCCAGTGCAATCAGCTCCAGTGCAGCAGCTGCGGCAGCAGCATTGGAGGCTAGCAACTCCAGCAGCTACCTGACATCTGCCAGCAGTCTGGCCCGGGCTTACAGCATTGTCATCAGGCAGATCTCAGACCTCATGAGTCTGATTCCGAAGTACAACCATCTAGTGTACTCGCAGTACCCTGCTGCTGTAAAACTTACCTACCAGGATGCAGTAAACCTACAGAACTATGTTGAAGAAAAGCTGATTCCCACCTGGAATTGGATGGTGTCCATAATGGATTCCACTGAGGCACAGTTACGATATGGCTCAGCCCTGTCATCTGCTGGCGACCCTGGTCACCCCAGCCACCCGCTCCATGCCTCTCAGCATTCAGCACGCAGAGAACGTATGACTGCTCGGGAGGAGGCCAGCCTCCGCACCCTGGAAGGACGCAGGAGGGCAGCCACCCTGTTGACAGCTCGCCAAGGCATGATGTCGGCACGAGGCGATTTCTTGAACTACGCCCTGTCACTGATGCGTTCCCACAATGATGAACATTCTGATGTGCTACCTGTGCTGGATGTGTGCTCACTGAAGCACGTGGCCTATGTTTTCCAGGCTCTCATCTACTGGATTAAGGCCATGAACCAGCAGACGACACTGGACACACCACAGATGGATAGAAAGAGGAATCGAGAGATCTTGGAGCTGGGTTTGGACAATGAGGATTCTGAACATGAGAATGACGAGGACACCAATCAAAGCTCAACTCTGCAGGACAAGGATGAGGATCCAGTTCCAGCGGAAACGGGTCAGAACCACCCCTTCTTTCGTCGCTCTGATTCGATGACCTTCCTGGGTTGCATCCCACCCAATCCCTTTGATGTTCCTCTGGCTGAAGCCATTCCACTGGCAGATCAGCCCCACCTTCTGCAGCCAAACGCCAGGAAGGAGGATCTGTTTGGTCGTCCCTCGCAGGGCTTGTACTCCTCCTCGTACATGGCAACCAAGGGCCTGGCTGAGGCAAGCATGGACAGGAACTGCCTGGAGGTAAACATGGGCTCCTCTCTACCCTCCCCCTCTCAGATCCTGCCTACTAAGATGTCTTACTCAGCCAACCTGAAGAATGTAATGAGTATGGAAACTGGCCAGCGGAGCACTGAGACCCAATCACTGACAGAGCAGGAAGTGGAGGGTTCAAAACCAGGGCCTTCACCCCATGACCTTGCTGCCCAGCTGAAGAGTAGCCTGCTTGCTGAAATTGGCCTCACTGAGAGCGATGGACCTCCTCTCCCATCATTCAGACCTCACTGTAGTTTTATGGGCATGATGATCTCACATGACATGCTGCTAGGCCGTTGGCGACTGTCCCTGGAGCTCTTTGGTCGTGTCTTCATGGAGGATGTAGGAGCTGAGCCTGGATCGATCCTCACAGAGCTTGGTGGCTTCGAGGTGAAGGAATCCAAGTTCCGTCGGGAGATGGAAAAACTGAGGAACCTTCAGTCACGTGACCTAGCGCTGGAGGTGGACCGGGATCGGGACCAGCTAATACAGCAGACCATGCGTCAGCTAAATACGCACTTTGGCAGGCGCTGCACAACTACACCAATGGCTGTACACCGGGTGAAGGTCACCTTCAAAGATGAGCCGGGCGAAGGCAGTGGTGTGGCCCGCAGCTTCTACACAGCAATCGCACTGGCCCTCCTCTCCAACGATAAGCTGCCCAACCTGGACTGTGTTCAGAGTGTTAGCAAGGGCATGCAGGCCAGCAATCTAATGCAGCGACTGAGGAACAGAGACAGGGAAAGAGAGAGGAGAAGTGGTGGACTTCGAGCGGGATCTCGGAGAGACCGAGACAGAGACTCAAGGAGGCAGCTGTCGATAGATACAAGGCCTTTTAGGCCTTCATCAGAGGGCAACCCCAGTGATGAGCCCGACCCTCTGCCTGCACACAGACAAGCCCTGGGGGAAAGGCTCTACCCACGTGTTCACGCAATGCAACCGGCGTTTGCCAGTAAAATCACAGGCATGTTGCTGGAGCTGTCCCCTGCACAGCTGCTGCTGCTGCTGGCCAGTGAGGATTCTCTTAGAGCCAGGGTGGAAGAGGCTATGGAGCTTCTTATTGCACATGGAAGGGAAAATGGTGCTGACAGTATATTAGACCTGGGTCTCCTGGAAGCTCCCGAAAAAACACAACAGGAGAACCGTAAACGCCATGGTTCGACTCGCAGTGTGGTGGACATGGAGCTGGACGATCCAGATGATGGGGACGACAATGCGCCGCTCTTCTACCAACCAGGCAAACGAGGCTTCTACTCCCCACGGCCTGGAAAGAACACAGAGGCCAGACTCAATTGCTTCCGTAACATTGGCAGAATACTGGGGCTATGTTTGCTGCAGAATGAACTTTGTCCGATCACGTTGAACAGACATGTCATCAAAGTGCTGCTCGGGAGGAAGGTGAACTGGCACGACTTTGCATTCTTCGACCCAGTCATGTACGAAAGCCTGCGGCAGCTTATCCGCCATTCACAGGCTGGTGAAGCAGATGCAGTATTTGCTGCCATGGACCTGGCATTTGCCATTGACCTCTGCAAAGAGGAAGGTTCAGGACAGGTGGAGCTTCTGTCTGGTGGGGTCAACATGCCAGTTACTCCCCTTAATGTGTACGAGTATGTGAGGAAGTATGCCGAATACAGAATGTTGGTGGTGGCTGAGCAGCCTCTCCATGCAATGAGGAAGGGTTTGCTAGATGTACTTCCTAAGAATGCCCTGGAGGACTTGACTGCTGAGGACTTCAGGCTGTTGGTCAATGGCTGTGGAGAAGTCAACGTCCAGATGCTCATCAGCTTCACATCCTTCAATGATGAATCTGGAGAAAATGCAGATAAACTACTTCAGTTTAAGCGCTGGTTTTGGTCCATAGTGGAGAAGATGAGCATGACTGAGAGGCAAGATCTGGTGTACTTCTGGACCTCCAGCCCGTCTCTCCCAGCCAGCGAGGAGGGCTTCCAGCCGATGCCCTCCATCACCATCCGACCTCCAGATGACCAGCACCTCCCCACGGCCAATACTTGCATCTCACGTCTCTACGTGCCACTTTATTCTTCAAAACAAATACTCAAACAGAAACTCCTGCTCGCCATCAAGACCAAGAACTTTGGTTTTGTGTAGATGCATCCTTTCGGTTGTGAGGCAGAGACCTCACTTAAGGACCTGTTTGAGTACTTCAAGAGGTGCCTGCAGCATGGAGAGTGGGAACTGGCCAGTGCCTGTGTCCCACAGCTGGTGACTTCCACAGGAGCAATTTCCGAAAACCTAAGACGCATAATCAAAGCTATCGTTTGCCATCCTTACAATTTAAAATGGGAGTCTGTTGGCAGTCCACACAAGCTGGCTTGGTTTTGGTTTCAGATCCTGGAGAAATGGACAGAAGAGCAGGTTTCTCCCAGCATCAGGAGAGAGTTGGAGTTTATGCTGCTCCTAGAGGAACTGGGCTCAGAGGGAATACCAGAGACTGATCTCAAGGAGCTACACCAGGTCTTCTTGGACACACAGTCAAACCAGAAGGCTGCAGTGGGATCGAGGACAACAGGAAATGCTGTTGAGTCTTGCCTTCACACATTGTTGGAGAAAAAGAAGGCCAGACTAGCCCAGTCTTTAGCACATTTCTTACAGGACCAGTCATGCAGAGATGACCATACTCTGCAGCACACATTCATTCAGCACCTGCTGAAGAAACTGGGAAAGCCAGAGAGAAACCCGGAGAAGGTGGGGGAGTGGGTGGAGGAGATATATGCTGTTTTGGCTGTGATGCCATGGAGCTCTCGTAGAAGTGGTGGGCAGTTTGAGGCACTTTGTGAAGCACTGTGGGCAGCCAGAGACGGTCCCCTGAAAGAGGAGAAGATCCTGAACTCACTCCTCCGCCCTCAGTGTGATGCTCTGGTTTCTGTGTACTGCTCCACTGCTCTGAGGCTTCAGAGGGATCATCTGCTGAGAAGCATGCGTGATACACAAGTTGCCCTCCCTGAAGCAGAGAAGCTCACTCTCAGTTTATGTTGCCACAAAGACCGTCCATCCATTTGGAAGACTGTCTATTTTGAGTGCCTTAGCAGTGGGAAGCACTTCTTGGAGCAGGTCTTGGTTACTGCACTTGACCTGATTAAACATGAGGAGTTTTCTCAACTGAAAGACCTTCTGCAGCTGGAGTTCCAGCCACTATCTCGTCTGCTTTTGCTCCTGGGATGGACTCAGTGTCGCAGTCTGAGCTCAGCTCAAAAGCTGCTTGGCATCCTTCATCAAGAGCAGGCACCATCCAATGACTCTGTTCTGCAGGAATTTGCCAATCTTTTGTCCTCTCAGCTTGGAATACTTGAATGGTGCAAAAACAACAATCCAGGTCTTTCCATGGAGGCATTGCTCGCACAGCTTCACACTCTAGACAATCACTCTGCCCTTTATATCCTGCACTCCCTGACTCCCTTGCCTCAGTTTGAGGAGTGCAGAATACTGGATCTGCTGGAGCAACTGCCAACTTCACCAGTAACAGAGGACACTGAGGCCATCAGCACTCCCAGCCCTGGTGTGCAAAGGAACATTGTATTGTTCCAGGGGTTCTGTGCAATGAAGTATGCCATTTATGCTCTCTGTGTAAATGCACATAAATACTCACATTGCACAGAGTGTGAGTCCGT---GCAACAGCAAAAGCCCAGTGAAGCAGAAATGG------ATAAAACCTCAACTTCCCCAGATGGTTGCCATTTGCTGTTCCAGCACTACCTGTCAGAGTGTCAGCTCTATCTGGAAGCTGTGCCTGCCATGTTCCGCCTGGAGCTCCTGGAGAACATCTTCTCCCTTCTCTTTCTGTCCTCTGCTGACTTTTTGCAGCAGCATCAAAAAGATACAAACTCCAATTTAAAAACGGAGATGCAACACA-GGATAGTTTATCACATACGAAAAACAAAGATGTTGAATTTAGAGCCAATGGAAAGATAGATGAGACTGACGACAGTAGGATGGAGAGCCAAAAGGGTTGTTCAGGTTCACCAACAGCAGCCCATCGGAGACACCTGGACCTGGGACACTTCATCCAGGGCTGCAGGGGGTTTCTAGTCGATGTGACAGCAATGGAAGGTTTTCTGAAACTTCTTAAAGAGGGGTTGGAAGGCATGTGTGTGGTGGGCCAGCAGGAGGGACACGAGGCAGGAAGAGCACTGTCTCAAGAGGCCAAAGCGGCAGAGAGTCTCGGCTGCTCAGTGACAGCTGAGACATTTGGGGCTCGCTTGCAAAGGCTGTCCAAACGCACTGCAGAGGCTCAGTGGAGACTGCAGATCATCACCAGCAACCAGGGCAGTGAAAGTGTATGCATTAG-----------------TGTTCAGTCCTGTTAAATGTACTTGCAGCAGAAATAATAGCTCAAGTCTGAGGAGAAGGAGAAAACCAGGG---------------AGACAAACCTCCATCGAGAAACACAATGGAGAAGTTAGTACGAGTGCATCAGATGGTGGAGGAGCGACAACAGCAGGTTGTGTGGAATTGGATGTTTCTCCATGTGGAGGTCTTCACAGCTGGTTGGTGCCTGCTATGTTGTCCCCTCCAGAGTCTCTGCTAATTTCTTGTATCCGCAGAGGAAACTTCATGGAGGCACGGCAGGTGTCTCTGGTGTTTGATCTGGGGACATCGGCCTGTTGTGGCGAGTTAGTGTTCATGGAGCGTTACAAAGAAGTTCTGGTGGAGTTGGCGCAGGTAGAGCACAAGATGGAGAAGCAGTCGATGTCGTCATCCTCATCCTCTTCAGAGGGCTTGGGGACACCAGCTGTATCAGGGGCGGGGAGGACTCGACTGGGCAGCAGTGGGCGGTCAACACTCCAGGCCATCGGAAGTGCTGCTGCTGCAGGTGTGGCTGTCTACTCCATCTCAGACATAGCTGACCGTCTCCTCAGCACCCCTGCTCACCCGATGCCCTCACTGGAAGAATCCTACTGGTTGAGCTCCTGCTCTTCAGACCCCTCTGGCCTCGTTTACGCACTCCTGGATGAGCTCAGCCCAGCAGCCATGGCTGCCTTCGACCTGGCGTGCTGCCACTGTCAGCTCTGGAAGACATCTCGCCAGCTGCTGGACACAGCAGAGCGCAGGCTCAGCAGCAGTCTGGAGGCTCGAGCAGTAAGAGTTGACCGTAAGGTTCCTCATTCTGAGGGAATCTGTGGATTTCCCATGGTATTACAACAAATCAACAAGATCCTGAATCACTCTGCCACTAATAAGGGTCCTGTGAAAACAGAAACTGTTGGGGAGGACCAAGCGTTTGCCCCTCCGTTTGGTTGCTGCATTCAAGACGTTCTCCTGTGTTGCCACCCAATACTGAGTGAGGAATACATTTCTGCTCGGCTCAGTCTTGCTCAACGCTTGGAGACCACACTGCACATACTGAGCACTGCGATCGATGGACCAGAGAGCAATTTGGGCAGCTCTCTTCTGGCACTGTTGGTTGAACAGGCCAATCTGAAGCAGTCAGAGTTGGATGTTCACCCAGTTCGATCCAGCATGAAGCAGCTGCTTCGTTCTCTGGACCAGCTTTGCCCCTTCGAGCCAGACGGAGACCTTGCCAGACCAGATTATGTGCGCAGTTTCCTTGACTATGTCAACACGCTGGCATCTGTGCTGGTGCGCAGCCATGGTTCAGAAGACCACAGCAATGAAGTGAAGCTTGGAAACCCACTTCTTGTGTTGATTCAGTCCCCATTTCAACTTCTCTCCCATCTGCTTTTTGAGAGACAGGTGTCTCCTGACAGAGTGCTGTCCTTGCTGCAGCAGGAAGGTCTGCGACTCAGTGTCCAGCAGGTGATTGTCCAGCGATGCTGTGACACTTTTCCTCTGTGGTTCTCCTGTCCAGGCGCTGATAGAGACACTACTGAGGTCAAAAAAGATGATGGCCTGTTCGGCATTGCCAGTTTATCTGTCCTCCTCCAACAGCATGCTCAAGAGTATATACCAACTCTGGGAATCACAGAGACTCAGTCTGATGCAAGTTCTGAGTCTGAAGCTTCAGTGGAAGAC---TCTGTTACACCTACCACCCTCTCCAACTTTCCACCTTCTAGTTCATCT---TCCTCCTCATCTTCCTCAAACTCTTTCCTCCTCACCCCATCGGCTTTGTCATTCCTAAAGTCACGCTCCCCTTTACTGGCCACACTGGCATGTCTGGGTGCCTGTAAAGGTGAAACAACCAGGACACAATCCTCCGGATGGTCTGGATATTTCCGCAGTGGACGTAAAGAGGTTGTCCTAGATGGTGAGCAGATTTCTCGTGAGGTAGATAACCTTCTGAAAGAGTTTTCTATTCTCCGTGCTTACCTTGACACCATGGCAGAACCAGTGATGGGCTCCCTGTTAAATGAGGGCGAGGAAGGCTCTGCTGGACTAGGTGTGGTTCTTTGTGGGAAACCTCTTGTCAGTCTCATTCTGTCTGGGCCTCAAGAAGAAGTTACCCAGGCTGTGGCTGCTGAGGCCTTCCAGAAAGCTCTTGTCTCTAAAGACCTGAACAGAGCGCTGAGCCTGCTGGAACTGTATGGGCAAGGCTGCAGCCAGGAGGTGGTGCTAAGAGACCAACTGCTTGCCTGTGCAGCCATAGAAGGTGGAGATGAAGGCATAGGTCAGTTGTTTCGTGTACAGGATGCGAACCTGCGAGCCCGTGTTGCTCTCCAGGGTCTGGAGCGATGGCCTCTAGCTGCCTGTCTGGAGCTACTCAAATTTTGCCTCAATGATCCGAGTACAGAGGCTTCATTGAGAACAGAAGTAGAGCTTAAGAAGAAAGAGCTGGACATCTATCATCGGATGCTGAATTTACAGCCTCCGTTGCCCTGGACTACTTGGCAGGAGCTGAGGACCGAGTCTGACACCAAATCTGAGTCCATGTTATCAATGATGCTGGAGGCAAAAGAGTTTGCTCTTTGTGCACAGTGGGTGGAGTTGCATACTGTGTCTGACCAGTTGAAACTGCAGCTGAAGACTGAACATTTGCTTCATCTGCTGGAGAATGGACAGACAGATGAGGCTTTCCAGTTACTCGAGGGCCTCTCTGATTTTGTGGTGGGCTTAGACGTTTGCGAGCGCGCTCTGGACCGCCGACCTGGATTAGCTGCCTGTCACTTCCTAGCTGACTACCTCACCCTGCATTTTCAGAGGCAGGTGTCTCCAGCTCGTAGACAACACATCCACGCCCTTCATCTGGGCTCCAAGGTGTTGTTGACTCTGCCACCAGCAGCCAGACAGGACTATTTCTCCCTGCTGTCAGAGCCTCTGCTGATGCTTGAACAGCTGTTAATGAACCTAAAGGTGGACTGGGCAGAGGTGGCGGTGCGAACACTGCGGAGCCTGCTTGTTGGTCAAGAGGCTGGCTTTGGAGCCGAGAACATTGATAAGCTTCTGTCAGAATATGCCTACAAGGCCCTCGACTTCTCCTGTGCCCCTAGAGAGAGGTCTCGATCTGACTCTATAATTAGTCTTCAAGACGCTCTGATGCTTTGTCCTGCTCAAGACACCAGCTCCCTTTCGTCCACCCGATTTGACTCTCCAGCACCCTCTGCAAGCAGCACGCCTACACACACCCCCTCGTCACACAGCACAGACACCCAGAGGGATCGAAGCTCAGCAGGGAGAAAACGCTGTTCGCCTGCCAAGTTCAAACCTCCAGACCAACCTCCAGATCGTAAAGACTGGGTTCCTGACACCCAACACCATGTGTGCATGGTCTGCAAACGTGAGCGGTTCACCATGTTCAACAGACGCCATCATTGTCGAAAGTGTGGCCGCCTGGTTTGTCACGCTTGTTCTGAGCGTAAGATGCCTGTAGCAGGATGCCCAGGAGATGAAGTCAGAGTCTGTGACCAGTGTTATGCCTATTTTCACCCAGATTCTGACGATGAGCTGGAACCAGCTGAAGTGGCTGGTGGCCCCATAGTGAGAGAGGAAGATTTAGATGGGATGCTGCATCTGCCTGAAGTGGTCCATCGACAGATTCAACTTACGACAGATCCTGTCGAGAACCAGCTGCTGCGGTGTGAGTTCTACTATGAACAGGCTCCCAGTGCACACCTCTGCGTGGCCATTCTGTCTCTGCACAGTGACCAAGCATCCTGTGGACATGAGCTCATCAAGCACTGTCGCGATCTGTCCCGTAAACTGACCAATCCAGAGGTGGACGCCTGCCTCCTCACCGACATCATGCAGCAGCTGCTGTTCAGAGCCAAGCTCATGTTTGTTAAAGTTGGCCGTAGCCAGGATCTCGCCTTATGTGACAGTTACATCAGTAAAGTAGATGTGCTTAAGATTCTGGTGAAAGCCAATTACAAATATGTTCCTTCTCTGGATGATATTCTGGAGACGTCTGCTGTCACACGTCTCCGTAACCAGCTGCTGGAAGCAGAGCACTACCAGCTAGCAGTGGAGGTGTCTACCAAGAGTGGCCTGGACCCTAGCGGTGTGTGGCAGGCGTGGGCGATGGCCTCACTGAAGGCAGGGAACCTTTCAGGAGCGAGAGAGAAGTTTTCCCGCTGTCTAAAGGCACCAGTGGACCGCAACCAGCTTAACCTGGGTCCCTTATTGCTGCAGGAAGTTGTCAAGCACCTGGAGACCACTATAAGACCCACTCTGTCTATGACTCTTGGTGAGGATATCCTAGCATCGCTTCGGGAACTGGAGGATGCCCTGAGTGACATAGGTCCTGTGGAGCGACCAGAAGGACAGACGCAGAACAGCAGCCTCCACCAGGAGTCTCTCTACTACCTGAACACATATGGCACACACCTAGCATTGATCAGCTACTATATGCGTCATGACTGCATGACTGAGGCTCTGACATACCTGCTCAACAAGGACTGCCAAGAAGAGGTGTTTCTAGAGGGTGTGTTGCAGCCCAGCCTGGAGCGGGGGCGTCTTGGCATGCTGCAGGGGATATTAGAAAAACTGGACCCAAGCCTAGAGTCATGCAGCCGCTACCTTATAGCCTCCTGCCAATTCCTGCAGCGCAGAGGATACTTTCACACTCTGTACCAGCTCCAGCAGTTCATGATGGACCATGTGCGTGCAGCCATGACCTGTATCAGATTCTTCACACATGGAGCCACTTCATACTTACAGCTGGGAGAACAGCAGCGTTGGTTGGTGAGAGCGAAAGAGCACCTGAGGACATACCTTCAGGAGCAGCAAGGTCGGGGTCCGGGGAGGAGAAAGTCTCAGGTCAACACATTTAGGAAGATGATGTCGTCCAGTGATATTTCCAGGCACATTAATACAATTGAGCTCCAACTAGAGGTGACCCGTTTCCTCTACCGCTGTGAGACTACTGGCTCTTCTAGGGATTCACAGACCAGTGCACCTTCCACCAAGTCCCCTGGATCTAGTTCACCACCTACACTATTTAGTGGAAGTCCCATGAAGGTTGAGGTCGCCTGTAAGGTCATGCTTGGAGGTAAAAACATAGAAGAGGGCTTTGGCATCGCTTACAGAGTCATACAGGATTTCCAGCTAGAGGCACAAGCCGTCTATAAGCAGGCCGGCCAAAGACTTGTTCGGCAGAGGCAGTATGGAGCTGTACGGCAGCTGCTCAAATGCGTCAGCGAATCAGGCACTGCCACCAAAAATGACTGTGATGCCCTCATCCTCAGCTATGTTTCAGTAGCAGATAAGGGGCCGGCTAACGCAAAAGAGCTGGAAAGTCTAATTCTGGAGACCAAAAACTCAGAAAGCAAGATCAAAGCCTACCTGCTGTGCAGTAAGCTGCGCCCAGCGTACCTGCTGGCAGTCAAGCTGGAGCTGAGCCGGGCAGGACCGCTGGTCCAAGAAGTCCTTCAGGCTGCAGAGGGAGCACAGGACTCGGTGATGCAGAATATCTGTCGCCAGTGGCTGTCGGAACATCACAACAAGACATCTCAGCAGCGCCAAGGCAGGCCTAATGCAAGCCCTATGAATCGTCCAAAGCCTACAACTCTCAGGCGCCCCAGCGCTGCAAAACCATCAGGTCACCCCCCGCCAGGAGATTTCATTGCCCTTGGATCAAAGAGCCAGGGAGGAGAGCCCAAAGCCCCTGCTGTCCTCCTGAAGCCAGTTTCCACAGGTTTACCTGCAGACCGTAAGAGAGAGACCTCCTCCGCTCTCCCCTCATCATCAGGCTTGTCCAGCCTTGCCAAGCGGCCCAAACTTTCTACCACCCCCCCAGTCAGTGCCCTTGGACGACTTGCTGATGTTGCAGCTGTGGACAAAAGGGCAATATCACCCTCAATAAAGGAGCCATCAGTTGTACCCATTGAAGTGTCGCCGTCAGGACTGCTCGATGAGATTGAAGCAGCAGAGTCAGAAGGAAATGATGATCGCATTGAGGGGCTGCTGTGTGGAGCAGTAAAACAGCTCAAGATAAACCGAGCTAAACCTGACACCACACTGTATCTCAGTCTCATGTTCCTGGCAAAAATCAAGCCCAATGTTTTTGCCACTGAAGGAATTATTGAGGCTTTGTGCAGCCTCCTACGTCGGGATGCTTCAATCAACTTTAAAGCAAAGGGAAACAGCCTGGTGTCTGTTCTTGCTTGTAATCTGCTCATGGCAGCCTATGAGGAGGATGAGAACTGGCCAGAGATCTTTGTCAAGGTGTACATAGAGGACTCACTGGGTGAAAGAATCTGGGTGGACAGTTCTCACTGTAAGAATTTTGTTGACAACATCCAGACTGCTTTTGGCACAAAGATGCCTCCAAAAAGTATGTTGCTGCAGGCTGACACAGGCCGCTCCGGGGGAGACCTCAGTGCAGGTAGCAGCCCTCATCCATCTACTCCAGACGAGGACGACAGCCAGACTGAATTGCTCATAGCGGAGGAGAAACTGAGCCCTGAAGATGATGGGCACGTTATGCCAAGGTATGATGAACTAGCAGAGAGTGTGGAGGACTATGTGCTGGACGTCCTCCGGGATCAGTTGAACCGCAGGCAACCGATGGACAACGTGTCCCGAAACTTGCTTCGTTTGCTTACAGCCACTTGTGGCTACAAAGAGGCACGTCTAATGGCTGTTCAGAGGCTGGAGATGTGGCTCCAGAACCCGAAGCTGACTCGACCAGCTCAAGACCTCCTCATGTCCTTGTGTATGAACTGCAACACGCATGGAGCAGATGACATGGAGGTGATCTCCAACCTGATTAAGATCCGTCTCAAACCTAAAGTCCTCCTCAACCACTACATGCTATGTGTCAGGGAGCTGCTCAATGCACACAGAGACAACTTGGGTACTATGGTGAAGCTCGTGATTTTTAATGAGCTATCTAATGCCAGAAATCCCAACAACATGCAAGTCCTTCACACGGTGCTGCAGCACAGCCCAGAGCAGGCTCCAAAGTTCTTGGCGATGGTGTTCCAGGACTTGCTCACCAATAAGGATGATTACCTCCGAGCCTCCAGAGCTTTGCTCAGAGAGATCATCAAACAGACCAAGCATGAGATTAACTTCCAGGCCTTCTGCTTTGGTTTAATGCAGGAGAGAAAAGAAGCCAGCTATATAGACATGGAGTTCAAAGAGCGTTTTGTTATCCAGGTGACAGATTTACTGACTGTGTCCATGATGTTGGGCATCACTGCTCAGGTCAAAGAAGCTGGCATTGCATGGGACAAAGGAGAGAAGAAAAATCTGGAGGTGTTGAGGTCATTTCAGAATCAGATAGCTGCCATCCAAAGAGATGCTGTGTGGTGGCTTCACACCGTGGTTCCGACCATCAGCAAAGTTGGTGCAAAAGACTACGTCCACTGCCTTCACAAAGTGCTTTTCACAGAACAGCCTGAGACATATTACAAGTGGGACAACTGGCCCCCCGAGAGTGACAGAAATTTCTTCCTTCGCCTCTGCTCCGAGGTGCCTTTGTTGGAGGATACACTGATGCGCATCCTGGTGATTGGGCTGTCGCGTGATTTGCCCCTGGGCCCAGCTGATGCCATGGAGCTTGCAGATCACCTGGTTAAGAGAGCTGCTGGAGTTCAGTCTGATGATCTGGAGGTTCTAAGAGTGGAGAGGGTCCAACTCATTGATGCAGTGTTGAATCTGTGTACATACCACCACCCAGAGAACATCCAGCTGCCAGCAGGGTACCAACCACCGAATTTGGCGATCTCCTTGCTCTATTGGAAAGCATGGCTCCTGTTGCTGGTGGTGGCTGCGTTTAATCCTCAGAGAATAGGTTTGGCTGCTTGGGATGGCTATCCTACACTGAAAATGCTCATGGAGATGGTTATGACAAACAACTATAGTTACCCTCCTTGCACCATTGCGGATGAGGACACAAAGACAGAAATGATCAACAGGGAGTTGCAGATCTCTCAGAGAGAGAAACAGGAGATCCTGGCCTTTGAGAGCCACTTGGCAGCAGCCTCCACCAAACAGACCATCACAGAGAGCAACAGTTTGCTGTTGTCACAACTTACAAGCCTGGACCCACAGGGTCCTCCACGTCGACCTCCACTGCAGGTCCAGGAGCAAGTAAAAAGCCTCAACCAGTCTCTGCGTCTAGGACATCTCCTCTGCCGCAGCCGCAACCCAGACTTTCTTCTCAACATTATCCAGAGACAGGCTTCATCCCAGTCAATGCCATGGTTGGCTGATTTGGTTCAGTCTAGTGAGGGGTCCTTGGACGTGCTCCCAGTGCAGTGCCTGTGTGAATTCCTTCTGCATGATGCTGCAGATGACAATCATCCAACAGAGGATGATGAAGAAGGAGAGAGCAAAGAACAAAAAGCTAAGAAGAGACAAAGACAGCAAAAGCAAAGGCAGCTACTTGGGCGACTCCAGGATCTTTTGTTGGGTCCTAAGGCTGATGAGCAGACAACATGTGAAGTGCTGGATTACTTCCTGCGTCGTCTCAGCTCTTCTCAGGTGGCATCAAGAGTCCTGGCCATGAAGGGTTTGTCGTTGGTGCTGAGTGAAGGAGGCTTGAAAGATGGAGAGGAACGGGATCAGCCCATGGAAGAAGACTCTGCAGATGCTGAGCTGTTGCCAGGGTACCAATGGCTGCTACAAGACCTCCCAAAGCTCCCCTTGTTTGACAGTGTTCGAGGAATGACGTCCACGGCTCTGCAGCAGGCCATTCACGTGGAGACAGATCCACAGACGATCAGTGCCTATCTCATCTATTTATCCCAGCATGCACCAGTGGAGGAACAGGCTTCTCATAACGACCTGGCTCTGGATGTTGCCCGACTGATTGTCGAGCGATCCACCATCATGAACAACCTGTTCTCCAAACACTCGTGCAGGCCTGAGTCTGATGCTGTGCTCTCTGCTTTCCTCATCATCTTCTCTGCCTACATTAAGAGAATGAGGAAGACAAAGGAGGGTGAAGATCTTTACAGCTGGTCAGAATCTCAAGACCAAGTGTTTCTGCGTTGGACTACAGGAGAGACTGCCACAATGCACATTCTTGTAGTGCATGCCATGGTTATCCTGCTGACTCTGGGACCACCCAAAGGAGAGAGTGATTTCTACAATCTTTTGGACATTTGGTTTCCTGACAAGAAACCTCTCCCCACTGCCTTCTTGGTTGACACCTCAGAGGAGGCCCTTCTGCTGCCTGATTGGTTGAAACTGAGGATGATCCGATCAGAGGTCTCCAGATTGGTTGACGCAGCTTTGCAAGACCTGGAGCCTCAGCAGCTGCTGCTGTTTGTTCAGTCCTTTGGCATTCCCGTATCCAGCATGAGTAAACTGCTGCAGTACCTGGATCAGGCTGTTTCCCATGATCCACAAACACTCGAGCAGAACATCATGGACAAGCACTATATGGCCCATCTGGTGGAGGTGCAGCATGAGCGGGGAGCCACTGGGGGGCACACTTTCCATGCCTTACTGAGCTCCTCTCTTCCTCCTCAAAGAGATCCTTCTGAAACAAATAAGGCCAAAGTTACTATGGAAATGGCCCACAGCTCTGTGAAGATGAGAGCAGCCAGTCAGCTTCCTGCAATTGGGCCGGAGGATGACCTAACTGGCATGTTGCTCCAGATATTCTCCTTAAAGGTGGACCCTCGCTGGCATGGCCCCCCTCCCAGCCAGCTCTCCCTGGCCCTGCAGCAGGCCCTGGCTAAAGAGCTGATGCGAGCCAAGCAGGGCCAAATTCAACAGGGCGGATTAGCATTTCGGCTCCTTCAGGCCATTGCTGCCCTACTCACCTCTGCCCACGCAGGATCAATTGTCATGTCAATGCACCGCCTCCACGCCCTCTCCTGTCCTCTCATGCGGCAGCTTCACCTCTACCAGCGTCTGGTGTCCCAGGACATTACTTTCTCATCATTATTCCTCAAAGTCATTGTTGAGATGTTAATCTGGTTAGACAACCCACCTGTGGAGGCAGGACCTCTGAAGACTCTTCTCAAATCCTTTGCTGGTCAGAACGCTCACAAACACATGCACAGTGATGTGCGTACAGGCTTCCTCCACCTGGCCGAGGCTTTGGCGTATCGCAGAGACACTGAGGTGCCACTGAGAGCCATCATTGTCATGCTGAAAGCTGGCGAAAGATGTAATGCAGAGGCTGAGCTCATTGGCAAAGTGTTACAGGGGCTGATGGAGGTGAGGTCGCCGTATTTAGAGGAGCTACTGTCTCTGTTGATGACCGTGGGTACACAGAATGGGACAGCTGGCCCTGTTGCCATGGTGATTTCTTTGCTGCTCCAGGAAAGCGAGGAGCGAGCTGTGAAAAAGGAAGTGGATTCTAACAACTCTGAGGTGACAAAGTCAGGACTGAGCTCTGGGCTGCTGGTTGATTGGCTGGAGCATCTTGACCCTGAAGTCACATCAGTGTGTCCAGACCTTCAACAGAAACTGCTTTTTGCCCTCAACAAGGCTAGAGGAACCCCCGCCTACAGACCCTATCTATTGGCCTTGCTGACACATCAGTCAAACTGGACCACTCTCCTGCAGTGTATCAGTGCTCTTCTCAGCAACTGCAGAGACTACAAACTGGATCCATCATCAGCCTTGGATTTCCTGTGGGCATGCAGCCACATCCCACGTATCTGGCAAGGACGCGACCAGAAGATCCCTCAGAAGAAAACAGAGAAGTTTGTCCTGCAACTCAGTTCAGAGGAACTCATCAGCCTTGTGGATCTTATCCTATCAGAATCAGAGCTCAGTAGTCACAACTCGCCGCACGACAAATGCAACGTGGAGCAGGCAACCTGCTCCCTCATCCAGTCAAGGCTCCCACTGCTTCATTCGTACTGCAATGGCGATCTGGAAAACATCAAGAAAATCTCAGAGTACCTCATCAACTGCACCAAGAAATGGGATGACAGTGCGATGAGTAAGCGGTGCCAGAACTTGCTGCTGCAGATCTACTTGCATTTTCCTGAGGTCATCCAGCACATTGCTCTGCCTGAAGGCACCTTCAGCAGTGGAGGAGCTGCAGATGGCAGCAGCTGCAAGCTCGATGTCCTGGTCCATCGCCTGGTCACACTGCTTGCTGATGTAGGAGAGTCAAAGTCTGCCGAGAGCCGCGTGTCTGATGCCAACCTCGCCTGTAGGAAGCTCGCTGTGTCGCACCCTGTTCTTCTGCTCAGACACTTGCCTATGGTCGCAGGTCTGCTGCATGGTCGCATTCACCTGAACATGAAGGAGTTTCGGCAGCAAAACCACATGACATTCTTCAGCAATGTGCTCGCCATCCTGGAGCTGCTGCAGCCGCTTGTTTTCCACAGCAACCACCAGAGGGCGCTTCAAGACTGCCTTCTGTCTTTTATGAAGGTCCTACAGAACTTTCAAAGGACTCGTTCGCCGTTGGTGTTCATCAACAAGTTCTTGCAGTTCACACAGAAATACATAACGCACGATGCAGCAGCAGCTATTCCTTATCTACAGAAACACTCAGACATCTTGCAGGGTCTGTGTGCAGAAAACCCAGACTTAGTCCAGCTGAAATCTTTGCTGGCTGGTCTCACTTTGCCTCTTAAGAGCTTGTCTGCAGAGGTTACAACAGAAGAGAGAGACGATGACTTGTCCACTAGTTCCCTGCCTCTCGTCAACATATCAGCCTCTGTTTCACTGAGTGCAGCTGACATGACAATGTACCTGAAAAAGATGTCAAGAGGAGAGGCAGTCGAGGACGTGCTGGAAGTGTTGACAGAGGTGGATGAGAAGTCGAGGAGGAGCCCAGAGATCATCCAGTACTTCACTAACGACCTGCAGAGACTCATGGCTTCTTCTGAGGAGTTGTGTCGGAACATGGCTTTCAGTCTGGCCCTGCGCTGCATCCAGAATAATCCCTGCCTGGCAACAGACTTCCTGCCGACTTTCATGTACTGTATGGGCAGTGGTAACTTTGACGTGGTACAGACGGCGCTAAGGAATCTTCCAGAATATGTTCTTCTCTGTCAAGAACATGCTGATATCTTACTCCACAAGGCGTTTTTAGTGGGTATCTACGGACAAATTGACACCAGTTCAATGATTGCAGAGTCTATGAAGGTCCTTCACATGGAAGCAACAACTATGTTGAAGTTCAAATACGCGAATCAGGGAAACCTGAAAACGCTACCTTCACCGACGGATCCCGTCACCAGCCGCAGCTCGCGACTCCACCAGGTGTTTCAGGGCCGAGTCGCACTGTGTGGGCACCATGGAGGACGCACTTTGGGTCGGGAGGAGTTTCTGGAAGCTCTCCTGCTGCTCTACCAAGAGTGCACCAGTCCAGAGCTCATGAAGATACATCATGTGGCAAAATTTGTTAATAAATTTTCTGAAGTGGTCTCAGAGCTTCGGGCCCTGCAGCCTGGGCTTCATGACTTTGAACTGCGTGCGGTGGTGGGTCGTGGTCGTTTTGCAGAAGTCAAAGTGGTCAGAGAGAAGGCCACTGGAGATGTTTTTGCACTCAAAGTCATGGACAAGGCTGTATTACGCAGTCAAGAAAATGTGGTTTTTCATGAAGAGGAGCGGAGGATCTTAGCTCTCAACAGTAGTCCCTGGATCCCCCAGCTGCTCTATGCTTTCCAGGATAATGATAATGTCTACTTGGCAATGGAGTACTTGCCAGGTGGTGACCTGATGTCCCTGCTAAACCGATATGAGGATCAGTTTGATGAACCCATGGCTCAGTTCTATTTGGCTGAGCTAGTAGAAGCTATTCATGCAGTCCACCAGCTGGGCTACGTCCACAGAGACGTCAAACCAGAGAATGTTCTCATTGATCGGACTGGTCACATTAAGCTGGCAGACTTTGGATCAGCTGCCAGGCTGACTGCTAACAGAACAGTGGCAGCTCCCACAGTGCCTGTTGGGACCCAGGACTTTCTCTCCCCAGAAGTCCTAACAGCCATGAATGGGGGCTCTAACTGTACCTATGGAGTTGAGTGTGACTGGTGGTCTCTTGGGGTCATAGCCTATGAGATGGTTTATGCCAGGTCGCCTTTTTCTGAAGGCACGTCCACCAAGACCATCCACAACATTCTCAACTTCCAGCGTTTTCTAAAGTTTCCAGAGGAGCCGCGGGCCAGTAGGCAGTTTGTAGACCTGGTGCAGAGCTTGCTGTGTGGAGCCAAAGAAAGACTAGGGTTTCAGGGACTCCGATGTCACTCCTTCTTTTCCAGCATAGACTGGAACAACTTAAGACACGTTCTCCCGCCTTTTGTTCCTACGTTGCATGCTGAAGATGACACCTCCAATTTTGAGGAGCCGGAGCAGGCAGCCCCCTGGCCAGCCTCAGCAGCCCAACGAGGAGCTCTGCCAACGGGCTTCCAGGGCCAGGATTTGCCCTTTCTAGGCTGGTTCTTCAGCAGAGCGTTGACAACATTGGCCAAAACTGAGTCAGTGTCTGCAGGCCTCCACTCTCCTGCTAAGACCAACTCCATGGAAAAGAAACTGCACCTTAAAAGCAAAGAACTACAAGAAACTCAAGACAAATGTCACAAGATGGAGCAGGAGATCTCCAGGTTTCAGCGTAAAATGACTGACCTGGAGTCAGTGCTCCACCAGAAGGATGTGGAGCTGAAGGCGTCCGAGACTCAGAGGAGCATCTTGGAGCAAGACCTTGCCACCTACATCACTGAGTGCAGTAGTTTGAAGCGAAGCTTGGAAGAGGCACGTGTGGAGGTCTCTAGAGAGGATGACAAGGCAATGCAGCTGCTGCACGACATCCGCGAACAGAGCAACAAGCTGCAGGAAATTAAGGAGCAAGAGTACCATGCCCAGCTGGAAGAGATGCAGGTCACCATCAGGCAGCTTGAGGAGGACCTGTCAGCTGCCCGACGCCGGAGTGACCTCTATGAAGCTGAACTTAGAGACTCCAGACAAACAAGTGAGGAACTCAAAAGGAAAGCTGTGGAATACCAGCAGAGAATGCAGAAGGCTAAAGAACAGGGCAAAGCTGAGGTTGAGGAGCTCCTCTCCAAACTTGAGAAGACTAATTCTGAGCAGCAGATAAAAATCCAAGAGCTCCAGGACAAACTGTCCAAGGCAGTGAAAGCGAGCACAGAAGCCACTGAGCTGCTGCAGAATGTCCGGCAGGCCAAAGAGCGGCTGGAACGAGACCTGGAGCGCCTGCGAGGCAAAACCGACTCTAGCGACACTTTAAAACGTCGCCTGCGAGAGACAGAGGAGGGCAGAAAGACCCTGGAAAACCAGGTAAAAAGGCTGGAGATGGTTGAGCGGCGAGAGAATAAGCTGAAAGATGACATTCAGACCAAATCCCAGCAGATCCAGCAGATGGCTGAAAAGATCCTGGAACTTGAGGAGAACCTGAGGGATGCCCAGTCAACAGCCCAGAGGATGGAAACCCAACTGGTTCAAAAAGAGAGACTTTATGAAGACAAGATTAAGGTTCTGGAGGCCCAAATGAAAGCAGACCTGGCTGACAAAGAAAGCCTTGAGGCAAGACGGGCCCAGCAAGAGGAGGAATCGAGGGAGAACTGCAAGCTTATCAGTGAACAGAAAGCAACCATTAATGCTATGGATTCCAAGATGAAGAACCTGGAGCAGCGCATTGCTGAGTTGTCAGAGGCTAACAAGCTGGCCGCTAACAGCAGCATCTACACCCAGAAGAATATGAAAGCCCAGGAGGAGATGATCTCAGAGCTTCGACAACAAAAATTCTATTTGGAGTCACAGGCAGGCAAGCTAGAGGCCCAAAACGCCAAACTGGAGGAGCATCTTGAGAAGATGAGTCAGCAAGAGCAGACCAAAAGAACAAGGCTACTGGAGCTGGAGAGCAGGCTGCGGGAGATGGGCCTAGAACATGAAGAAGAGAAGCTGGAGATCAAAAAACAGGTGTCAGAGCTGACCCTCTCCCTGCAGGAGCGCGAGTCCCAGATTAGCAGCCTGCAGGCTGCACGTCTTGCCCTAGAGAGCCAGCTGCAGCAAGCTAAGACTGAGCTGGAAGAGACGAGTGCTGAGGCTGAGGAGGAGATCACCGCCCTCAGGAATCACAGAGACGAAATTCAGCGCAAGTTTGATGCCTTGAGAGACAGCTGCTCAGTGATCACTGACCTGGAGGAGCAGCTTACACAGCTGAGTCAGGAGAATGCTGAATTGAACCGCCAGAACTTCTACCTATCCAAACAGCTGGATGAAGCATCAGATGAGAGGGAGGACCAACTTCAACTCAGCCAGGAAGTGGACCAGCTGCGGAGGGAGGTGGCAGACCGTGAGATGCACCTTAACAACCAGAAACAGAACATTGAGACACTGAAGACCACATGCAGCATGTTGGAGGAGCAGGTGGTGGAGCTGGAGTCCCTAAATGATGAGTTGCTGGAGAAGGAGAGGCAGTGGGAAGCTTGGAGAGGAGCCCTGGAGGATGAAAAAAGCCAAGCTGAGAGACGAACAAGAGACCTGCAAAGACTGCTGGACAATGAGAAGCAGAATAGGCTGCGTGCAGACCAGCGCAGCACTGAGTCTCGCCAGGCAGTGGAACTGGCAGTCAAAGAGCACAAGGCTGAGATACTTGCATTACAACAGGCCTTGAAGGAGCAGAGACTAAAGGCTGAAAGTTTGTCTGATACTCTCAATGATCTGGAGAAGAAACACGCCATGCTGGAGATGAATGCCCGCAGCTTACAGCAGAAACTGGAGACAGAGCGAGAACTTAAACAGAGACTGATGGAAGAGCAAGCAAAGCTACAGCAGCAGATGGACCTCCAGAAGAGCCACATTTTCCGTTTGACCCAAGGCCTGCAGGACGCCCTCGACCAGACTGACATGCTCAAGACTGAGAGAACTGATCTGGAGTACCAGCTGGAGAATATACAGGCTGTATACTCCCATGAGAAGGTAAAGATGGAGGGGACCATATCCCAGCAGACCAAACTCATAGACTTCCTCCAGGCCAAAATGGACCAGCCTACCAAGAAAAAGAAGGGTATATTTGGCAGACGGCGGGAGGATGTAGGTACCACAACTAACGGGGCACTGGCTCCACAGGCCCAACCAGCAGTTCCCATGCAGTACAGTGATATGAAACTTGCTTTAGAGAAGGAGCGCTCAAGGTGTGCAGAGCTGGAAGAGGCTCTGCAGAAGATGAGGATAGAATTACGGTCCCTTAGAGAGGAGGCTGCTCACTTCAAAGCCCAGGAACATGTGGCTCCTTCCACTCCAGCCCAAGCTCGTCACCAAATCCTCATGTCAGCCATTGTCAAATCCCCAGAACACCAACCCAACCCCAGCAGTCTGCTCAATCCCTCCACCCGCTGCAAGGAGACCTCCACCTTTGAAAAGTTTGGTCGTCGCGTGAAGGAGAGAATGCACCACAACATCCCTCATCGCTTCACTGTGGGCCTCAACATGAGAGCTGCCAAGTGTGCCGTCTGCCTGGACACTGTGCATTTTGGACGGCAGGCTGCCACTTGTCTAGAGTGCAATACCCTATGTCATCCTAAATGCTCACCATGTCTTCCGGCCACCTGCGGTCTGCCAGCTGAGTATGCCACTCACTTTTCAGAGGCTCTATGCCGAGAAAAGGCAAACTCACCTGCACTGCAGGTCAAAGAGGCCAGTGGGCATGTTCGCTTGGAAGGATGGATGAAACAGCCTAGAAATGCAAAGCGAGGCCAGCAGGGCTGGGAGAGGAAGTATGTAGTGCTAGATGGAACCAAGGTGTCAATCTATGACAATGAGCCCAGAGAAGACAGTGTAAAGGCTGAGGAAGAGTTTGAGCTCTGTCTGCCTGATGGAGAGGTGACTGTACATGGAGCTATTGGAGCTTCTGAGCTCATCAACACTGCCAAGTCAGACATCCCTTATGTGTTAAAGCTGGAGTCACATCCCCACACTACTTGCTGGCCAGGCCAGTCCCTCTACTTCATGGCTCCCAGTTTCCCCGACAAGCAGCGCTGGGTGGCTGTACTGGAGTCTGTGGTGGCTGGTAGCCGTGGATGTAAAGACAAGGTGGACGCTGATGCTAAACTTCTAGGGAACTCCCTGCTGAAGCTGGAGGGTGATGATCGTTTGGACATCAACTGCACTTTGCCTCTCACTGACCAGATTGTGCTGGTCGGCTCTGAGGAGGGTTTGTATGCTCTAAACGTCATAAAGAATTCTTTGACCCATATCCCCGGGCTGACCTCTGTCTTCCAGATCCAGATCTTGAAGGACCTTGATAAGCTGCTAATGATTACTGGAGAGGACAGGGCACTTTGTCTGGTGGAGATCAAGAAGGTGAAACAGTCGTTGTCGCAGTCCCATCTCCCAGCTCAGCCAGACCTCAACCCTTACATATTTGAGACTGTCAAGGGATGTCACCTCTTCTCCTCTGGAAAGATTGATAATGGGATCTGTATTTGTGCTGCCATGCCCAATAAGATTACAATTCTGCGACATAATGAAAGCCTCAACAAGTTCTGCATCAGAAAGGAGATTGAGACATCAGAGCCTTGCAGCTGTATCCATTTCACTGGCTACAGCATCATTATTGGCACCAATAAGTTCTATGAGATTGAGATGAAGCAGTATGTACTGGAAGAGTTCCTGGATAAAAATGACGTGACGCTAGCATCGGCCGTCTTCGCTGCGTCCTCCCACAGCTTCCCCATCTCCATCATCCAGGTCACCACGGCTCCACAGAAGGATGAATACCTGCTCTGTTTCCATGAGTTTGGTGTGTTTGTGGATGCATATGGCCGCAGGAGTAGAAGTGATGATATCAAATGGAGCCGTCTGCCTCTTTCATTTGCCTATAGAGAACCCTACCTGTTTGTGACCTACTTCAACTCTCTGGATGTTATTGAGATTCAGGGACATGCTGCTCTTGGGCCTCACTCATATGCACACCTGGATATCCCGAACCCACGCTACCTTGGCCCTGCCATCTCATCCGGGGCCATCTACCTGGCCTCTTCCTACCAGAACAAACTTCGGGTCATCTGCTGCAAGGGCAACTTGGTGCAAAGCCAAGATGGC---GGAGACCTACAGCGGAATGGCTCTGGACGCAGCCCTAACAAGCGTGGGCCTCCTTCCTACAACGAGCACATCTCTAAAAGGCTGGCAGCCAATCCCCTAGTTCACGGAGATCCTGGCACACCTCACCGCTACAGAGAGGCCCGTACAGAGTTTCGACGAGACAAGTCCCCCAGCCGTCCACTTGAGAGAGAGAAATCTCCAGGCAGGATGCTGGAGAGTCGGATAGTGGGGTCTCCTGGCAGAGCAATGGCTGATCCCCGGCTAGAACGCTCCCCTGGCAGGGCCATGGCAGACCCTCGAATGGACCGCTCCCCTGGTCGAATGATGGATGTTCGTAGGGAGAGATCCCCTGGGCGATTTGCAGAGCGTCAAAGGCTTCATACTGGTTCTGGACGCACGCCCATAAACCCTGTTAACAAGGCCCCCAAGAAAGCCAAGAAGAGGACGGCAGAGGGAGCCAACTCCAATGTATTTTCCATGTTCGAGCAGGCCCAGATCCAGGAATTCAAAGAGGCCTTCACTATCATGGACCAGAACAGAGACGGTTTCATCGACAAGAATGATCTGAGAGACACTTTTGCTGCTCTAGGACGTCTCAACGTGAAGCAGGAGGAGATCGATGAGATGCTCAAAGAGGCTCCCGGCCCAATCAACTTCACCGTCTTCCTCACCATGTTCGGAGAGAAGCTGAAAGGTGCTGATCCAGAGGAGACCATCCTCAACGCGTTTAAAGTCTTTGACCCCGAGGGGAAAGGTGTGCTGAGGAAGGACTACGTGACACAGATGCTAACAACACAAGCCGACCGATTCACTCCTGAAGAGATGGAGCAGATGTTCGCTGCCTTCCCCCCAGATGTGGCAGGAAACCTGGACTATAAGAACCTGGTTCACATCATTACCCACGGAGAGGAAAAGGATCAGGAGTGAATGGGGTCGCAGACTCTCCAGATCCTGAGGCAGGGGGTCTGGGCTTCAATCACAGGCGGATGGTACTACGACCCCGATCAAAATACATTCGTCAACGCTTTACATCTCTACATCTGGCTGTTTCTGCTATGTTTCCCCTTCACACTTTACATGGCACTGCCACCAACCATGGTGATTGTGGGAATCTACTGTGGTGTAATTGCTGCCATGTTTCTGCTGCTGAAAATGGTGAATTACCGCCTCCACCATGCCCTGGATGAGGGGGAAGTGGTGGAGCACCAGGCCAAGGAAAGCCAGGGCAGTAGAGGTGGCACTGAGGGGGCTAATGATGGAGGAGTCACCCGTCGGGAGGACAGTAACGGCCCAGGAGACCCTGGAGGGGGTATTGAGATGGCAGACTTTATCAGGCAAGAGACTCCGCCGGTGGACTGCAGTTCTAGGAACTCCTATATTGGGATGGAGTCAAACCACCAGATTGCATCCACACATGGAAAATCAACAGTTGCCAAAGGAGATGTGGGAAAGCCCTCAGATGACATCAGCTTGACTCTTGTTGAGAGCTGCAGTCATGATCATGATCTGCTATCAGACTCAAAGATGTACTGCCTTGTTCCCAATGACTCCTTCGCCTCCTTGCAGCCGTCAACCTCAATGTGTCCTTCAGAGCTGTCCAGGGAGCCTGCTGATCTCTGTAACACTGCTGCTTATCACTTCGGTCTGTCACACTCCTCCTGTGACACAGAGGTGACCACTCATTCATCCATGCAATCTCAGACCTTTAGGAAAGAGCTCCGTTCTCGGGGCCTGCCTCGGACCTCTAGTTCGGCGGGTTCTGCTTTCCCCGACCCATGTCTACCAGACTTTGCTCTCTACCCTCCACCCAGGAGAGGTGGCCTTGACCCTGTTTGTGAGTTGGAGACTGCCAAGCCACACAGGCCAGGGATATGTGAAAGAGGGGGCAGAAAGACTGTTCCAGCAGGACCAAGCTGTGCCCTCTACCTCTGGAATAGAGTGTTACAGGCACAAAGAATCACGCAGAGTTGCTCGCTCAGCCTCCAGGGAAGCGGGGGAAGGTACCTCAGGACTGTACCAGGTGGAGGTGGGTGGTGCTGGGAAAGGCTCTGGTGGAGGAGGAAAGTCCCAGGGAGGGGAGCGCAGTGCTGATAGCCTAAGGAGCTTGAGTACTCGGAGTAGTGGCTCCACTGAGAGTTACTGCAGTGGTACAGACAGGGACACTAACAGCACTGTCAGCAGCTTTCACAGTGAACAGACAAGCTCTACCCATGTAGAGAGCTTGCTCTCACTTTCAGGGGATGAACGCATACGGGACATGTATCTGCTCCTGCAGATGGCAGGACTTCAAGCCTCGGTAGTCTTAGCTCTCGAGGTCTCACTAACCTTCCCTCTAGGGAGGCCAATAAAAACCCTCACGCTAATGAGCTAACTACTAAACAACCAACAGACACACCATCATCTGTAATCCAAGACCTAGGAGAACCTGTCAGGTGTCAGGAAGAACCTGGTGTCAGAACCAGTGCTGATGGTTCAACAGGTGTAGCTACCACAGAGCAGGAGCAGGTGAAAGACGACATCAACCAAAGTCAGGTAACATTGTTCAGAGGACTTCTTCCTTGTCAACAGGTCGGAGTGGATGTCGGCACACGGGGAAGAAAAGGGCAAGCAGCTTTGATGCCAGCCGTCACCGGGACTACATGTCTTTACGGGGTATGGCCAAGCCTTGTAGTGCTGTGCTTACTGGGGGTGGAGAGGAGGACTCCAGTGACCAGAGTGAACTTAGCTGTGCCTCCAGCCTCCACTCTGCCCACCACCTAAGCACAGACAGCTCATCTAGTACCACCTCCCGTTCCTGCCACTCACCAGAGGGCCGTTACAGGGCCCTGAAAGCCAAGCATGCTGCAGCTGGTGCAGCCTCCTCCTCCTCAGTAAAGGCTGCAGCAAGATCTGAGACAGGAGTGCGCGCTGGAGGTAAACGGCGCACCTCCCGCCGTACTCCCAGCACAGGCAGTGCCAAAACTCATGCCAGAGTGTTGAGTTTGGACAGTGGTACAGCTGCCTGCCTTAATGATCCCAGCCGCCTAGGAGCTCCAGCTGGGCCTCGGCCCCTTACCACCTCCAAGTCAGACCTGGAAGCCAAAGAAGGGGAAGTCCTTGATGCAGCATCCCTGCTAGGTCGGGCCTCCCAACTGGAGTCAGTGACTCGCTCCAGAAACAGTCTCCCCAACCAGGCAGCTTTCACTGAGCCTCAGGATGCCAGTTCTGCTTCTCTGCAGGCCCCAGGGAGTGAGGAGACTGTCATATTTCGGCGTGAGCGTAGCACGTTTCGTCGGCAGGCAGTGCGGCGGCGACACAACGCAGGGAGTAACCCAACCCCACCCACCTCTCTCATTGGATCTCCTCTAAGTCTTCAGGAGGCTCTCAGCCAGGCCTCCCAGCCTTCCAATTCCCAGGTGAAAAGTCAGCCATCCAGAACCCCATCCCAGGTGACCGTGCTGAGTGCAAGCACCTCCCTGCTGGCCAGGAATGGAAGCACACACCTTGAGGGTTCTCAGGACAAGGCCTCAACCGTTGGAGCTACCAGCTTGCAGGATGACTTTGGAAAGCTCACCCCCTCCTTGTATGAGGCTGGTGGATGTGATCTGTCCTTGGTCAATTTTGAACCTGCAACAAGGCGAGCCTCCAATAATGTATGGGACACTGACTCCCACCTCTCCAGTTCTACCTCAGTTCGCTTCTACCCTCATGACCTGATCCGTCTAAACTGTCTGTTGACGATGGACCCAGAGCTGCTGGAGCAACAGGATGCAGATCTAAGCCCTGAGCTCCAGGATGCACCACTTGGACAAGAGGACCATGCAGCCACAGCTGCCGCTGGCAAAGCCAGGCAGTACTACCGTTTGTGGCTTCTCCCCTACCTGTGGGTTGGCTTGCACTTTGATCGACTCACACTGCTGGCACTGTTTGACAGAAACCGTGAGGTATTAGAGAATGTGCTGGCGGTAGTTCTCGCTGTCCTGGTCGCCTTCCTGGGATCAGTGTTGCTGGTCCATGGTTTTTTCACTGACATCTGTGTCTTTCAGTTCTGCCTTGTCATTGCAAGTTGCCAGTATTCCTTACTAAAGGGCCATAATCGTATCATAGCGTACAGCCGGCCTGTCTACTTCTGCCTGTGTTGTGGCCTCATTTGGTTGCTCCACTACAGCAGTCTGAGGATCACTTCATCCCGCTTCACCCTGTATGGAGTGGCTCTCACCAGCTCCCTGGTGCTTGCTTCTGCCAGGGACCTTGTCATAGTTTTCACTCTGTGTTTTCCTATCATCTTCTTCGTGGGGCTGCTGCCACAAGTCAACACATTTGTCATGTACCTCTTTGAGCAGCTGGACATCCATGTGTTCGGGGGCAATGCCTCCACAAGTCTCCTGTCCGCACTGTATAGCATCCTGCGCAGCATCGTCACTGTTGCTCTGCTTTATGGCTTCTGCTACGGAGCTCTGAAGGAGACCTGGGAGCCTCATCACATCCCTGTTTTGTTCTCTGTCTTCTGTGGCCTCCTGGTGGCAGTGTCTTACCACCTGAGCAGGCAAAGTAGCGACCCTTCTGTCCTTATCTCACTGATACAGTCCAAGATGGTGCCCAATATAAAAGACAGAAACCCAGAGGACCCTCTGTCAGAAGTACAGGACCCTCTACCTGAGAAACTCAGAGCCTCAGTGAATGAGCGTTTGCAGTCTGACCTGATCGTCTGTGTCGTCATTGCTGTTCTTTACTTCGCCATCCATGTCAGCACAGTGTTCATTGCACTACAGCCTTTCCTCAGTTACGTCCTGTATGCTCTGTTGGGGACAGTTGGTCTGATCACCCACTACCTGCTGCCTCAAGTCCGCAAGCAGCTGCCTTGGTACTGTTTTTCTCACCCTCTGTTCAAAACGAAGGAGTACTATCAGTTTGAAGTCAGAGATGCAGCTCATGTGATGTGGTTTGAAAAGCTTCATGTGTGGCTGCTGTTTGTGGAAAAGAATGTTCTCTATCCACTCGTCATCCTTAATGAGCTGAGTGGCAGCGCCAGAGAGCTCGCCAGTCCAAAGAGACTTGATACAGAGGTTGGTGCTCTGATGATCACAGTAGCAGGCCTGAAGCTGCTTCGTTCCTCCTACAGTAGTCCCACCTACCAGTATGTGATGATCCTCTTCACTGTCCTCCTCTTCACTTTTGACTATCGTCATCTCTCTGAGACACTGCTCCTCGACCTCTTTGTCATGTCCATCATTTTCAGCAAATTGTGGGAGCTGTTCTACAAACTGCACTTTGTCTACACCTACATCGCCCCCTGGCAGATCACATGGGGCTCAGCTTTCCATGCCTTTGCTCAGCCGTTTGCCGTACCTCACTCTGCCATGATGTTCGTCCAAGCTATAGTTTCAGCCATCTTTTCTACGCCCCTCAACCCCTTCCTGGGCAGTGCCATCTTCATCACCTCCTACGTCCGCCCTGTGAAATTTTGGGAGAGAGACTACAACACCAAGAGAGTGGATCACTCTAACACTAGACTGGCATCCCAGCTGGACAGGAATCCAGGCTCTGATGACAACAATCTGAACTCTATCTTCTACGAGCACCTTACTCGTTCCCTGCAACACAGCCTGTGTGGAGACCTCGTCCTGGGCCGCTGGGGAAACTTCAGCACTGGGGATTGCTTTATTCTGGCCTCAGACTATCTGAATGCTCTGGTGCACCTTATAGAGATCGGCAACGGCCTCGTCACCTTTCAGCTCCGAGGGCTAGAGTTCAGAGGAACTTACTGCCAGCAGAGAGAAGTGGAGGCCATTACTGAGGGGGTGGAAGAAGATGAAGGCTGCTGCTGCTGTGAGCCAGGTCACCTCCCTCATATTCTGTCCTTTAATGCTGCTTTTGGACAGCGCTGGCTGGCCTGGGAGGTGCTGGTCACCAAGTATGTGCTGGAGGGCTACAGCATCACTGATAACAGTGCTGCTTCCATGCTGCAAGTGTTCGATCTACGACGCATCCTCACCACCTATTATGTAAAGGGTATCATCTACTATGTGATCGCCTCCCCTAAACTGGAAGAGTGGCTGGCTAACGAGACCATGATAGACGGCCTGCGGGGATGTGGTGAGAGAAACTACGTTGATTTGGATCCCACCTTCAATCCTAACATTGATGAGGACTATGACCATCGCCTCGCCGGAATTTCCAGGGACAGTTTCTGTGGAGTCTATCTGAGCTGGATCCAATACTGCAACTCTCGAAGGGCAAAGCCACTGGACAGTGAGAAAGATTCTGCTCTGGTGCTGCTTTGCTTTGGCCTTTGCGTGCTGGGAAGGAGAGCACTGGGAACAGCAGCTCATCATATGTCCAGCAATCTGGAGTCTTTCCTTTATGGACTTCATGCATTATTTAAGGGAGATTTCCGCATCTCTTCAGTGCGAGACGAGTGGATCTTCGCTGACATGGAACTGCTCAGGAAAGTTGTGGTGCCTGGAATCCGAATGTCTCTTAAATTACACCAGGACCACTTCACATCTCCCGATGAGTATGATGAGCCAGCGGTTCTATTTGAGGCCATCTCCTCCCACCAGCAGAACCTGGTCATCGCTCATGAGGGCGATCCAGCCTGGAGGAGTGCGGTGCTGTCCAATGCACCTTCACTCCTCGCCCTGCGCCATGTCCTAGACGAAGGCACCAATGAATACAAAATCATTATGCTGAATCGACGATACCTCAGCTTCCGTGTAATCAAGGTGAATAAAGAATGTGTCCGAGGTCTCTGGGCTGGGCAACAACAGGAGCTTGTGTTCCTGAGAAACAGAAACCCAGAGCGCGGTAGCATCCAGAACGCTAAGCAGGCCCTGCGCAACATGATCAACTCTTCTTGTGACCAGCCTATCGGATATCCAATTTACGTATCTCCACTGACCACCTCCTACTGCAACTCACACCCACAGCTTGGCCACATCCTGGGAGGCCCCATCAGTATCGGGAACATCCGCAACTTTGTAGTCAGCACCTGGCACAGGTTACGGAAAGGTTGTGGTGCAGGCTGTAACAGTGGAGGAAACATCGAGGATTCGGATGCAGGAGGGCTGTCATGTGGCAGTGGGAATGGGACTGGAGGGGACTCTCAGCAGAGCTCAGTGTCCCAGGGTGGAACCTCTGTACCTGTCCCCCCTCGTTCGTACCAACCACACACTCTGGGTACCAGTCAGAGTTCCCAGTCAGTGCAATCGGGTTTGGTGCGCCACTCTCCTGCTCGAGCCTCTGTTGCTAGTCAGTCATCCACTTACCGCTACAGCAGCAGCCGTCACTCCTCCCTTCGCACCTCCACTACAGGTTTGGAACCCTGTCGACGTTCCTCAACCAGCCAGCTCTCTCTGCGCGCGCTCCCCACGTCCCTGCAGCTACGGCTGGGTTCCACCTCTGACTCTGCCGGTCCATCAGCCTCCCTGTCCAGTCACAGCATCCCTCCCTGCAAACGCCACACCCTGGTGGGCCTCCTTGGCAACGACGGGCTGTCCAGCACCGTAACCGACCCCGTCAGCCAGCATCACCACCATCATCACCACCCACAACAGCACAACCCCACCATCTCCACTGTGCGCAGAGATGACATCTCCTACAGAGTTCAGATTGTGGACATGAGTCAGGTGCTGGAGAACATCAACTTATCAAAGAGGAAAGAGCTGCAGTGGCCTGATGAGACCATGAGACTGAGGGCAGGACGGACCTGCTGGAGGGACTGGAGCCCTTTAGAGGGCATGGAAGGACATGTAATTCACCGGTGGGTGCCTTGTAGCCGAGACCCAGCCAATCGCTCCCATATCGACAAGACCATCCTGCTGGTACAGGTGGAAGATAAGCTAGTGCCCATTATTGAGACTGGGGTCATTGAGTTGGGTGCAGAGATTTTTATGTCCGATCGTTTGGGGCAAATAACCAAGTCCAAGGATGGGAAAAGCAAGTATTCCTCACTCAGCCTATTTGACAAGTACAAGGGAAAATCAATAGAAACTCAGAAAAACACAGTAGTTCCGCGACATGGCTTGCAGAGTCTTGGCAAAGTGGCCACAGCCCGGCGCATGCCCCCACCTGCTCACCTGCCAAGCTTGAAGTCTGAAAACAAAGGAAACGACCCCAACGTGATTATTGTGCCCAAAGACGGTACAGGATGGGCAAACAAGCAGGAACAACCCGATCAAAAGAGTTCTGTTGCATCAATACCACAGCTGCCGGAGTTGCAGCCACAGCTGGCTTTACAGAAGTCTGTCTCCAATCTTCAGAAGCCCTCACCGGTAGCCAACCAGGAGAACACAAACACAGGTGGACCAAAGCAATGGGCCCAGCTAAATGGAAAGGCAGTAGAGCAAGATGGTTCAAGGGCCTCAAACCGACTTCAGCCCTTCTCTCACGAGGAATTTCCCACGCTGAAGGCAGCTGGAGAACAGGACAGGGCTGGCAAGGAAAGAAGCGGCTTCGATCCGTCGTATGGGCCCGGACCAAGCCTCCGCCCCCAGAATGTGACAAGCTGGAGGGAAGGTGGTGGCAGGAACCTTCAACCCTCGTCCCTGACCCTTGGCCTGCCTGCAGATCCTGAGGGTAAGCTCACTGCCGTGGGTGAGTCCGGCACCCCTCCAGCCTCATCTCACCCAGCCTCTGCCACCGGCACCACCTCTTCAAGTGCAGTGATGGCTCAGTCACCAAGCCTTGACCAAAAGGAGCCTTCCCTGCGTCCCGCCCAGCCTGTCCGCAGAACAACCGTCCCCACTGCTCTGCAGTACCAGCTTCACCATACTTCCACTGCTGTGTACCATGATATGTTGCCTGCATTTATGTGCTCTAAAGAGACACGTGAAGCCCCTGGTACAGAACATGTTCCTACCACCATATCAGCCCCAGCACGATTTGAGAGCAAGCCCACTTTTAGACAGAACTATGCCAAACCTGAACTCGTCAATGGCGATGTGAGAAGAGAAAACCGGTTTGTCCGTGCACCTCCGCGACTCTCCTCTCAACCTATCCGAAGGCCTGGTGACAGACCACTACGTCCAGCCATTATTAATCCCGAAGACCTGAAGGATCTGGATGAGCTTGACAATGACTGTGAGGATGGATGGGCTGGACTCCATGAGGAAGTTGATTATAGTGAGAAGCTCAAGTTCAGTGATGATGAAGAAGAACACTTACCTAATAATAAAAACAAGATGTGGACTGAATGGGAGAGGGAGAGAGAAAACCACCATGACTGCCAATCCTCCCCAAGTTCAGGTGAGCCATCTTACTCCCACGAAGCCCCTGAGGAGACTTTTTCCTACCAACATCACCATCATGAACCACCCAGGAAGACTAGTGGGAGATACCTCTCTACAGACACTCAGGCACAGCAGAAAAGCCAGGCTGAGCCACAGACTGACCAGGAAGATCACCAGCGCCAGTCTCAGACTCAGGCTCCTGCTAGAGCAAAGTATGTGTCACCTGAGATGTCGGAGGCTGTTGAGAGAGCCCGCAGACGCCGAGAGGAGGAAGAGAGGCGCGCTCGTGAGGAACGGCTGGCAGCCTGTGCTGAAAAACTCAAAAAGTTGGACGAAAAGTTTGGCAAGACTGAAAGGCAGACATCAAGGACAGAGGAGTGCCAGAAGGAAGGAGAG---------------------------------------------------------------------------GATGGAAGTGAGTGTCCTCCAGATAACTCCCCTGGAAATAGTTACTGCGAGGAACCTGTGTTCTCTACCTACCGTGGAAGTCAGGATGACAGCCAGGAGCCCTCATCCCCACCAGGAGACTATAGTGGACGTCATTCCTCCAAACCTATTCCACCCCGCTTTCAAAAGCAGCCCCAGCATCAGCAGCAGGAACAAGTATACAAGATGCAACATTGGCAGCAGTCAGGTCACCCTGCCCCATCTGGTTCAAGTCATAGCCAGAGAGGCTATTATCCCCCACATGTGCTTGGGTTTGACCCTCGCTGGATGATGATGCCACCTTTCATGGATCCACGCATGACCCAAGGGCGATCTCCTGTGGACTACTACCCCAATGCAGTTCACTCTTCAGGAATGATAAAACCAATGATGAATCAAGACCACTTGAATAGTCCTGGCTCTGATGAGGGATGCCATCCCAACCTGCACCAGGAGAGAAGAGCCCCTTCCACTGAGCCTTACCCTATGTGGAACCAAGATGGCTACCCCTTGCGCAGCTTCACGCCACCGTTCCAGAGGCAGCATGAAAGCTCAGACAATGGCCAACCAGAGGACAGGAGTGACATGGCCTGCTCTCAACAGGACTCCTATGAAGAGAGGGCCAATGATTGCTTGACCCACCCTCAAGATGATCTCCCCCATCATGCTTACCAGAGCCGAGGTCCAGACAGAGACCACCATGTTCAAGGCTTGCTGACCACTGCTCAGAATCA------------TGCAG------------------------------------ACCTGAAAGATGGCCCTGAATGTCATGATGCAATGCTAGATGGCTCCAGGGACAATTGGAAAAGAGATGGAGGACAGAAACAAGATGGAGGTCTCAGTAGTACTCAAAACCAGTGGTCTGAAGCCAGTTCCAGTTCT---AGTAGTGTCAGCCAGCCATCTGAGACCAGTGGGCGCACTTTGACTCGCAGAACAGGGCCCATTAAGAAACCTGTTCTCAAGGCTCTTAAAGTGGAAGACAAAGAGAATGAGAAGCCTAAACTTGAGCCTGAGGAAAAGCCTGTCCCCTACCGTCTGGAGAAAGAAGTCCTTACTAATGTTTATGACTTGAAGAAGGATAACCAGCCTGCTAGCAACAGGCGTTCGGTCTCACCTGTTGTTGAGAAACAACCTGAAGAGAGGCAGCGCCAGTCACCAGCCCCCACTAAAACAGAAAGGCCTGTGAGCACCCACAGTGATGACTCTCCTAAAGACAACACCTGGGACAGTGGCAAGAACCAGTCGTCTAGAGATTGCCAGGAAAATCGGGAACTCCAGGCACCACGGCGCAATAACTGGATCTTCATTGATGAGGAACAGGCCTTTGGTGCAGTCAGGGGAACAGGTAGGGGCCGCAGTCGTGGTTTTAGGGAATTCAACTCTAGAGGAGGAACCCGTGGTGGCCGAGGAGGTGACAATCTCAGAGGTGCTTATAACAACAGTAATGGCA------CTCAGCGTACAGGCCGAGGCCGAGCACCACCTAGAGACCTTGTCAAGGTGGAGGAATTCCAGAGGGGCAAGCCCCGAAGGCGTAATGTTAGTGAAACTTTGAGCGAAGCCTCCGAGTACGAGGAACTGCCCAAGAGGCGCCGCCAGAAGGGATCTGAAAATGGAGAAGGTTACACAGAGTCTGGAGAAAACCGTAAAGCTGATCGAGACTCTTGGAGGTCTAACAAAGTGTACACAGATGAACAGGTGGCTACAGATTCCAGAGAAAAGGCCAAGAACAGCAGGGGCTTTGGGGGTCGTATGCTGCCTCCCAGACTGAACTCCGCTGGAAGTTACAGCCGAAACTTCGGAGGCTCAAGGGACATATCAACGTGGAGAGGTCGTGGGCCCCAGTTCAGCAGTGGTGGTGCTGCCTTGCAAGAAAATGGTTATGGTCCTGGAGCTGAGGCTGCTTACTCACGCAGACCACCTATTGAACGTGAGGCCCTGAAGTACGCCCCTAAGTTTAGCGGCTCTTTTATGGAAAATGGCACAGAAGACCGTGAAGGCGAGTACTACTTTGACAATGACAACCCTGACAGGCAGATGTTAAGGAGACGGCGTCCACCCCGTCAAGATAAGCCACCACGATTCCGTCGCCTGCGACAAGAACGTGAACCTGGTTCAAACCAGTGGACAAGTGATGAATACATAAATGGAGAGTTTCAGAATCCCTGGCCTGGTCGCTCCAAAGGTAGTGGGGAAGACAACTGGCCCAGTGGCCACTACTCTGGAGGACGCCCAAGCCAGCATGGTCAGGCAGAAGAATGGGAAACAGGCTCAGACAACAGTGACTTTGGTGACTGGAGAGAGAAGCGAGGTGGAAGTGGAGGTGCAGCTCCACAGGGACATGGTGATATTCCCTCTGACTCGGGTCATAGTGAACCAAGTTCTAGTGAGAAGAGAGAACTAACCAAGAGAAGCTTCTCCAGCCAGAGACCACTGGTGGAACGGCAGAACAGGAAAGGAGAGCCATCACTGCTGGAAGCAGGCAAAATGGCACGTACACCTGATAATCTTTCCACCACCTCCTCTAACAGGAGTGATGGTTGGCAGAATGGAGGAAATTCTTGTAAGAGCAGGAGTCCAGATGAATCTGGCCCAGTCTACAGCATAGAGCAGCCAGAAGAGAGAGAGTCTAGTGAACCCTCAGGAAAGAAACTAGACAAGGAGTTGAAGCCTGGACCTGTGAAGACAGAGATAGTTGAACCTCTGTCCCAATATGACCTCAGCAGCTACCCAATTGAGGGAGACACAGGGGGACCAGTTTCAAATCCAGATGGGTACCAGGATACCATGTCTAAAAAACAAAGACGTCCACAGGAAGATGAGCGAAGGAGGAAGGAACAGGGAGCTGCTGTGACGGTGAAGAGCAGGCCAATTCCATCCAAGATGCCACCACGCTTTGCTAAAAAGCAGGGAAGCATGAGCATGGAACAACCTGAGGAGGCTCTTTCTTCCAACAACCTGGGAACTGAAATCTGGGAGACCAACAGCTCA------------------------------------------------------------------------------------------GGCCCAGAGCAGAATAAAGAACAGCACAAGCCAGGGCCAATCGGAAATGAACGCTCTCTAAAGCACCGCAAGGGCTCAGAAGGAGTTGATCGGCTAGAAGGTGGTCCCATTACACCCGTCAATGGTGTGGACCTCCATGTGGATGCTGTGCTTCCTGTGCCACCTATTGAGTTTGGTGTCAGTGCCAAAGACTCTGATTTCAGCCTACCACCGGGCTCTGCACCTGTGCCCACATCCAATTCTGTCAACAAGCTTCAGGATGCACTTAACACAAATACTGCTCTCAATCCGAGTATCCCCATGCTGCGTTCCAACCATTTGCAGCCTGGCATTAACCTCAACACAATCTCCTTTCCCAGTGCCGACCTTACTCTAAAGATGGAATCGGCACGCAAAGCGTGGGAGAACTCTCAATCCCTTCCTGAGCAGGGCTCACCTGGTGGTGGTGCCTCAGGTGTTCAGCCTCCCTGCAGTGCTGGCTCATCCAGTGGTGTCAGCTACAGTTCTTTTGGAGGAGTTTCCATGCCTCCGATGCCTGTGGCATCAGTAGCACCTTCCATGTCCATGCAAGGTAATCATATTCCTCCATTGTATCTGGATGGTCACGTCTTTCCAAGCCAGCCACGCCTCGTACCTCCCACCATGACCCAGCAGCAGACATACCAACAGGCGGCTGCACCGCAGCAGATTCCGATCTCTCTACATACATCACTTCAGGCTCAGGCTCAGTTGGGGCTTCGGGGAGGTCTACCTGTTTCCCAGTCCCAAGAGATGTTTAACTCTATTCCCCCTTTCAGGTCCCAGGTTTACATG---------------CAGCCCAGCCCCATGGTGCTGTCAGGTGGGGCCCCTCTCAAAGGGCCCTACTCAGCTTTCCCTGGCATGCAGCCCTCAGACATGGTCAAGCCCCAGTCAGGCTCACACTACCAGCCAATGAATGGTAGCCAGCAGCTAGTCTATGACAGCCAGATGAATCAGGGGCCTGGTATGGGTTCTTCCCAGTTAATGGACTCTCAGCTCATCCAGGTGACCATGCCCTTGCCTGGTTCTCAGCTGCGCTATGGCTCAGCACAACAACATCTCATCCTCCCACAGTCCATACAGCTGCAGCAGGGACAGAACCTGTCAGTCGGAGCCCCACGTCGAATGCTACCACCTGGCTCCCAGGCAGCTGTCATGGCAGGCAGCCGAGAGGGCTCGCAGATGGAAATTAAAGGTTTCCAGTTCTCTGATAAGCCCAACCACTCCCCAGGCATATCCAGTGGGTCCTATAGGCCAGGTTCTGCCAGTCCCAGCGGGAAGCCCTCTGGTCCCGGGGGGCCTGTAGGCCCTCTGCCTACACATTTCACTCAACAGGTCCCACCTACCCAGGGCAGCATGGTGATGCACATGCGGCCCCCCACCACAGGCCCATTCCCCAACCCCATCCAGAGACCAGTCATGCAGGTCAACAAGCCTGTCATCATCCGCTCCCCCCCTTACCCCAATCCTGGCCGCGACCCTCCCCATTCTACCCCTCCCTCGGCCCCCGAGCCCCCTGTGAAAGGGCCAGAGGATGGCATGAAGTTT----CTATAAATAACGGATGTGTCTCTGTGA---------------------------------------TCCAGGA-----TGGCTACCAAGGGCGGGGTCAGAGCAACACTGACCTAAGCCAGTCCATCACTGACCAT---------------------GTGGATGGAGGTATTACAGTGTGACGGCTGTGACTTCCGAGCTGAGTCATATGATGATTTAAAGACCCACATTCAGGAAGTACACACTGTTTTCCTGCAGCCTGCAGATGCAGATGAGTCTGATTCTCTGAAAGATGAAGATGAAGAGGAGGAGGAAGAGGAGGAGAAGGATGACAAGGATGACAAGGATTATACGCCTCCTAAAGCTGGAATGAGCCCCAACTCCACTGACAGTTCCAACCAAACATCACAAAAGCAGACAGCTGAAACCCATCTGCCGTTTTACCAGTGCAAGTTCTGTGTCCGCTACTTCAGATCAAAGTCATTCTTAAGAAACCACACCAAAAAAGTGCATAATGTTGTAGTGGAAGATTCAGATGCAAGTGTCTCCTCACATGCAGCTAAGCCACCCAGTTACACAGTTATAATGCACAATGATCATTCAAAAGTGTATTCCTGTCAGTACTGCACTTACAAGTCTCCACGCAAAGCAAGGATAGTGAAACACCAACTAATGTATCACAACAAAGTTCCCTCAGAGAGTGCTGAAGATGCTTCAGAATATGATGAACACAGGGAGAAGTCTGACTCAGCCAGTGGACTTCTGAAGGGAACATTTGCCTGTGAATGGTGTGACTATCAGACTGATCAAAAGGACAGCTGGACTAATCACGTGGTGAAGGAACACAGTGACAAGGTCAAGATAGTTTCCTGCATTGCAGATCTGGAAGGGGAGGCAAGTGCAAGCTCACCCAAACCAGATTCTCCCTCCTCCTCCCATAGCCCAAATAGATCAAAGACAGGTTTTGCTGATGTTCGTGAAAAAGAGGAGCCAGTAGTGAAAACACCAGAAAGCGCACTGGAGAAGTCAGTCCCAGAGATCTCATCCTTTCAGTATGCACAATTTAGTGCAGCAACACCAAACAGCACAGGATCCTCTATTTTATCCAAAAGATTTGCTTCATCTGATGTCTCCAACAGTGGCATA------GATGCTAACCTGCTCAATGATGAAGACTCTCGAAGCAGCTTAGAGGATGACGATGACGAAGAATTGGGTGATATAGATGATCCCAGCTATACTGGAACTCTGTCAGCAGATGCAAAGCAGCTTTTAACAGATGATGATAATAAATTGCTGGAGACTAAAGGAATACCTTTCAGAAAGTACATGAACCGATTTCAGTGCCCGTTTTGCTCCTTCCTCACCATGCACAGACGGAGCATCTCCCGCCACATTGAAAACATTCACCTTTCTGGCAAATCCACAGTTTACAAATGTGACGAATGCCCGTTTATTTGCACCAGCCCTCTAAAATTAGGCACACACAAACAGAGCCACAATTCTTCAGATCTAGAGACCTTGGACCTGACGAGTGATAGTCCAGAACCTCACAATGACAATGCTGCAGAGCCAATTAATGGGGGTAATGTAAGTGCCAAGGTCAACGGAAAAAAGACAACCAGCACTTCGAACGACCAGCAGAACCCACATCGCTGCACGCTCTGCAGCTTTTCCACCACCACTCTGAAAGGTCTGAGGGTTCACCAACAGCATAAGCATTCCTACTGTGATGACCTAGATCCCCCTGGCTTTGAAAACCAGCTGACTGACCAGCCAGACTCTGACGCAGAAGCTTCTCCAATCTTTCTACAAAAAACCCAGACTTCCATTTTAGGACTTGCCACCAAAAAGCCCCTAGTAACAGGGAAAAGAGCCAGGAAGTCTATTAATGACTTGCCTTTGGATTTGTCCTCAGTGAAGAAGAGAACCAGAATTGATGAAATTGCCAGTAACCTTCAGAGTAAGATAAGCCAAAGCCAACAGGACATGATCATAAATCTGGATGACATGGATGATGACGATGTAGGAGAAAGCCATGACGGTGCTGATAAAG-----------ATGACAGCAAAAACCCTGTTTTTGCTTACAACCTACAACCACTTCATCCAAGAGA---AACTCTCTCTCATGAAGGTGGCAGAATAGGGAAAAGAAAGAGCAACCCGAAGTCAAAGCCTAGAAACATTCCCATATCACTGACTCTCTCGGATGATAGTGAAAATATCTCTGCTGATACTAGTGACTGTGCTGTACAAGAGAACATTGAATACTCAGAAGAACCTGGAACTACGCGTTTCTACTGTAAACACTGTGATTACCACAATAAATCAGCTCGTAGCGTCAGCACCCATTACCAGAGGATGCACCCTTACATCAAGTTCAGCTTTAAGTACATCCTGGACCCCGAGGACCAGAGCGCTGTCTTCCGCTGCTTAGAGTGCTACATTGAATACACAAGTTATAATGATCTACACCAACACTACATGGAACACCACCCCGAAGCAAGCAATGTGCTCAACTTCAACCAGCCCCATCTGTTATACTTGTGCCGCTTTTGTTCATACACAAGCCCCAATGTCAGGAGCCTAATGCCCCATTACCAAAGAATGCATCCCACAGTGAAAATCAACAATGCCATGATCTTCTCCAGCTATATAGTGGAGCAGCCCCACAAAACGGGTGAATCACAAACTCTGAGGGAAATACTTAACTCCGGCCCCAAGACATTTAACTCAGCCACATCAACACCCAGGTCCTCCTCAAGCCCAGTGCCGAAAACCGTTTCCAAAACCCCCGAAGCCAGTGCTGAGTCAGACTCTCTCAAAGAAGCTATTGGTGGTAATGTTGTTGTCTATGATTGTGATGTGTGTTCCTTTGCAAGCCCCAACATGCACTCTGTTTTGGTCCACTACCAAAAGAAACACCCAGAGCAGAAGGCGTCTTATTTCCGTATACAGAAAACCATGAAGGTCATGTCGGTGGATCAGTCGCAGCCTTTGGCCAACTCTTCATTTAATCTCAGCATGTCTACGCCCCCAAAACAATCAAGCGCAGCCCTGTATGGATCAGATGAAGAAATGTACTACTGTAAACACTGCGTGTACAATAACAGGTCGGTTGTTGGTGTGTTGGTTCATTACCAGAAGAGACATCCTGAAGTAAAAGTGACAGCAAAATATATCAAACATGGTGCTCCCACTCCTGGTTTGATAAAATTAATGGATGAATTACAAATTGCAGCGCCCAAACAGTTTTTGAAGCAGTTTCAGAATAATGGTCACGATGGATCTAACAACTCAAGCCCTAAACCAGGAAGTGGTGAGCGAGGTGAGGATGAGTTGTTTTTTTGTCAGCACTGTGACTATGGCAACCGCACTGTAAAAGGAGTACTTATCCACTACCAGAAAAAACATAGAGAAACAAAGGCTAATGCTGATCTTGTGCGTCGTCACACCGCAGTTGTCCGGAGTCAGCGTGAGCGTGCACAGATGGTTCAGTCAGGTAGTGTGTCTTCTGCCGTTATCCCAGCCCCTCCAGACACTGAAAATACTACACCTCTGCGTTCCCTTAAGTGCAGACACTGTTCTTACACATCTCCATATGTCTACGCCCTTAAGAAGCATCTGAAGAAAGAGCACCCCACTGTGAAAGCCACAGCCATGACCATTTTACACTGGGCTTACCAAGATGGCATTCTGGAAGCTGGCTACCACTGCGAATGGTGTATTTACTCCCATTCTGAACCCCAGGGTCTGCTGCTCCATTACCAAAGACGTCATCCTGAGCACAATGTCGATTACACATACATGGCCAGCAAGCTATGGGCTGGACCAGAAACCACCCAACCGGGAGGCAATATGGAAACAAAGCATTACAAATGCAGGGACTGTGCCTTTGAGGCCTGCACAATATGGGATATCACCAGTCACTACCAGGCAGTCCACCCCTGGGCCATCAAAGGGGATGAATCAGTGCTTTTGGATATCATCAAAGGGAATGGTTCAGCTGAAAAGACCCACCAGCAGGTTGCCAAAGAACAGTCATCTTTCAATTGCCAGTCTATTGAAGATGATGGAGCAGTGCTCATTACCACCCCACCTCAAGAAAGCAATCCCCATCCTTCCCACCCACGTCTTTCCATCTCAAATAATCCTTACCGGTGTACTGTATGTCTGTCAGAGTACAACAGTCTCCATGGCCTCCTCACTCACTATGGAAAGAAGCACCCAGGCATGAAAGTAAAAGCTGCAGATTTTGCACAGGAAGCAGACATCAATCCCAGTTCTGTGTACAAATGTCGTCACTGTCCATATGTAAACTCTCGCATCCATGGTGTTCTAACTCATTATCAGAAAAGACACCCGTTAGTGAAAGTCACCGCAGAAGACTTTGCAGATGATGTAGAGCAAATCAGTGACTTAAATGAGGGAGATGACAAATGCAAAACTCAAAGGCAGGGCTACGGTGCATACAGATGCAAAATGTGCCCATACACGCACGGGACACTGGAGAAACTCAAAATCCATTATGAGAAATATCACAATCAGTCAGCCTCTGATATGTTCATGCCTTCTCTGACAAATTTCTCTTCCAGTAAAGAAACAGAGCCAATAGCTGAATGCAGTGCTAGTAATATATCAAGCGCAGCCAAAGTCCAGGAGGTCAGTGAATTGGACCTTGCCCTCTCCCAGTTACCCATCAATAAGGCAGAGAAACATGCTGTATTCAAGTGTCAGCTCTGCAAATACTTCTGTTCCACCAGGAAAGGCATTGCGCGCCACTATCGTATCAAGCACAATAATGTTCGTGCTCAGCCAGAGGGTAAAAACAATGTCTTCAAATGTGCTTTGTGTTCATACACAAACCCTATACGCAAAGGCCTGGCAGCACACTACCAGAAGCGCCATGATATTGATGCCTATTATACCCATTGTCTGGCTGCTTCCAAGACTTTGAGTGATAAGCCTAACAAAGTGTTGGCACCCTCACCATCAGAAGGAGACAATTCAGAAATGAGTGAAGACCTGCGATTGGCTGTGGAGAGACGCAGGTGTTCTCTCTGCGCCTTCCAAGCCTTCAGCAGAAAGAGCATTGTCTCACACTACATCAAACGCCATCCAGGTGTCTTCCCCAAGAAGCAGCATTCTAGCAAACTTGGTCGCTATTTTACTGTTATCTATGCCAAAGAACCAGAGAAGATTGATGTTAGTGCAATGGCAGAGGAAGACAAGGAAGTGCTGGAGGTTCCGCTTGACCCTGAGCAGGACAGAGAGGTTGAATGGCTGCCATACAAGTGTCTCAAATGCTTCCAGTTGTCCTTCAGTACAGGCGAGCTGCTCTCTATGCACTACAACGACCACCATGGCATTGACTTAAAGAGAGACTTTGTGGTATCTCCTGGTCCCGAGGATGAGGATTCTGAGCTGTATCAGTGTTCTCACTGTGAACTCAAGTTCCTGGCTCTCCCAGTGCTGGCCAAACATCTACTGAACCACAACGAGGAGTTTGAGAAAAGGGCCATGAGGCAGGAGAGAAGGAGGCAGCTTCTCAGCAAACAGAAAGCTACAGAACTACCTGAGACCAAACTTGAGAAGGAAAGCTCTGTAAATAAAACTCCCATAGGATTTAGGTGTAACTTCTGTGTCGAAGTGCACCCCACCCTACGAGCCATCTGCAACCACCTTAGGAAGCATGTCCAGTATGGAGAAGTCAAAGAGGGACATGTCAAGCAGGAAGTCAGCGAGGTCCCCCTGACTCTGCCTTCTGAGAGCCTAACCAATGGCAACTTGGAGGGGGATGAAGCAGCTGAAGTCGACGGCCTCGAGGGACCTGCAACTGCAACAATGGGCCCACCCTTGGTTTCCACAGCTTCTGGTGGTGTTGCTGTTGCCACGGAGATGCTGGATCCAGAAATGGATGCTGTTGAAGGAAGGGCAGCAGCACTCGTGGCCGTGGTGTCAGAGGGCCAGCTCAAGCAGCGCTTAGAAGCAGGGGGTCACCCATGTGCCCAGTGCAACCGTGTCTTCATGTCCATGCAGGGACTCAGGTCCCATGAGAGGAGTCACTCAGCCATGGCACTGTTTAGCAGAGAGGACAAATATAGCTGCCAGTACTGCCAGTTTGTCTCTCCCTTCAGACACAACCTGGACAGACATGTGCAGTCGCACCATGGGCACCACAAGCCCTTCAAGTGCAAGCTCTGCCCCTTTAAATCTTCCTACGCAAGTCGCTTGAAGAGCCACCTGCATAAGGCACACACAGGTGAGCAGCACACATATAAGTGTTTGTCGTGCCCCTTCTCCTCCATGACCATCAGCCTGCTGAAGGAGCACTCTCTCAGAGACCACGGTGAGGCTCTGACCCTCCCCAAACTCCGAGCTGCTACACAGGGTGCTCACAGCGTCCTCAGGCCGTCCCGGCCGACCAGTAACACAGAGCAGACTCCCTTGGCCCCAGATGACCCATCATACATGGAGCCAGCAGATGTTCGTCAACAGCTTAGTCAGTACCAGTTGGCCTCGCGCAGTCAAATATCTTCCAGCTCAACACCTGGTGGCTCAACGATGGCGGACAATCGACCAGACGGCGTCCTCACTTGTGAGTTCTGTGAATTCAGCTCTGGATACATGCAGAGCCTGCGCCGGCACTACAGAGACCGCCACGGTGGCAAGAAGCTCTTCAAGTGCAAAGATTGTTCTTTTTTCACCTGCTACAAGAATACCTTCAACATGCATGTGGAGGCCGGTCACAACAACAATGCACCTGAGGACCTCCCTAAAGACCTGCGCTGCCCTCTCTGCCTTTACCACACCAAACACAGGAGCAATATGATTGACCACATTGTCCTGCACAGAGAGGAGCGCGTGGCTCCATTGGAGGTGAGCCGCTCCAAACTGTCACGCCACCTTGAGGGCCTGGTGTTCCGTTGCCACAAATGCACCTTCACATGCTCCAGTGACCAGGCCCTGCAGCTGCACCTACAGAAGCACGCCGAGATCAAGCCGTACCAGTGCCAGCTCTGCTATTATGACAGCAGTCAGCGGAGCCAGCTAGAGGAGCATCTCCGCCTTGAGCACAAGGTTATTCGAAACTTTGAGCTGATGGGTCGGGTCAACCTGGACCAACTGGAGATGATAAAGGAACAAGAGAGCAGTGCAGAGGAGGAAAGGAGAGAGAAATCATGGAGATTGTAGTAGACGGAAAAGTATCTGCAGA---GGAGGAGGATGACGAAGGGATGGATGTTATGGAGGAAATCGCGGAGGAACACAGAGAGGTGGATGATGAGGAGATGGAGGACAACATCAAAGAAGAAGAGGAGGAGGAAGAAGAGGAAGAAGAGGAGGAGGAGGAAGTCAAGGAGGTGCAGGAAGAAAAATCTGCC---CAAGAGGTCCTTGCATCTCCCAGCAGTAGCAGCAGCTCTGGGCTGAGCAGTTCAGAGAAGCGCCTTCCCTGCGAGTTCTGTGGCCGCTGCTTCACCAACAGCACTGAGTGGGAACGGCATGTCCTTCGACACGGCATGACGGTTAACAACAGTCGGATGGACACCAGCACCACTTCAGCAACAGAGGCCTCAGCGTTATCTTCCACCGGCTCCTCTGTAGTGATGGACACAGGACTAGATCTGTCCAGCAACAGAAAAGAGGAAAAACCCTGCTGATCTATCAAGGAGTCAAAGCCAGTATATGGAAGACAAAGAAATGCTCGAGACCAAAAAGGATCAACAGTTTGGTTGAATGTCAAGCTATTGCATGTCAAGATTTGAGGGTTCCGAGCTAACTAAAATACCAGAAACACTTCAAACCAAACTCGAAAAGATCTTTGCGGACCAGCAGAATAAAATAGATTCGTTGAAAGCACAACAGGAACAGTTTCGGGTTGATAGCGAGCAACATTTCTTTGAAAAGGTGAAACAGCTTAATCAGTGTCAGGATGAATTTTTATCCAAGACTCAAGAGCACCTTAAACTCAAAGAAGAGTATACCAAGCTTGAGGAGGAGCTTAAAGGTGTGTGTGAGAAGAACAGGGACTATGAATCCACCCAAGAGAAGCTGTCATCAGAGCAGACTGTCCTCTCAAAGGCCAAAGAGGAACTGGAGGCAGAAAAGCGAGAACTTGTGCGAACACTGGAAAGGAGATCCTTGGAAATGGAGCATTTAAACGATGACCTGAGGCAACTCAATGATAAGTTGGTGGAAGTCAACACCTCTAATAGATGAGCTTGAGGCAGCTGAAGTCAACATTAAATACAAGGAGAAGCGTATGGAACAGGAGAAGGAGCTGCTTCATAGCCAAACAGCTTGGCTGAATGAGGAGTTGAAGGCCAAGAGTGAAGAACTTTTGACTCTCTCTCGACAAAAGGGAAACGAGATCCTGGAGTCTTAACACTTTTAAACCGGCTTCAAGAGCAAGTCACTAGTTTGAAGACTTCAAATGAGAACCTGCAGAGGCAGAGTGAGGACACTATCTGCAAGCTGAAAGAAGCAAAGGAACAACAAGCAACGATGGAGGAAAAGTTCAGAAACGAGCTGAATGCTAACATTAAACTCTCCAATTTGTACAAGGGAGCAGCAGCGGATTCTGAGGCAAAAAGTGAAGAGCTGAGTCGAGCAGTGGAGGAGTTACAAAAGCTGCTGAAAGATGCTGGAGAAGCCAACAAGGCCCTTGAGGAGAACCTGCAGGAAATGAATAGTGCCAAAGACAAAAATGTTGCTGATTTAAAGGAGAAGATCCAGGATCTAGAGAAAGAGCTGGACAACGCCAATGAGCTGCTGTCAAGTTCTAAATTTAGAGGTCCTGTTGGTAATATCAGTGCCGACAGAGGAGCAAATGACAACGATGTCTCCAACAGCAGCTGCAGTATCCAAGATCAAACCAGATATGAAGCTAACTGAGTTGTATACAGCCTATGTGGAGAGCCAGGAGCAACTGCAGTTGGAGCGCTTGGAGAACAAACGGGTCAACAAGTACCTGGATGATATAGTGCAGGAAGTGGAGGCAAAAGCCCCCATCCTAAAACGGCAAAGGGACGAGCATGAGCGCATGCAGAAATCAGTGACCAGTCTTTCTGCCAAGCTGGAGCAGGCTGTCAAGGAGGTACACCGTCTGCAAAAGGAGACTGATGAGGCCAATAAGCGCTCTTCTGTCTTGGAAAGGGACAACCAGAGGTTTGAACTGCAGCTGTCAGACATGGCTCAGCAAGTGCGTGTGCTGCTAATTGAACTAGAAGAGGCTCGTGGAAACCATGTCATTCATGAAGAGGAGGTGAGCTCAGCCGACATCAGCAGCACGTCCGAGGTGATCAGTCAACATTTGGTGACGTTCCGCGGTGTGGAAGAGCTGCAGAAGCAGAATCAACGTCTGCTTGTGGCCCTCAGAGAGCTCAGTGATGCCCAAGAGAAGGAGGAGTTTGAAGCTTCTGGAAATGGGCGTGCTGAGCTGGAGCAGAGTTTGGAGAAAGCTCATGCTGAGCTGGAGGCTCTGAAAGAGCAGCGGAGCCAACAGATAAAGATGACTGAGTCCATTGTGAGGCAAAGAGACATGTACCGTGTTCTACTGGCTCAAGCAACTGGAGTTAGCTTCCCTCAGCAAGGTACACCTCCTGAGGAGTTCTCCCTGACCTCTACCCCCCGGCGCTCACCTGCAGCCACTCCCACCACAGGAACACCAACTGCACTTGTCTCCATGACAACAGAGTCGGCTGAAGCGGTGGAGGCGAAGGCAGCTTTGCGACAGTTGCAGGAGGTGTTCTCCACCTATAAGAAGGAGCGTGTGGAGAGTGACAAGGCACTGATGGAGCAGAATGAAAAGCTCCAGGAGCAGATCTCTGACCTGCGCTCCCAGAATGCTAAAGTATCCACACAGCTTGAGTTTGCCTCCAAGAGGTATGAAATGCTGCAGGACAATGTTGAGGGGTACAGGAAAGAGATAGCTTCTCTAAGAGAGAAAGAACAGAAGATGGCTGCTGCCACACAGAAGCATGAGCAGACTATCCACACATTGAATGAGGATCTGAGAGCTGCCAAAGAAAAACTCACCATGGCTGAGGGCCAGGCTGAGAGCTTGCGCAAGGAGAGAGACATGCTTAAGCTCGTGGAGTCAAAGTTGAATCAGGAGAAAGAGACACTCCAGGGCCAACAACAGAGCCAAAACCTGCTGCTTTCCAATCTTCAGGCTATTCAGGCGTCTCTTGAGCGTTCAGAGACGGATACACGTCAGCGTCTCAACAGCCAAGTAGAGAAGCAGGAAAGGGAGATCTCCCAGCTGCAGAAGAGGCTGGAAAATGAGGTTGAACAGCGTCACCTGCTCAGCAGAAACCAAGAAATCCAGTTGATCGATGTAAAGAGGCAGCTGGAGACACAGGTGTCTTTACATCAGAAGACCAAGGAGCTGCTGAGTGCTGCAGAGTCAGAGCTCAAGACCCTCAGGCTGCAGCAATGGAGCAGTGAAGCACGTCATACCCTAAGTTCTCCGTCTACATCCAACATCAGAGGCTTGCAGGATGCAGATCAAGACAGAGAAGACCTACAGAGCCGTCTGCGGCTGGCTGAAGGCCAGGCAGAGGAGCTGGCAGAGAGCCTCCGGGCAGCCACCTCCAGCGTGGAGCAGTACAGAGCCATGGCTCAGAGCCTGGAGGAGTCTCTGGATAAAGAGAAACAGGTAACGGAGCAGGCACGCTCATCCATTGAAGCTCGCCTTAAGGAGGCTGATGAACAGCATCACAAACTGGAGGAGAAGCTCTTGGAAGAGGAGAAAGAGAAACAAGCCTTGGAGGAGCAGAACAGAAAAGCCCAGGAGTCTCTAGAGGAGCAGATTAATGTTCTCAAGAGAAGTTTAAACAGTGCCCAGGCAGAACACCAGATGGCGCTAGAGCGAGTTGCAGTGGCTGAAGCCCAGCTGCAGCAGGCTGTACAAGACAGCCAGGAACAGGCTAAACTGGCAGCAGAAGCACAAGATAAGTATGAGCGAGAGATGATGCTGCATGCAGCAGATGTAAGTGCCCTGCAGGCTGCTAAGGCTCAGGCCCAGCAGGCTGTTGAGCTCAGGCACCAGCTGGAAGAAAGATCCCAGAGAACCAGTGCTGAGCTACTGGAGGCCAGGGTCTCATGGCAGGAGCAGGAAAAGATCCTCAAGGAGGAAATGTCCAAAATGGAGAGTCGCCACGAGGAGTTGCAGAGGCAGAACGTCCTTCTGCATGAGCAAATTGAGACAATGAGTGGGAAAATGGCTGACAATTTGCAGCGCGCTGCCAGTGAGAGCACTTTGAACATCTCCCTAACTGAAGAGGGCAAATCTCAAGACCAAGTTCTTGAGATTCTCAGGTTTGTGCGTCGCGAGAAGGAGCTTGCAGAATCCCGTTTTGAAGTTGCCCAAGGAGAAAGTTTGCGTTACCGTGTGAGGGTGGAGCACCTAGAACGAGAGCTGAAAGAGGTTCAGGACAGCTTGACTGCTGCAAGGGAGAGGATGCAGGTGACAGCGAAGACCCTGGCTCAGCACGATGAGCTAATGAAGAAGACAGAAACAATGAGTATCCTGGTGGAGACCAACAAGATGCTAAGAGAGGAGAAGAACAAGATGGAGCAAGAATTGCAGCAGACCCAAGCTAAGATACAAAAGCTGGAGTCAGACATCATGCCGCTGCAACAGGCAAACTCTGAGCTGAGTGAGAAAAGCGGCATGCTGCAAACTGAGAAGAAGATACTGGAAGAGGAAATCAAGCGCTGGAAGGCTCGCACACAGCAATTGGTGAGTCAACAGAAGGATTCAGATCCCGAAGAGTACAAACGTCTACATTCAGAGAAGGAGGCCAATCTAAAACGCATCCAGCAGCTCACTGAGGAAAATACAAGGCTTAAAGCAGAGGTAGCAAGGACCAATAACCTGACAACTTCCCTGCAAGGCCAGGTGCAAAATATACGTGACAGTGTGACTAGGGTAACTGATGAGAGAAATACGCTGAAGAGGGAAGTGGATACTAAAAACCAGGAGCTCCTAGAGAAAGTACGAACTATCACCCAGGTTAAGAAGATTGGGCGCCGCTACAAAACTCAGTATGAAGAACTCAAGGTGGAACATGACAAGATTGTAGCTAAGGCTGCAGCAGGTCCCTCCCAAGATGAAGAGGCTCGTCAGGCTTCAGTTCAAGAACTCCAGAGCCTCAGAGATTCTCTGAGCCAGGCTGAAGCCAGGACCAAAGAGCTCGAAGGGCAGCTGGAGAACACAAACAAGGTGGTTACAGAGCGTGAGACTGAGGCCCGTAATGCCCAGGAACAGTCATCCAGGATACAGACAGAAATGACCCGATTGAGGCAGGAGCTGCAGGATAAGGCTTCTCAGGAAGAAACACTGAAGCAGCAGATGACTGAAAGGGAGGAGAAGTACAGAAAGGCCATTGTTAATGCCAAACAGCGGATAAGCCAGCTCAATAACATCAAAGACCAACTACAGAGAGAAAATGAAGAGCTGAAACAGCAGCGTGAGGAGCTGGAGGTACGTGTGAGCGCTCTCAAGTCTCAATATGAAGGCCGCCTGAGTCGGCAGGAGCGAGAACTAAGGGATCTGCGGGGTCAGCAGGAGAGACAGGAGCAGAGAGATGAGCCACCAGAGGCTGGACCTAGCAAGACCCAAGAGCAGCAGAGGACCACAGAACAGAGACAAATCAGTCTGAAGCCAACTCCAGCTGCAGACAGGGGAAGTGCCAGCACTTCTGAGCCCCCAACTGCCAACATTAAGCCAACACCTGTAGTCGCCACAGCCAGCAAGCAGCCAGTCAACCCTGGGAATAAACCCACTCCAAGAGCAAGCATCAGACCCATGATCACTCCAGCCACTGTACCAACCCCAACGCCCACAGCTACAGTCATGCCCACTACACAGGTGGAGTCCCAAGAACCCATGCAGTCTGCTGAAGGCCCACCAGTGGAGCATGTGACTGTGTACGGCAGTGCCAGTGGCTCTGTCCGTTCCGCCAGCCCCAACGTCCAGACAACTTTAGCTGGCCCCATGTTGAATGTCCAG---CAGACGCAGGCCACAGCATTTGTCCAGCCAACCCAGCAACAGAGTGTGACCCATACAGAGCCAGTCAGTCAGGAGCCTCCACCAGTGGTCATTGAGCCAACACCTAGTTCACAGGTGGAATGGCCTTCAACGTCCTCTTCTGTGTTTGGCACTGTTTCAGCAACACCAGGAACCTCGGCGATGGCTAAGAGGCCTCGGGAGGAGGAGGAAAGCACCACCATTGTCACAGATACAGAGGCTACTCAGGAGGACA---CCAGGGCTCCTATACCCAAGAAGCTGCGTATCATCCAGAGAGTGGGTCCAGAGGAGGAGATGCTGGCTGAGGACAGCGCTGAAGCTGAGGGTGTGGTGCCAACAGACAGTCAAGACAGTGCTGAGGCAGAGCACACTGGGGAGTTTTCA------GGGGAAGGAGAAGAGAGCGCAG------------------ACCAAGAAACAACACTGACCCAAAGTGACGCCCCTGACCAGCTGTCACAGGAAGTAATTGTCATAATAACAGACACAGAGAGTGACGATGACCAAGAGGAAAATGAAGAGGAGGAAGAAGAGCAGGAAGATGATGATGAAGAAGAAGAAGAAGAAGAGGAGGACGACGAAGAGGAGGATGGTGATGATGACGGAGGCATGGGGGAGGAAGGGGAGGACAGTAATGAGGGGAGCGGAGAGGGCAACGAGGCTTACGAAGTAGAAGACACAGAGGGAGCTGATGTAACAGACCCAGGCACCGAGACAGAGGAGAGTTTGGGGGCGTCTGACTCCACCCAAAGGCCGGCAGATTCCCAGACACCCAGCTTCGAGGGCAGCTCGATAGAGGCCTTCTCTACAGAACAGCCTATCACAAGCTCTGGTACACGCATGCCACAGTCTCCACGGAGACCAAGTCATCAGCTGCCCCCTCGGTTGAATATCATCAGAGCTGGGACCACCTGCTCAGCGTATCCCTGTTCGTCTCAGCTTACTCCTGGAGTGGCGAGCGGAGCTCAGCATTTCTTTGATGATGATGACAGGATGGTTCCCAGCACTCCCACTCTGCCACACCGCTCTGATGGTTTTGACCAGGCCATCCACTCTCCCCAGGTGGCGGGAGTCCCCCGCTTCAGGTTTGGTCCTTCAGAGGACTTGCCACAGACCAGCTCCTCCTTACACTCTGACCTGGGACAACTTGCATCACAAGGAGGTCTTGGGATGTATGAAAGCCCCTTGTTCCTAGCAGCTCCTGAAGAGGAGTCTGGTGGACGCAGTGTTCCCACCACACCATTACAAGTTGCAGCACCAGTAACGGTCTTCTGTGGGTCAGTCTGACACAACAGAGCATGCCTCCCAGTCAGTTCCCATGGTGAGCACATCCACACCAGCAGGAGAGGATAGAGATGTCTTCTTGGAGCCAGACACTGATAGGCCTAGTGCTGAAGTCTCAGTGGATCCAGTCTCTCAGGGAGATGTCGAGGACTCTAGTCAGTCATCTGACAAAGCCAGCCTGCCCTCCACCAGCCAGGAGCCTTCCTCCAGTTCTGCAGATACAAGCAGTGCTCTGCCTAAACCATCTCGACCTGGAGCCAGCCGACAACTGCAGCGCTGGCCAGAGAACTATGGTGGACGCATGAAGAGAGGAGGTCAAGCATTTCGGGACAAAGGAGATGAATGGAGCTGGCTCACAGTCTGCTGCTCAATGAAGATGCTTTGGCCCAAATCACTGAAGCAAAGAGGCCTGTCTTTATCTTTGAATGGCTCCGCTTCTTGGATAAAGTTCTTGTGGCAGCAAATAAGGTGGATGTGAAGGAGAAGCAGAAAAAGCTGGTAGAACAACTGACAGGACTGATCAGCAGTGCCCCTGGTCCACCAACAAGAAAACTGCTGGCCAAAAATCTTGCTACCCTCTACAGCATCGGCGACACCTTCACTGTTTTTCAGACTCTGGATAAATGCAATGATATCATTAAAAGCAAGGATGACACACCTGCATACTTGCCTACAAAACTTGCTGCAGTGGCATGTGTTGGAGCTTTTTATGAGAAGATGGGCAGGATGCTGGGAAGCTCCTTTCCAGACACCATTAATAACTTGTTGAAGGCATTAAAGAGTGCAGAGTCACAAGGCAGAGGGGAGATCCTCCTCAGCCTGCAGAAAGTGCTCAGTGGACTGGGTGGTGCTGCTGCTTCATGTCATAGAGATATCTACAAGAATGCACGTTCTCTACTCACAGACAGGTCCATGGCTGTACGCTGTGCGGTAGCAAAGTGCCTGTTGGAGCTGCAAAATGAGGCAGTATTCATGTGGACCACAGAGCTGGAGAACTTGGCCACTTTGTGTTTTAAGGCTCTTGAAGGATCCAACTATGGTGTCCGGGTAGCGGTGGCCAAGTTGCTGGGGACAGTTATGGCTACTGCACTGATGCCCAAACAAGCAGCTGTGATGCGTCAGAATGTGAAACGAGCCACTCTGGAGGAGGTGCTGGAACTTATGGCCACAGGATTTCTACGTGGTGGATCTGGGTTCCTAAAAAGTGGAGGGGAGATGTTGAAGGGTGGCTCTGTCAGCAGGGAGGTGCGGGTGGGGGTTACACAGGCCTATGTCGTGTTTGTGACTACGCTTGGTGGTCAGTGGCTGGAGCGCAACTTTGCCACATTCCTGTCCCACGTTTTGGACCTAGTATCTCACCCACGGGCCACACAGACACATGTTGAGGCTGTGTACTCACGCCGCTGTGTCTCTTTCATGCTGCGTGCCACCCTAGGGGGCTTACTCGGAGAGAAAGCTCAAATTGCAGCCGGCAAAGAAATCTGCCAAGCCATCAGCAAGCAAATGAGGGCTGTGGAGGCAGTTGTGAATGACATCAGTGGAGAGAACAAGGCAGGGGCAGCTGACGTGTCTGCCAGTCAGCATGTTATGGTGTGTGCATTAAAAGAGCTGGGCAGTCTAGTTCAGAGCTTGAGTGCCACAGCTTCCCCACTCATCCAGGAACCTTCCATAGGACTTCTTGAAACTGTGACTTCAGTGCTGCTGCACCCAAGCATGGCAGCTCGTTTGGCAGCTGCTTGGTGCTTGCGCTGTGTTGCCGTGGCGCTGCCCTATCAGTTGACCCCACTGCTTGACCGCTGTGCAGAGAGAATCAACAACCTGAAGAGTTCACCTGAGGCTGTGAGCGGCTACAGCTTTGCTATGGCTGCTCTGCTGGGAGGCGTACACCAGTGCCCACTGGGTATCCCCCACTCCAAGGGCAAGTTGGTGGTGAGTATAGCTGAAGACCTCCTGCGGACAGCTGCTCAGAATAGTCGACTATCCCTGCAGCGCACACAGGCTGGATGGCTGCTGCTAGGGGCCCTCATGACTCTGGGTTCTTCCCTGGTGCGCTATCACCTCCCCAAGATGCTGCTCCTGTGGAGGAATGTGTTTCCTCGCTCTTCGAAAGAGCTGGAGGCAGAAAAGGCAAGAGGAGACTCCTTCACCTGGCAGGTCACCCTGGAAGGAAGAGCTGGAGCACTGTGTGCGATGCGAAGTTTCGTGGCCCACTGTCCTGAGCTCCTCACAGAAGATGTGATCCGTAGACTGATGACTCCCATTGAATGTGCAATGACTATGATGGCTCAGGTGCCTGCCATCATTAAGGTCCATGGTGCTCACCTGAAAGCAAGTGCAGCAATGGTGAGGCTCAGGTTGTACGACATTCTGGCTCTGTTGCCCCCCAAGACCTATGAAGGCAGCTTCAATGCCCTCCTGAGGGAGCTGGTGGCAGAGTTCACTTTGACCGACAACTCAGCCAACACCACCACCTCTTTGCTGCGCTCCCTCTGTCACTATGATGACAGTGTTCTCATGGGCTCCTGGCTACAGGAGACTGACCACAAGTCCATAGAGGATCAGCTGCAGCCCAACAGTGCATCTGGCAGTGGAGCACTGGAGCACGACCCGTCCTCTATCTACCTGCGTATCCCAGTGGGCGAGGCCATTCCAGGGCCTCTTCCTTTGGGTGTGTCAGTTATTGATGCTTCAGTGGCTCTGTTTGGTGTGGTTTTTCCTCATGTCTCCTTTAAACACAGGCTGCAGATGCTAGATCACTTTGCAGAGTGTATAAAGCAGGCTAAAGGTGTTCGACAGCAGGCAGTCCAACTTAACATCTTTACTGCCGTGCTTAGTGCTCTCAAGGGTCTAGCAGAGAATAAAAGTACTCTGGGTCCTGAGGAGGTACGCAAGTCAGCACTGGCCCTGGTGATGGGAGCATTAGACAATCCTAATCCCATCTTGCGCTGTGCTGCTGGAGAGGCTTTGGGTAGGATGGCTCAGGTAGTGGGAGAGGCTACTTTCATTGCCAGAATGGCACAGACCAGCTTTGACAAACTGAAATCAGCCCGTGATGTAGTTTCAAGGACAGGCCATTCACTGGCTCTCGGCTGTCTGCATCGATATGTTGGAGGAATTGGCTCCGGTCAGCACTTAAAGACCAGTGTCAGCATCCTATTGGCTCTTGCCCAGGATGGATCCTCTCATGAGGTCCAGACATGGTCTTTGCACTCCTTGGCTCTCATCGTGGACTCCAGTGGTCCTATGTACAGAGGCTATGTGGAACCCACCCTGTCCCTGGTGCTCACCCTGCTCCTCACTGTGCCTCCATCTCACACAGAAGTGCACCAGTGTTTGGGCCGCTGTCTGGGAGCTCTCATCACTACTGTGGGACCAGAATTACAGGGAAATGGAGCCACAATCTCCACCATCCGCTCATCTTGCCTGGTCGGCTGTGCTATAATGCAGGACCACTCTGACTCTCTTGTGCAAGCAGCTGCCATCTCATGTCTTCAGCAGTTACATATGTTTGCTCCACGCCATGTCAACCTATCCAGCCTGGTACCCTGTCTATGTGTGCACTTATGCAGCTCTCATCTGTTGCTGCGACGTGCTGCTGTGGCCTGCCTGAGACAGCTTGCCCAGAGAGAGGCTGCAGAGGTCTGTGAGTATGCCATGAGCCTAGCGAAAAGAGCAGGAGACAACACAATCAATCTGAACATCACGGAGACTGGGCTGGAGGGTGTCCTGTTTGGCATGCTGGATCGGGAGACAGATAGGAAGCTGTGTTCTGATATTCATGACACACTGGGCCACATGCTGTCCTCTCTTGCTGTTGAAAAGCTTTCTCACTGGCTAAAACTCTGCAAGGATGTCCTGGCAGCAACTACAGATGTTGGTGGAGCTGTTGCATTTGAGGTGGAAAAGGATGAGGAAGATTCGGAGAAGAAAGACGAGATGGACGATGACACCATGTTCACAGGCCTGGGTGAAGATGACAAGTCCAAGCCCTCTGTGGCTCCGCGCTGGGTGACACGGGTGTTTGCCGCAGACTGTTTATGCCGCATCATCCTGCTGTGTGAGAATGCAGACAAAGTGCATTTTGACCTGGCAGCCGCCCGCTCTTCACAGGCCAAAAACCCCAAAGGAGATCTGCTCGTGCTCCATTTGTCTGACCTCATCCGCATGGCCTTCATGGCAGCCACAGACCATAGTAACCAGCTAAGGATGGCCGGCCTGCAGGCCCTGGAGGATATCATTAAAAAGTTTGCATCTGTACCAGAGCCCGAGTTCCCAGGGCATGTTATCCTGGAACAATATCAGGCCAATGTGTGTAGTACATGGATTGGCAGTGGTGTAGTCAGTGACCTCAATGACCTGCGGCGAGTCCACAACCTGCTTGTGTCATCACTGGACAAGGTGCAGGCTGGGAAGGGCTCATCTAGTCAACTATATAGTGAGAGTGCCACCACGATGGAGAAGCTGGCTGTGTTAAAGGCATGGGCTGAGGTGTATGTGGTGGCGATGAAAATTAAAAAAGAGGCAGAGTCTAAGCCTGCTAAGCCAGTCAGAAGTGGAGAGGATGACGAAGAGGAGGAGGATCTGGGTGCTGACGTGCTTCCACCTGACAGTCTCATCACCTTGGTGCAGCCAGAGCTGCCTTCGCTGAGCCGCCTTTGGCTGGCCATGCTGCGGGACTACGCTCTGCTCACGCTACCTGCTGAGTTCTCCAGTCAGCTGCCACCTGATGGTGGAGCGTTTTATACTCCAGAGACTATAGACACAGCAAGGCTTCACTACCGCAGCTCGTGGGCCCCTGTGCTGCATGCTGTGGCCCTATGGCTAAACAGCACCGGGTTTGGAGCTGGTGAAGAGAAAGAGGAGATCCCCTCAGCTCCCTCAAAGACTCCTGGCCTCTCTCAAGCCTCCACCCCAAAGGTTTTTGAGGAGTTAGTCAAAGACAGGATGCATCTCATGTTGGGTGTTAGTATAGAGTTTCTTTGCTTCCCCCGGCCCGAGGAGCCCATTGAACATGTGATGTCCTGTCTGCAGGCACTGTGCACACTGCTCGAATCCCCTTGTGCCAAGACCCATATTGCAGAGGACCAGCTGTTGGCAGTGGAGCTCCTCAATGTGCTCCACAGGCTGCTTTTGACCCGGGATCCTCCTGCAGTACAGCTTCAGGTCACTGCGGTCGTACAGGAGACCATCAGGGCTGCACAGGACCACCTGCAGAGACAAAGGTCCAGCAAAGGCAAAGATGAAGAAGGCGAGAAAGACTCTCAGGCCAGCCTAGGGGAAGGAGGAGACACAGGGGAGCTTGTTCCTGGCAAGTCTCTGGTGTTTGCAGCCATGGAGCTGCTCGTGTTCATCCTGGTCCGCCACTTACCACAGCTTAATACTCGTGTGAAGGAGTCACCCAGCCATGTGCCACTCAGGCCTCAACGACTTCCAGAAGAAAGTGCGCGGCTGGTGGCTAACACAGTTTCCATACTGGCGGAGCTGCCCTCTCTCTGCTCTCCTGCTGGAAGTATGACCATCCTACCTACTGTGCTCTTCCTAATCACCGGGGTGCTGAGGGAAACTGCAGTTAAGACTTCTGACAACTCAGTGCCGGTGCCGGTGTCACCGGCCCTGCAGGGCATCAAAACCATCATCACCTCCCCACTGGTCCGGGTTGAGAGCATACACACACAGTGGACTGGACTCGTGAGGAGCAGCTTGGCATCTGTGCTTGAGTACTCACAGCCAGATGATTCCAGACCTGACATGGATCAGGTCAGTATGTTGACAGCGATCACACTCTTCCTGCTGTCAGCTAGCAACGAACTTGTTGGAGTGACTGTCCTGCAGAAAGGCTGCATGGACCGCTTCCGAAACGCCCTCAACTCCAGTGATCCGTGGGTTCAGGCCCGATGTTACCAGCTACTGTTATCAGTGTTTCAGCACTCCAACCGTGCTCTGTCTACCCCATACATCCACTCTCTGGCTCCACTGATGGTGGAAAAACTGAAGGCAGTGGAGCGCAGTCGGCCAGGGACTGCTGCCGAGCTGCAGTCTGTGCAGGAGGGCATCAGGGTCCTAGAGAATCTGGTCGGTATGGGTGAAGAGCAGAACCGGGTGCAGTTGCTCGCTCTTCTTGTTCCAACTCTTGTCTCCTACCTTTTGGATGAAAATGCCATCTCCTCTGTGCCCCAAGTCTCCAAGGCCCTGCATGATTTTGCCCTTCAGAACTTAATGCGGATTGGCCCCCTCTATCCAGCTGCCTTCAAGATAGTAATTGGTGCAGCACCTGAGCTTAAAACCCGTCTGGAATCTGCTATACGGGCCAATCAGGCCAGCAGCAAAGCCAAAGCTGCAGCCAGGCAAGCTCAGCCAGCTGTGCAAACTGCACCAACCATCAAACTGAAGAAAAGCTTCTTTTAACTGGCTCTACCTCTGAGTACACTGGGGGACATATTGAGGATT------------------------------------GAGGTTGCTGCACCTGCCTCATCCTACTG---------------------------------------------------------------------------------------------------------------------------------------------------------------------------------------------------------------------------------------------------------CGACAGGAACCTATGGCATGAAACACATTACAAACTTGTGCAACCATATGCAGGAGCCAATGAGCAGATGCACGTTTCAGCTGTAGACGCAGTGCGTCATGCTCTACAGAAGCTCTTCAATTCCACATTCATCTCATCTGACAGAGTGTCACCATCCCTTTCTCCAGCCAGAGAGAAGGAGAAAGAAAACTACCTGCCATCCACTTCTTCTTGTTTTCCCAAGTCCCAGTCAGACCATCTGTGTCCTAATATTCTACCTGCACACTGTCTGCTGGAAACAGCAGAAATGTTGTATGTGATTTTACCTTATACTCAGTATTCACTCCATGATATTGTCTCCTTCAGCCCAGCCAAGCTCGCTAACAGCCATGCCAAAGTGTTGTTCATTCTTTACCAATTACTAATTGCTCTGCAGGCATGTCATGTAGCAGGTCTGTCTTGTGGTGAGCTCTCTCTGCAGGATGTAGCAGTAGATGAGCAGCTTTGCAGCCGACTCAAGCTCAACCTAGCCCACTATGAGGACCTGGGAACAGAGGGGGATGCAAACAGTGATGTTAATAGAAGACAAGTACCAAAAAGTATCCTGCCAAAAGATAGTGCATGTATGAGCCAAGAGAACAAAAGACTTTGCAAAGACTGCTTTGATGAGCTCAAGACTTTGGTTCTGGGCTGGGTTCATGGGCGAGTCAGCAACTTTCAGTACTTGATGGAGCTGAACAGGTTAGCAGGACGACGTGAAGGAGACCCTAATTACCACCCAGTTCTGCCATGGGTGGTGGATTTCACTGTGCCATTTGGAAAATTCCGGGACCTCAGGAGGTCAAAGTTCAGGCTCAATAAGGGCGATAAACAGCTAGATTTTACATATGAAATGACCAAACAGGCTTTGGCAGCAGCAGCCGGTAATGGTGTTGGTGGAGGTGGTGTAAGTGGAGACCTTGGTGGCCCTGTAACTGCTGGTGGTGCTGGGCAGTCTGACCATCTTCATGTACCTCATCACATATCTGATGTACTTTCAGACATTACCTATTATGTCTACAAAGCCCGGCAGACACCCAAGTCAGTGCTGTGCAGCCATGTTAGATCCCAGTGGGAGCCTAATGAATACCCAGCCAGCATGGAGCGCATGCAGAGTTGGACCCCTGATGAGTGCATTCCAGAGTTCTACACAGACCCTTCCATTTTCCGCTCTATACACCCTGACATGCCAGACCTGGATGTGCCTTCCTGGTGCAAGTCTTGTGAGGAGTTTATTGAGGTCCATCGGCGTCTTCTGGAGAGCAAAGAGGTGTCCCAGCATTTGCATCACTGGATAGACCTCACATTTGGCTATAAGCTGTCTGGAAAAGAAGCTGTCAAGGCCAAGAATGTGTGCCTGCATCTAGTGGACAACCACACGAATCTGACTACATATGGTGTGGTTCAGCTGTTTGACCAGCCCCACCCACCCCGCTTATCTCCTTCTCAGTACGCTCCAGCAGAACCTCCTCTGCTTGGCCTTGCTGCTCTTAATGTGCCTT---TACATGTTCCTCAAATTGACCCTATGGCTGAGAATGTAGATGGAATGGTACCAGAGTCCACAGGGTGTGAGTCCACTCCCTGGGCCATTGTAGACAGAGATGAAGAGCTTGAACAAGGTACAGAAGCTCTGGACTCATTAGCTTCCAGTGGCTTGTCCAACTGTGCACCCAGCTCTGTGCCACTGCCAAGCATCAGTACAGGAGGAGGAAAGATGGGAGGAGAACACACAGCACTTAGTATATCTCAGTCCCCAAGTTCATTCACTGGTGATTTTGCAAGCAGTATAGGACCTGGTTTACGCAATGCCATGTTACAAAGAGGTGGGGCAATGAACAAAAAACATGGGGAGGGGAGTGTGACCACCACCAATGCAGAGGAGTTTAAGATCGTTCTCCCTGAAGGCTTCAACCCATTGCAGCCTCTGGAAGAGCTGGAGAAGTTGAACAATTTCCTTGTGAAGAGTCTGCATGCTGAAGTATGGCATCCTGCAGGATCTGGTGGCTGTATGAGGGATGGTGTGACAGTTGAATCTCTACCCTCTCTTACACAGCTCTACCAAAGAGACATGCAGGCCTTTGGTGTCCTCATTGCTGAATTATTCTACTCATCTAAACTAAGAGGACTGAAACCAGGCACCCCTCTCAGACAGCGTTTCCAGGCTGTCATGAAACTATGCTCTACCGGCCTCCGTGATGTGCCATTGTCTTTGCATCATGCCCTTGAGACGCTACTGCTAATAGAGAAGCACTGTGGAATAACACATAGAGAAATACTGGATTGCCCACACCCACTCCTATTCAAGTATGACCCCATCTGCGATGGTCTCCCTCCGCCAAACCCCTGCCAGTTATTAAACTCAATCCTTACCCCTTTTCCATTCCCTTCCTATTTTTCATCACTTCACCATTTTATCTTTTCCTACCACACCAAAATGGAGACTCTGTTTGGCCTTCAAGGAAGAGATGTTGTATTTCAACTGTGGCAGGAGCTTGAGACACTGCTACGTGGCAACATCACAGCGGAGGGTCTTGAGATTCTTTTGCCCTTTGTTTTGGCCCTCATGCTTGAGGAGTCCACTGCTGTCTATGCTGCCTGGTACCTTTTTGAGCCAATTGCTAGGGTACTAGGTCCCAGAAATGCAAACAAGTATTTAATGAAGCCACTGATCAATGTATATGAAAACCCTCACTGTCTTAGAGGGCGTTTCTATCTCTACACTGACTGCTTCATTTTGCAGCTGATTGTGAGGCTTGGCCTGCAAGCCTTTCTGTCAAGCCTCCTCCCGCATGTGCTACAGGTCATCACTGGCTTTGAAAG------CTCAGCCTCTGGTGGAGAAACCTGTAAAGGGCTGAGGGCTGGCACATGCAATCTAGGAGAGGAAGAGGAAGAGGACTTTCAGTGTGGTGATGTGCGGTCGTCGTCTGGGTCTGTCAGTGGAAATATGGGAGGTAGCAGTGGAGCCAGTGGAGGAGTTGGGGTTGTGGGAGACACAGGATTGGTTGATTACTCCTCTGGCATCAGTCTCAACGACCAAGTGTTTCTGTCAGAGTCAGAGGACTTTCAGAATGGGTTTTATGTCAACAGTGGAGCAGGGATGGCTTCTGGGAAGCAGCAGAGTCAGAACTTTGCAGCTAAGGATCAAGACCAGGAAACTCTAAGTGTAGGTAAACTCAGTGACAAAAGCAGTGCAAGTGAACTCTCACTGGGTGATGGAGACTCAATGCGGGATCGAGCCAGTCTCAAATCCGCTGACAGTAGCCAGGACCTCAAACACGCCAGTGAAGGCGAGGAGGGAGGTGAGCTGGAGGAAGAAGAGGTGACTGAGGCAATGAGGGGAAAGGGGGGACAGATGACTCTAGCATTCCCAACCTGGAGCTCACTCTCTCTGGTTGCACAGAAGCTTCAGCAGCCACTGTCGCCACTCTAGAGGGTGATTTTGTGAATGGAGTAGCACTGGAAGAGAGTGAGAAAGGGATTGTGGGAGACCAGGAGGAGGAAGATGACAATGATCTAACAGAAGACTCAGAGGAGAAAGAGCAAAAGATTCTTCTA------------------------------------------------------------------------------------------------------------GGACCTGAGAACCACCGGTTTGTGGCCCCTTCGTCTGAGGAGAGCACTATGGAAAGTGTGGGAATGGGCAGTGTGTATGAGAAGAAACCTGTGTTTGGCGACCAGACAGCTGGGCCTGTGTTAGACTGTCTAATCTACATAGCTCAACTTTATGGAGAGCCTGTACTCACCTACCAGTACCTGCCTTATATAGGATATCTGGTTTCTCCACCTTCTTCGCAGCGTCTCAACACACGTAAAGAGGCAAGTCTGCTTGGTGCTGTTGCACTTACACAGAAGATCATTGTCTTTCTCTCTGATACCACTCTAATGGACATGCTTATGAAGATCAATCAGGATGTGCTGCTGCCGCTTCTGGATCTGCTCACCACCCCCCGTATGGGGTTCCCCAGCGGGGTGCAGACACGCACTGCCGTCTGTATCAAGACACTCAGCCTGATGGCTCTCATCTGTCTGCGCATCGGGAGGGAGATGGTGCAACAGCATATGGGTGACACTCTGCGTCGGTTCTTTGCTGTTTTCTCTTTGCTGCATTCTTTGCACTCCCAGTTGGACAGTGCCCCTCGCAGAGTTGTAGGAGAAGTCACAGTGGTGGATGTTTGTACAACTGAAGAATCATATGTAACATATGAGTTGGGGGTCTTGGAAGAGCTGCAGACTGTATTTAACCCTGAGATGGCCCATGCCTCCTACATCCCATTCTACTGTCTCATAGGTGACATGGCAATTAGGAAACTGGTTCCCAACCATGAGCTGGTCTGGCAGTTGGTTCAGTCCTACCATCAGAGTGTGAGCCAGGGCAGTAAAGAGACAAAAG------------------------TACCTCCATCTTCCATGGGAATCTCCTCTAGTTTTGGCAGAAGTGTTGGTGGTAGCCCCTTACCTCCACCCTCAAGTACCTCCACCCTGTTAGTAGACTCCCTTCCTGAATCAGGTACATTTGGAAGCCACCTGGTAGGAAATCGCATCCAAGTGTCCCGAGACACAGATTTTGCTGGTAGCCCCAGCCTTGGCTTGGCCAACTCTTGGGCAC------ATCATACTGCCCCCATCATCTCTTCTGCCTCTACCTACACCACTCCACCTACTGGCATAGTTTCGTTTTCCTCATCCTGGGTGACAGGCCCCACCCCAGAAGATAGTGCCCTGAAGCAGGAACTTCCTCGGAGTGGCCGAGCCTTGCAGGGCAACTGGCTGGCCTACTGGCAGTATGAAATTGGTCTCAACCAACAGGATCCACATTTCCACTTCCACCAGATCCGATTGCAGAGCTTCCTGGGTCACTCCGGCACCACAAAGTGTTTGGCACCACTGGCAGGAGAGGATTACTTTCTTTCTGGTAGTAAAGACAAGACTGTGAAGCTGTGGCCCCTGTATAACCATGGTGATGGGACCCAAGAGGTGGAGCCCAGGCTAACATATAATGACCATCGAAAGTCAGTCTTCTATGTTGGACAGCTAGAGGCTTCACTGGAGATAGTCAGCTGTGATGGGACAGTGCACCTGTGGAACCAGTATACAGGCAAGCAGATTCGCTCTTATGAAGCTGTGGATGGAAAGAATCCTATTACAGCTGTCACCACCATGCCATCTCCACACTGCAGTGTTGTGTTTGGCAGTGCAGATTCTGTTCTTCGCTTCATTGACCCTCGCAAACCAGGATTGCAGCATGAATTTCGTCTGGCATACAACAATTTGAGTGCTGGGCTCATCCGCTACCTGGCAGTGAGCCCTTCAGGGCGTACAGTTGCGGCAGGTTTCTCATCTGGTTTCATTGTTCTGCTAGATGTTCGGACAGGACTTGTTCTAAAGGGCTGGCCAGCTCATGAAGGAGATATCCTCCAAATGAAGGCTGCAGAAGGAAACTTGGTCATCAGCTCCTCGACTGACTACACACTCTCTGTGTGGAAAGATCTGGAAAACAAGTCTGTACGCCAGTACAAGTCGCAGTCGGACCCCATCCATGCCTTTGACCTTTATGGTTCAGAGATTGTAACTGGAACAGTCGCTAACAAGATTGGGGTGTACTCCATGGCAGATATCTCCCTGAGCCCTGTCAGCAGCACAAAGCTAAGCTCGGAGAACTTCCGCGGTACTCTGACCAGCCTGGCCGTTCTACCCACCAAGAGGCTTCTGCTGCTGGGCTCTGAGAACGGTGCCATTCGGTTATTAGCTTAAAAGAATGGCACTGACAGTGGATTTTTGGTGCGTCAGAACTCTGAACTCTTGCGAGCCCTCGATGAGCTGGAGAAGACTTGCTCCACACTGAGGGAGGAGAATGTCCTGCTGCGGAAGAGCAGCGCCCCAGAGACTGAGGAGAAGGTCAGGCGGCTGAGGAGAAAGAACACAGAGCTGGCAGTTCTTGCTAAGAGGCTGGAAGATAGAGCTCGAAAACTACAGGAAGCCAACCTTAAAGTGGTGAATTCTCCATCACTGATGAGACCTGGATCAGTGGAACAGTACAAGAGAGCATTTGCCCGTCAGCGAGCTCGTGACCTAGCCCAGCACGCTGATACAATGCTGTCTAAGGACAAGGAGATTGCTGCCCTGCAAGAGGAGTGTAGAGCTCTTGAGGCACGACTGGTCACCACTAAGGGCTCCCCTGTTCCATCTGGCAGAGTGGAAATTGAGAAGCTTCTCAGGGAGTCTCAGAGGGAGGTGCTGCGGCTCCAGAGGCAGCTGTCTGTCACATCATCCAGACAGCAGCACGACCATAGTCCTGACCGCAACGGCCCAGAGAAGTGTGCTGAAACTGAAGAGGAGGAGGTGGTGGAGAAGGTTGTAGGAGAGACCCCGTGTGTGGTATTAGATGAAGCTCCATCCAGGTGTGAGAAAGCTCCCGGAGAGGAGGAGGAGCCGGGGCTGCGAGTGACGCCCCCACCGGGCCTAAGCCCGACCCCCTCCCATCAGGAG------------------------------GAAAGTGAGTTGAGCAAGAAGAGAAAAGAATGTGAAAACCTTGAGCATGAAGTAAAGAAGCGACAGAAAAGATGTCTGGATTTGGAGAGCCAGCTTGAGGATGAGCGAGGCAAAAATGAGCAACTGAAGGAGGAGGCAGATCTCCTCAGGAGGAAGGCACAGCTGCTCGACCAGACTCGGGCTGAGAATGAGGAGCTGAGGGAAGGTCTCTCTGAAGTGACCGCTCAACACAATTCAGTTCTCGAGGAGAACCAGAGACTCCGTGCCAAACTGGAGAACCTAGAGCAGGTCCTAAAGCATATGCGAGAGGTCGCCGAGCGAAGGCAGCAGCTGGAATTGGAACATGAGCAGGCACTGGCTATCCTTAAGTTCAAACAGGATGAAATCAAGCGGTTACAGCGGGCTCAGTTATTCGCCAAGAGGGAGCATGAAGGAGTGGTTCAGATGTTGCTGTCAAAGGTGCGAGATCTGGAGGAGAAATGTCGTAGCCAGAGTGAACAGTTTGGATTACTGTCCCAAGAGTTGGAGAAGTTTCGACTGCAGGCCTCAAAGGTGGACCTGTCCAGCTCTAGCCTTCTCAATAATCCCAGCCTCTCTGTTTTGACTAATGGGGTAGGCCTGACTGCTGAACGAGATGTGGCTGCAGCGCTGCGAATGGGAGCCACCCCACACGCCGCAGGTCTGTCCAGGGTGGAGCGCTCGCCTGTCACCAAGCATCGAGAGCTACCCACCATCAGTGTCAGCAAGTCAGCATCTTCCTCCAGCAAGTCAGAGACCACACACCTCACTCCAAAGTCTGACACCCACCTCAGTCCGCACAAATCAAGCCCAACACACGAGGTGGACACTGCCAGTGAAGTAGAGGAGCTGGACATTGACGTGGCTCCCGCACCTTACACTTCCAGCAGAGGAGCAGCAAAGCTCCAGGTTTTCATTGCACGATATAGCTATAATCCATATGATGGCCCCAATGACAACCCTGAAGTGGAGCTACCCCTCACTGCTGGAGAATACATCTATGTGTATGGAGACATGGATGATGATGGCTTTTATGAAGGTGAGCTGATGGACGGACGCAGAGGGCTGGTCCCCTCTAATTTTGTGGAACGCGTATCGGATGACGATGTTATGAGTTCTCACCATCCAGAGACAGGGGATGTGTCCCATAACTCCCTGCTAGACAGCAGCCTGCATAGTGCCAGCCACCAGCATCACCTTCACATGG------GCTCCTCAGAAAGGACAGAGGCCCCTGCTACCTCTAGTCCTGCCTCAGCTCCCTCAGAT----TCGGCCTTGGCTGTCCCAGCCCCCCTCACCAACGGCCTGGACTTGGATTTGGAGGAAGTGGGAGTGGACATAGTGCCTTACCCACGTAAGCTCACTCTCATCAAGCAGCTTGCCAAGAGCATCATCATCGGCTGGGACCCTCCGCTGGTGCCGGCTGGGTGGGGCAACGTGTGGAGCTATAATGTGTATGTGGACCAAGAGCTGCGGCTCAACGTGCCCTTTGGTGCCCAGACCAAAGCGGTGTTGGAGCGGCTAGACATAAACCTCAAAGCCTACCGCGTGTCAGTGCAAAGCCTGACAGAGAAGGGTCATTCAGACCAACTGCGCTGCAGCATGCTGGTCGGTCGGGACGTTTGTGTAGCACCCACTCAGCTGCGTGTGGATAGGATCTCTGCCACCTCTGCCAACCTGACCTGGCTGCCCAGCAACAGTAACTATGTGCACATTGTGTCCTTGAATGATGAGGAGTGTGAGCTGGTAAAGGCTGGCTGCTACTCGCTGTGCCTCAATAACCTCCTGCCCAGCCTGCAGTACACAGTCAAAGTGGAGGCAAGGCCGCACCGTACACCATGGGAGTTACCTGTGGAGCGTCGTGAACACAGAAGCGCTACAATTACTTTCACCACACTAATGGCAGGTCCCCCTGATGCTCCACTTGATGTACAGCTGGAACACGGTCCCTCTCCAGGGATTGCCCTCATCAGCTGGCTGCCAGTCACTATAGATGCTGCTGGGACCTCCAACGGAGTGCTGGAGGTGTCTTCCCCAACAGCCGGTAGTGCCCTGCTGGGCCCCTCTCAGATTCAGTCCCTGCAGGCAGCTCAGGAACTTACTGTCCGCACCATGTCTGCTCACGGGGAGTCCTGTGACTCTCTGCCAGTCAATGTGCCCTGCAAGCTGGCTGCCATCATGTCAGGCCCAGCTGTCGCCACCCCAGTTGTGCCACCCGTACCCTCCACCCCAGTAGGTCTGCCCTCGACACCATCCTACATGAACTCTGCTGCCAAGAAGGCCATGCTGCCCAGCACTTTGCCATCAGACATACACATCACTGGTCTTACAATGGAGGCTACTGCCAACCCTCCTCATACTCTCCACTCAGAAGATCTTGATTCATTAGCCTCATATGTGAAGGCCTGGGCCAACCCCTCATCTGCTGATGCCTTGTCTGTGTGTGAGGCCACTGCACCAGTAGTCTCCACCATCACACCAGTGGTTGATGTGACTTCTCCCACCACATCAGCACCTAATGCATCTCCAGTAACAGCAGCTGCACATGCACCAGACAGCAGCAGCAGTTTTGGAGCAACACAGAGACGCAGACAGCCCTGGAACGATATGCCCTTTCCCATCTATTACAGACTTCATTGAGGACCCCAGTGCCAAGCTCGGGACCCCTGAGCGCATCCCTACCCCACCGAAAGCTCCCATCACTGATTTCCTTAACCCTCAAGACACTAACGTCCTCCGACCACCCAGCACTTCACCTCTGGAGTCAGAGGTAGATGAGGAGGGAGAAAACACCCGCTTGGTGTCCATCGAGGAGTTCTTGAGACAGGACCAAGAGCCAGCATACTGCAGGAGGCAGCAGAATTATGGCAGAGGCCTTGTGGAGCCTCCCAGCGACTACCAAGCAGACAACAGCCGCTCAGACCTGTCAGACATCCTGGAGGAGGAAGAAGAGGAACTGTACTCTGATCATATTGGGGAAGCTCAGGCCAGGGGATATACAGTTAGAGCTAACAGGCTGGAGCCTCCAGATAGTGATGAGGAGGTCCTTGAGAGGATCCTTAAGTTGCCCCCTCAGGCCTATCACAGCAAGCAGCTGTTCAGCATTCCTGAGGTGACAGAAGAGGAAGACAGCAGCCACGAAGACCCTTTAACCCACCACACTCGGCCCAATCCCACCCAAGGCCTCCACCACAATTTCCCCATCATCACTTCAACAGGGATCCCAGATCACTCACCAAAGAGCCTTTACCCAGACACAGACCCCTGCAGGTCAAGCCTAAGACACAGCACAGGGTGCACTATGCAGAC--------ACCATCGATTATTCTGAAGAAGACAACATGAGTTTATATGAGGGTCCCACCAGCAGGCGGGTCTCAGCCCACTGTCCTCCCAAGCCAACCCCCAACAGCAGAGAGAAAGTACTGCTCAGAGGGCTAGGGGACCGCCTTAGGAGGGAGGCCATGCTCAGGAGTCAGATGGCCGTTGCTGCGGCATTAAACCTGAGCCATGGCCTTACCCTGCCAAGAACCTACCCCATCAGCAAAACAGTACGGTCTCTGAAGTCACCTGTTGGTTGTGAGGTGGAGATCGACGTGGAGTACGGCACAGATGACAATGAGGAGCCTGTGGAGCACAGACCTGGGGAGGTGGTGGTGGAGCAAATGAGCTCTGAGTGGTGGGTGGAGAGGGCTCAAATGGAGCACTGCAAACTTCCCCACGGCCGAGGGATGAAGGTTGGGAGCACAGCGAAATCCCTCCAACTGAGGCATGTCCAGCCAGGCATCTCAAAGGTGATTCACCAACAAAGAAAGGAGACGGTGACATACGCATCTTTGTGGCCCTCTTCCCTTATGATCCTACCACCATGTCACCCAATCCCGACGCTGCTGAAGAGGAGCTGCCCTTCACTGAAGGACAGATCATCAAGGTCTACGGAGATAAAGATGCAGATGGGTTCTACCGCGGTGAGTCTGGTGGTCGTCTGGGCTACGTGCCGTGTAACATGGTGTCTGAGATCCAGGTGGAGGATGAGGAGACTCGACAGCAGCTGCTGCAGCAGGGCTTCTTGTCCACAGCGGCCTCAATGGAGAAGATAGATCACAGCCAGACTGCTGCAG-CTGCAGGGAACCCGGCCCCAGGAGCATGCAGGATGGTCGCCATCTTTGATTACGATCCACGAGAAAGCTCCCCTAACACTGACATAGAGGCTGAGCTGACCTTCAGTGCAGGAGACGTCATACAAGTGTTTGGAGACATGGACGAAGACGGTTTCTTCTACGGAGAATTGAATGGACATAGAGGTTTAGTACCCTCCAACTTCCTGCAGGCCTTACCAGAGGA------TTCTCAGCCTGCACCAGAACCCAGAAGAGAATCACAGGGGACGTCTTAGCTACAAGATCCAGGGCCCTCGTTTGCACCTCCCACCAGAATCTCCTGATCTGGTGCAGTGGCCCGGCACAACCAGACAGCTCTGCACCAAGCAAGAAGAAGAAAGGCTTTTTTGCCAAAGGCAAGAAGCTGCTAAAAAAACTGGGATCCAGCAAGAAAGAATAAATGACTTCGTTCACAGTGTTACTGTTG------CTATTATTAATACCCGTTACTCAGGTTAACGGGACGTCCAAGCTGAATATCCCCAAAGTGTTGCTGCCACATGCCAGAAGTACTAGAATTAACTTCACGTTGGAAACTACTGAAGGTTGCTACAGATGGTCATCCACTAGACCAGAGGTAGCAAGCATCCAGGCTGTGGATGAAGAGCCTGGCAAAGGCTGCTCCAGGAGAGCTGTTCTCCAAGCTCTCTCCACTCAGCCCTCCAGACTAACCAGCATCATTCTGGCTGAAGATGTTGTTACAGGACAGGTGCTGCGATGTGATGCTATTGTTGACATCATCAATGACATTCAGATAGTGTCGACCACCAAAGAGCTTCATCTTGAGGACTCACCACTGGAGCTCAAAATTCATGCACTGGACTCTGAAGGAAACACTTTCAGCACCCTTGCAGGTCTAGTGTTTGACTGGACATTAGTGAAAGATGTAGATGTGAATGGATTCTCTGACTCTTATAATTCATTACGGGTACTTAAATTCTCTGAGTCCACATATACACCCCCTGGATACATATCTGAAATGGAACGTGTTGGGAAGCAGGGTGATATTATTTTGGTGTCAGGACTGAAAACGGGACATGCAAAGCTGAAAGCCAAAATACAGGAGTCACTGTATAAGGATGTGGGTGCAGCAGAGGTGAGACTGCTGATTTTAGAGAACATCCTGCTGAGTCCTGCACATGATGTCTACTTGTTGGCGGGAACGTCCATGCGATACAAAGTCCTGAAGATAAGACAGGGCACGATTACAGAGCTCTCTATGCCTTGTGATCAGTATGAGCTCCACCTTCAGAACAGCGTAGTTGGCCCTAATGGAAAACCAGATGTTGCTGTAGCCAGTCTGGATCAAAGCTCATCCACAGTTACAGCAGTTCAACTGGGACACATCAACGTGGTCCTAGATTATAAGAGCCTTCGGATGCAAGGAGTCTCTCACCTACCCAACAGCACTCTGTATGTGGTTGAACCAGCCTATCTAGGTTTTAAAATCCATCCAGGAGACAGCTGGGTTCTTGAAACGGGCAGAGTGTATGATATTCTCATTGAAGTATTTGATAAATCTGGCAACAAAATTTACCTCTCTGATAATGTGCGTATTGGCACAGTTTTCCCTGTGGAGTACTTTGACGTCCTGGAGTCCTCTCTGAATGGGTCATATCACCGTGTCAAAGCACTTAAAGATGGCCTTACGCTCATTGATGCTACTCTCAAAGCTGTTGTGCATGAAAGTGGAAGGGTCCATGCACTCGCCAACCCAGTCCACAATGAACAGGATGTGGAAATCTTTAATCCTATAGTTCTTAGTCCCAGTATTCTCACATTTCCATGGCAGCCCAAAGTTGGAGCTTATCAGTACACAATAAAGGCAACAGGAGGTAGTGGAAATTTTAGCTGGTCTTCCTCCAATACAGCTGTTGCCACGGTGACTGTGAAAGGAGTGATGACAACAGTCAGTGACATTGGCGTCAGCGTAGTTTATGCTCATGATCTACGTAACCCATTACACTTTGGCCAAATGAAGGTGTATGTTGTTGAGCCTGTGGCCATGGACTTTACTCCTTGCCCAGTAGAGGCCAGAGTGGGCCTTGTCCTGGATCTGCCTCTTAGGATATTTGGCGTGCTGGAGGAGGTGGAAAAAGAACAAGTCATGTTGAGTGACTGTTCCCACTTTGACCTGCAGGTTGAAGAGGAGAACCATGGCGTCTTCCAACTGCTAGATGGGAGGCTGTCACCAGGCCAGGACCACTGCAGTGGGGTGAGAGCCAAGGCCCTGGCTCCTGGGTATACCATGCTTACTGTCAGCTACACCCATGGCAACGTCCATCTCAGTACTAAGATCACCATTGCTGCCTACCTTCCTCTCAGAGCAATTGATCCTGTATCTGTGGCTGTAGTAACTCTGGGATCATCTAAAGAAATGTTGTTTGAAGGCGGACCGCGACCTTGGATTTTGGAGCCTTCAAAGTTCTTCTGCAACTTGAGGGCTGAGGATGAGGCCAGCGTGAGCCTCACTCTGACTAGTCCCTCATCTCACAATTATAATCAGCACTGGGTCAGAGCATTGTGCAGAGCCCTAGGAGAGCAGGTGTTGGAGGTGATGGTGGGGAATAAGCCCAGTGTAACCAATCCTTATCCTGCTGTGGAACCTGCAGTGGTCAAGTTTGTATGTGCTCCTCCATCTCGCCTAACCCTGGTCCCAGTGTATACCAGCCCACAGCTGGACCTGACCTGCCCGCTGCTGCAGCAGAACAAACAAGTGGTACCCGTTTCAAATTACCATAACCCTGTTTTGGACTTGGCTGCTTTTGATCAACAAGGAAGGAAATTTGACAACTTCAGCTCTCTGAATATTATGTGGGAGTCAACAAAAGTTTCACTGGCCAGCATTGAACCAACTGTGCCCATGGAGTTGCACCAGTTTGAGGATGGCAACAAACAGATGAAACTTCACGGACGTCAGAGAATTCTTGTACATCATCAGACAGGCATTGCAGCCATTACAGTGACAGCTTTGGGTTACCAGGCTTCGCATCTAGCATCAGCCAGTGTTCCCAGCCCATATGAGCCCTTCACCCCTGTCTCTGCCACTCTGGAGCTCCTGTTGGTTGAAGATGTCAAAGTTTCCCCTCACACAGTCACTATATACAATCACCCAGATGTGCAGGCAAACCTGGCCCTACGAGAGGGTTCAGGGCACTTTTTTGTCAATACCAGTGTTAAAGGAATAGCCGATGTGGTATTTCAGGAGACCCAAGGAACAGCTCAGGTTTCTCCTGTCCACCCAGGAGTGGTGAAGGTGATGGTTTATGACCTTTGTCTGGCATTTCCAGCACCTGCCAAAGCCACAGTACACGTTTCTGACATTTTGGAGGTTTATGTGAGAGTTGTTGACAAGGTGGAGATTGGCAAATCTGTGAAAGCTTATGTCAGAGTCTTGGATGATAACAAGAAGCCCTTCCCAGCCAGTTATTTCCATTTCATGAATCTAAAACTCAAGACAGCATCTCCTATAGTGTCGCTTAAACCATTAGCAGAGTCTGCAGAAAATGATACAGCTGTTTTCCTGGTGAAAGGTATTACTATTGGCCAGACCACCCTGTCAGCTGTTGTCGTGGATAAAAATGGAAGAAAAATTGCATCTCCACCTCAGCAAATTGAGGTATTTCCACCATTCAAACTCATCCCAAGGAAAGTGACTCTGCTAATCGGAGCAATGATGCAGATCACATCTGAGGGAGGCCCTCAGCCTCAGTCCAATATCCTTTTCTCTATTTCCAATGAGGATATAGCTTCTGTTAACGGCATGGGCCATGTCAGAGGTATCGCCATTGGCAATGTCACTGTGACTGGACTGGTCCAAGCTGTTGATGCAGAAACTGGGAAGCTAGTTGTTGTGTCTCAGGATCAAGTAGAAGTTGAGGTTGTGTTTTTGACAGCCATTCGAATCAGAGCACCTGTTACGAGAATGAAAACAGGAGCACAGATGCCTGTATATGTGATGGGTCTGACCAGTAGTCAGACACCCTTCTCCTTTGGCAATGCTCTACCTGGCCTCACCTTCACCTGGTCCACCACTAAAAGAGACATCCTAGATGTTCAATCAAGACACTCGGAGGCAAATGTGGAGCTCCAATCTGAGCACAATTTTGGTATGACGGTGACTGGAAAAACTAGAGGGCGGACAGGGCTGAAGGTAGTGCTCAGAGTTACAGACCCCGAGGCTGGGCAGCTAGTAGACAATCTGCAAGAGCTCAGAGATGAGATCCAGATTCAGGTTTATGACAAGCTGCACATGCTTAATCCTGAAGTAGAGGCTGGTGAGTTACTGATGGCTCCAAACTCAGTCCTCAAACTCCAGACTAACAGGGATGGCGTGGGAGCCCTTTCTTACCGTATGCTGGATTTCCCTGACCAAGTAGTTATTGCTCAAGTAAATGATAAGGGCTCTCTCTTCTCTGGCTCTCTTACTGGCATCTCCTCTCTGCTGGTCACCTCCCAAGAGACCTTTGGTGTCAATCAAACTCTCATCCTTGCTGTGAAGGTGGTACCTGTGTCTTATGTGCGCTTCAATACCAGTCCAGTACTCTACACGCAAACCAAAGAGAGTCTGAGAGCCTTTCCTCTGGGAATAGTACTCACCTTCACTGTCCATTTTCATGCTAGCACTGGAGAGGCCATACATAGCTCCAACTCTGAATTGATATTTTCTACAAACAGAGATGACTTGGTGCAGGTTGGTGCTGGGCCTGGTAACCACACGTTGACAGTGAAGACAGTGAATGTAGGACTCACCCTCCTTGCAGTATGGGACAGTGAAAACGTGGGTGTGGCGGACTACGTTCCACTTCCTGTTGAGCATGCTATTTACCCACATGAAGCCCACAGACTGGTGGTGGGAGATGTGATTTGCTTCACTGCCCAGTTTACCAGTGCAGATGATGCTCATGGTACTTGGAGCTCCTCAGCCAATAGTGTTCTTCAGGTGGACCCTAAAAGTGGTGCAGCTGTAGCTAGAGACTCTGGGACAGTTACTGTGTACTACGAAATACCTGGTGTTTTGAAAACCTACAGAGAGGTAGTAGTGGAAGCAACTACAAGAACAGCAGCCATGGCTCAGGCTACACCGGTCAGGAACGGAAAAGAGACAAAAGTCCTACTCACTACTAGAGAAAGAGGAACCAACCTTATCGGTACCTGTTCCTCTGCACAGACTGAGGCAGTTTCTCAGCTCCAGCCAGAAACCTCCATCAGCTGTCATCTCAGCTTCACTAGTGATGTTATTGACTTTGCTGCAAATGATGTCTTCAAAACACACATAAGCTTTGACCCCAACATTGGCCTCTACACATGTTTCCTGACCTTGCAGCCAGTTACAGACCAACAGACGCGTGTGCTCAGCATATCCATGACCAACCTACTGGTGAAGGCAGGCCTGAAGGGCAGTGCTTTCTCTGGGGAACAAGTCAGTGCCAGGCTGCCCATAGAGGCAGGTCTCTACTCTGACCAGAATGAGCTGCTACTCTCAAACCTGCATCCTTCAGCTGAGCTCACAATCTATGGCCCCACTGCTTCCCTTTCCAACATGGAGGTGGTGTCGACTTCTCCCAGCATTGCTGTTCATGAGAAGGAGGTACACCATGGCTTTCCCAGCTTCTCAAAGTACATCGTCAGTGCTGTGGACCCTCAGACAGCAGTTTCTGCTTCTATTTCCATTAGCAGCACTTCCTCCGGACAGAGTCTCGTCATCCCAGTCACTTTGATTCATGTGGCTGATTCC---------ATGCAAGCTGCTCCTCCGGTTGTTAACATGGACGGGGAACACTCCCTGCACATCTTAATAAACTCCTACCAGATGATGTTCTTTACACTGTTCGCTCTGCTGGCTGGTACAGCTATCATCATCATCGTTATCCACACAGTGTTCAGTCCCAGGGAACAAGCTTATCCCCCTCCCTTCATCCATAGGACACCACCCATCTCAGG--TAAGGTAATCACTGTGACACTTACACAGCTGCACTATGCACCTTACTAATTAAAACAAGAATAATGAGTTCCAGCACTTCCACAAGTCCCAAGAGCTGCTCGCTGGATTCCTACTAAAAAGGAGAAGTACGGGGTCGCTATCTACAATTATGATCCCAGCAGTGAGCACGAGCTGTGTCTACAGGTGGGGGACACGGTGCACATACTTGAGAAATTGGAAGGCTGGTATAGGGGCTACAAGTTACGCAAGAAATCACAGAAGGGCATTTTCCCAGTTTCCTACATCCAGTTAAAGGAGGCCATCGTTGAGGGAATAGGCCAGCAGGAAATAATTATTCCAGCAGATTTACCCCTGGTGCAGGAGATCGGAGCTACTCTGAGGGAATGGGCACAGATATGGCACAAGCTCTTCGTGGCAAACAAGACAACTCTGTTCAGGAGTGTGCAGCAGATGGCCTACAGCCTCATCGAATATCGATCTCAGATAGCGTCAGGAACACTACCCAAGGATGACCTTGTAGAGCTCAAAAAGAAAGTCACAGCAAAGATTGATTATGGAAACCGGATTCTGGGGTTGGACCTGGTGGTGCGAGATGAAGAAGGAAACACACTGGATCCTGATCAGACCAGTACAGTCAGTCTGTTTCGGGCACATGAGACCGCTTCCCGCAGCATATGCCAGTTTCTTTTCTATTTTAGTCCTCAAATGCTGTACAGTCCACTGCGAGAAAAAAACACTTTAGTTTGAAAGCTCAATCTGGGGAAATATAGCGCAATGGACAAATGCAAAAACCT----------TTTGCAATCTTGAACAGCGGTGAGTC-AGGGAACAGTATCCATTGCTGAGATGGAATGTCATAGCATTACGCAGTGTTCAAGGAGAAAAAAGAAGCAATTGTTGCTGCAGGAAAGCATTCAAGACAGCCTCACTGAGCATGTTAAATCATTTCAGCAAAAACAC------------------------CTCCCCCATTCATTTGTTTCCATGGAAACCTACATCCGTCAGAGGCAGCTCATCATGTCTCCGCTTCTTCCGTCTCGAGTCACAGGAGAGAATGAACCGCTCACTGCTGTCTTCAACAAAGTCATTGCCACACGGGATGTCAATTCCAAAGGCCAGGGGCTATTTGTGACCCTGAAGCTCCTCCCGGGGGATCTTGCTCAAGTCAGGAAGGACTACCCACATTTTGTGGACCGTAGCACGGCTATTGTCCAAAAAATGGGATTTCCAGAAATCATCCTCCCAGGAAACGTGAGGAATGACTTTTATGTAACCCTGCTACAGGGAGAGTTTGACCGTGGTAAAAAGAAGACCCCAAAAAATGTAGAGGTCACTCTGAGTGTGCATGATGATGAAGGCAATCCCATGGAGAAAGCAATTTTTCCTGGGGCTGGTTGTGATGGCATCACAGAGTACAAGTCTGTGATCTACTACCAGGTGAAGCAGCCTTGTTGGAATGAAACAGTGAAGGTGACAATTCCCATTGAAGATGTATGTCGTTGTCACCTCAGGGTGATGTTCCGACACAGATCCTCCCAGGACACTAGGGACAAATCAGAGAAGCCCTTTGGCATGGCCTTCGTCCGGCTTATGAGAGGAGATGGCACAACACTAAAAGACGGCAGGCACGAACTTATCGTATATAAGGTTGATGTGAAAAAGGCTGAGGATGCAAAGGTTTATCTCACCTTGCCAGCGACCTGGGCTGAAGTGGAGGAAAAGGAGAAGCAAACAGGAAAGCAGTTCCACCATTCAGGAGTGATTCCTGTTACTAAAGACAGCTTCCAGATTGCAACACTTACCTGCTCTACCAAACTCACTCAGAACGTGGATCTACTTGGTCTCTTGAACTGGAGGTCAAACCCTGCGGCTTTGGACCAGATCCTGCAGAGGCTGATGGAGGTCGAGGGAGGGGAGATTGTCAAATTTCTTCAGGACACTCTTGATGCTCTGTTCAACATCATGATGGAAACTTCAGAAAAGGACACCTATGACACCCTGGTGTTCAATGCTTTGGTATTTGTAATCTCACTTATTGGGGACATCAAATTCCAGCACTTCAACCCAGTTCTGGAAACCTACATCAACAAGCACTTCAGTGCCACCTTGGCTTATATGAAGCTAACCGGGGTGCTTAACTACTATGTGGCCCACGCCGAGGAGCCCGTCCTGACTGAGAGACTCTATGCAGCCCTCAAAGCACTCAAGTACTTGTTCAGATTTATTGTACAGTCCCGGGTCCTCTATCTCAGGTTCTATGGGAACAGTGAAGATGGGGATGCTTTCTTCAACTCTATTCGCACCCTTTTCCTGTCTTTCAATACACTTATGGACAGGCCACTAGATGAGGGAGTGAAGATAAAGGGGGCAATATTGAAATACCTCCCCAGCATCATTAATGACATCCAGACTGTGTTTGATCCCGTAGAGCTGAGCGTTCTCCTAGCGAAGTTCATTGAGAGCATTCCTGACTCTCAGCTCGTGCGTCAGAAGCTGGGCTGCATGTGTAAAATGGTGGAGAGTGACCTTTTCAAGCATCCAGACTGTCGAGATGTGCTTCTGCCACTTGTTACGGACCAGCTCAGTGGACAGCTGGATGACCACTCTAGTAAACCTGATCATGAGGCCTGCGTCCAACTGCTCAGCACAGTATTGGACAACCTGGACCGCAAGGATGTGGGTCCAACCAGAGGTCACGTACAGCTGATAATGGAGCGGCTCCTTCGCAGGGTTAATCGCACTGTCATCAGCATGGACAGAACCTCTTCTCTCATTGGCCACTATCTAGCCTGCATGACGGCGATCCTGAAGCAAATGGATGATATGCATTATGCACACTACATCAGCACCTTCAAGACAAGACAGGACATCATTGACTTCCTCATGGAGACATTCATCATGTTTAAGGACCTCATGGGAAACATCTTCCCTGCTGACTGGGTGATCATGAACCTGGTGCAGATGCAGGTCTTTCTGAGGGCCATCAACCAGTACTCGGATGTCCTCAACATGTATTTCCTGGACCAGGCACATTTTCAACTACAGCTGTGGAATAACTACTTTCATTTGACCGTGGCGTTTCTCACCCACAAGACACTGCAGCTGGAATCCTTTTCTCAGGAGAAACGAAATAAGATACTCAACAAATATGGAGACATGAGGAAGACTATTGGATTTAAGATCAGAGATATGTGGTACAATCTTGGCCCCCACAAAATGAAGTTCATCCCAGCCATGGTCGGACCCATTCTGGAGGTCACACTGGTGCCACAGCCTGAACTGAGAAAAGCCACCATCCCCATCTTCTTTGATATGATGCAGTGTGAGCACAACTTTAGCCCCGGGCGCACATTTGAGAAGTTTGAGAATGAGCTGATAAAAAAATTGGATCAAGCAGTTGAAGGGGGCCGAGGGGACGAGCAGTACAAAGTCCTGCTGGAGAAAACGTTGCTGGACCACTGCAGACGGCACAGATATCTGTCACAGTCAGGAGAGGAGCTGGCTCTGCTGCTGAGCAGCCTGCTAGAGAAACTCCTTGCGTACCGCACAATCACACATGACGAAAGTCCTGAGCACCGCATGAGCTGCACTGTCAATGTGCTGAATTTTTACAAAGAAAAGAAGAGAGAGGACATTTACATCCGGTACTTGTACAAGCTGCGAGATTTGCATCTGGACTGTGAGAACTACACAGAGGCAGCCTACACTCTGCTATTACATGCTGAATTATTGGAGTGGTCTGACAAACAGTGCACACCTCATCTGATACCTCGAGACGGGGAACAAGTGTGGACCCAACAGGAGCTTAAAGAGAGGCTCTTCCATGAGATCATATGTTATTTGGACAAGGGCAAGATGTGGGAAAAGGCCATTGAAATGGGCAAGCAGCTGGCCAAGATGCATGAGAGCTACATGTTTGACTTCATGGAGCTGAGCCAGCTGCTGAAAAAACAAGCTCAGTTCTATGAAAGTATAATGCATGCGATGCGGCCACAGCCAGAGTACTTTGCTGTTGGATATTATGGTCTTGGATTCCCTTCTTTCCTCAGGAACAAGATGTTCATCTATAGAGGCAAAGAGTATGAGTGGCTTGAAGACTTCAGCTTGAAGTTGCTCTCTCAATTCCCAAATGCAGTCCGGATGACCAGCACAACGCCCCCTGGAGACAACATAAGCAGCTCCTCTGGACAGTACATCCAGTGCTTTGTCAAGCCTGTTCTTGCCGCACCAGTTTAAAGACAAAGGGGTTCCAGAGCAGATATTAAACTATTACAGAACCAATGAAGTGGACCAGTTCCAGTATTCCAGGCCCTTCAGGAAAGGTGAAAAGGACCCAGACAATGAATTTGCAACCATGTGGATCGAGCGAACAACTTACATTACCGCCTATCGCTTCCCAGGGATTCTGAAGTGGTTTGAAGTGAAATCTGTCTCAGTGGAAGAGATCAGTCCTTTGGAGAATGCCATAGAAGCCATGGAGATGGCCAATGAAAAGCTGAGTAACCTTGTGCAGCAGCAAGCTTGCGATCGCTCGCTGTCCGTCAACCCACTGTCCATGATGCTAAGCGGCATTGTTGACCCTGCTGTCATGGGCGGCTTCTCCAACTATGAAAAGGCATTCTTTACAGATACCTACATGCAACAGCACCCGGAGGACCACAAACGCATTGAGGTCCTTAAACACCTCATCGCCCTGCAGATCCCTCTCTTAGCAGATGGGATTCGCATCCATGGGGAGAAGACGACAGAGCAGCTGAAGCCCTTACACAACCGTCTGGTTACTTGCTTCCAAGACCTTCGGGAGAAAGTGGAGAAGCATTATGGCGTCATAACCTTGCCCTGCTCCCTTACTGAGAAGAAGAAGAGTCGTGTGGGCTCAATGGTGATGCCTTACATCCTGTCCTCCACCCTGCATCGCATGTCCACTATCTCAACCCTCTCCACTGCCTCCTCAGGCCTCTCCAGCAGCTCCACATCCTCAGAGGGACACTCCTGCATGTCATCCCAAGACGATCGCAGGGCCTCGGTTTTGTCCCGCTCTGAGGAGGACAACAGGATTGCTAGAAAGAACAGAAAGGAGTGGAGTGTGAGCAAATCTCAGGTCTTACTGGAGAGGCAGTCAGACACAGATGTGACGCCTCCAGAGAAGCAGCAAAGACCCAAGAGTTTACAATTAGGAGACAGACGGCTTACTCTCTCCTTGTTCCAGGGTGTTTCATCCCAGCTCAGTCTGTCTAACCCTCTCAGCCCGCTACCTGCCTCTCCACAACCACCACGTAGCTCCAGTTATTCGTCGCTTTTCAGTGACAATGATGCCAATACCATTGACACCCCGGGGACCCCCCCACCTATGCCCCCGAAGAAACACCCGCACGAGATTGACAACCCCGGGTTCTCTTCTGAGTTCACTCCCCCGCTGCCAATGAAAATTGAGAGCAACTCCACCGCCTCCGAAAACGCGGAAGTCCATGTTCCCCTCGTAGGGTCTGGTGGGAGAAAAGTACGGCAGCATCCGAGTGCCGGGGGAGGTGGAATCGGCCGAGTTTGAGATGATCTTGGATGCAGCTGTGGAGGCAGGGCTGGACACACACATCTTGGAAGAGTGGTACTGCAGGGATGAAAACTCGGTGCCACCCGCATACTACCTCAAACCCAAAGCCCAAATGCTTAAGAACTACCAGAACTCTATGGAATCTAGCAGCGCAACCAAGACCAAGAATGACAAGGCCTGGAGGAACGTGTCGGAGGAGATCAAGAGGATCTTCCGAACAGCGGTGCTGCAGCTTCAAGAGAAGGGGACCATGAAGAGCGCTCAGGCCAAGAAATTTCTTTGCTCTGCCTTGGAGGATGAATTAGACTTTGCCCTTGGGAAACAAACTCCTGCCTTTCTCAGGAAATGTGTCTGCTACATTCGCAAGATCTCCAACTTTGACCGGTTTGCCAAGCTTCCCGAGATGGCCCGATACATGGACATCGTGGTCAGCGGTGATCGCGTCATGCGCAACCAGGAAGCCTACGAACGCCTTCTGAAGGTACGAGATGAGTTCATCCCGACAGTTGTTGCTGCCTCCAACCTCCGCGTCTATTCCTCCGTCACCCACTGTGACATGAAGCTGGGCTACTCCCAAGAAGTGGAGAGCCACTATGTGGAAGGTCTGTGTAAACAGTTCTATGAGGACATGGTGGATATCATCCAAGCCACAGTCCAGCAGAACTTTGACACAGAGACGGACCCACTGTACGATGAGATCCTGCAGCACCTCTCTCTCTGTAAAAGCTATGCAGCCCTCTACGAGTACAAGACTGAGTCGTTGGATTATGTGCAGGAGTATCTTATGCCATCCAAGGGGAGCAGAATGAGCCCTCTGGTGGTGTATGGAGGTCCGTGCACTGGGAAGACGCTGCTGCTATCTGAGGTTGCCAAACAGGCCTACGCATGGCTGCAGAAAGAGATGGGTCCCGAAACCGACCCGGTGGTCATCGTTCGTTTTATTGGCTCAACCCAGCTCTCAACAGACCTACGCACATTCCTCCAGAGCATCTGTGAACAGATTGCAACAAACTACCGCTGCCTGATTCACTTTTTGCCTAACAAGATCCAGGAGATGAGGGAGCTCCTGATCAACCTTCTAGGGGAATCTTCATTCCACAGGCCCTTGGTCATCATCCTGGATGCCCTGGAGCAGCTTTCAGATGCTGACGAAGCTCGCAAGTTGTGGTGGCTACCAATTCACCTGCCTAGGACTGTCCGCATTGTAGTGTCAACATTGCCCAATAAACATGGCATCCTGCAGAAACTGCGACACCTCATCCATGATGAAGGATATTATGTGGAATTAATTCAGAGAGACCGTAAGGTCTGCAGCCAGACATTAAAACAGCAGTTGCTGGGGGTGAAGCGGAAAGTCACCTCAGGCCAGCAGATATATGTAAATGAAGCACTTGCTAAGTGTACGTTACCCATGTTTGTGAACCTCATCTACAGAGAAGTAGTTCACTGGAGGTCCCACAAAGATGTGGATGACAAGTCTCTGTGCTCCACAGTGCATGAAAGCATAGAGCATCTATTCTACTCCGTGGAGAACAAATTGGGCCAAAGATTTGTCTTCAGAGCATTAGGGTACATCACCATGGCCAAGGCTGGACTAACGGAGGTCGAGCTGGAAGATATTCTATCTCTTGATAACATTGTCTTAGGTGATGTCATCGTCGCAACTTACCTTAGAAACCCTTTGAGGATCTCATATGACTTGGTTGCGAGGCTCAAAGAGGAGCTTGAGGGTTATCTGGTCGAACGCCAAGTGCGTAACGTCACCCTGATGGTCTGGGCCAACAGACACCTTCATCTTATTGCCCAGAAACTGTATCTTAGCAATGAGGAGGATGTGCATCAAATGCACAGCCTTCTTGCGGAGTACTTCCTAGGTGCATGGTCAGGAGGCAGGAAGAAGATCTTTACTTACGATAACAACCACTTCACGTCCCTGAACATATCTCACCACAAAAACCCTCACCATCAACAGTCCCATGAAAAAACATGTTCTGACAAGTATTCCTATGACAGGCAGACTCCAGAGCAGCCTTGGGTGTTCCAGTGTAACCTCTTGGAGCCTGACATTTTCTTTGTCAACCATAGAAAGATGACAGAGCTCGTGTACCATCTTTCCAGGAGTGGGCGCACTGATGACCTCATGTTCGGTGTTATAATGAACTTCAGCTGGCTCTATACAATGATCAAGATTGGTCAGTTTGAAAAGGCTTTAACAGACATTGACCTAGCTTACAGCTATACTCAAGAAAAAGAACTGAAGTTCTTGGCCACCACTCTGCGTAGCATCAAGGTAAAAGTGCTAAAGAACCCAGCATCATTGTCTGCAGAATTGCAGCAAAGGCTTCTGCCAGTTGTCACCTCCCTCCCAAAGCTCAGACATCTCCTCCTGGAGTGTGACAAAGATGGGCCGAAGTACTGCTCCATTGTGCCTCTCCACTCCTCTATGGATGTCACTTACAGTCCAGAGAGGCTTCCTCTGTGCTCTAGCTACATGCAGATTGTGGAGATTTTGCCCACATTAGCTCCAAATATAGTCCTCGTAGCCTTGGAAGACGGGTCTGTCAGTACCTGGGATGTAGAGAGCAGGCAACTTCTAAGACAGATCGACACAGCCAAATCTGTTGTGCTGGGAATCAGGCTAACTACTGATGAAAAATATCTGGTTGTGGCCACAACCAAAAACACGCTGCTCATATATGATAATCACAAGTCCTGCCTTTTATCTGAGGTTGAAATCAAGGGGTCAAAGCATGGTGGCATTACTGGCGGGGTGGCCTTCATCAATGGTTTCACTTTGTCAACCCATCATGCTTTGGCTTGGCTTGAAGCTAGTAAAGACGTCAACGTCATTGACCTACTCTATGGTTGGCCTCTCTACCAGTTCCATTGCTGGTACGAAGTGACTTGTGTCCAGTGCTCTCCAGATGGAATGTATGCCTTCTGTGGCCAGTACCTCAACACTGCATCCATCTTTCATCTGGGAAACGGGGACAAGCTAGCAACTGTCACCTCTGAGTTTTCTGGGGGGTTTGTAAAGTCCATTCTGGTTCTAGACACCCTATTCCAAATGGTGATGGTTGACAATGAAGGCAGTTTGTCAGTATGGAACACCAAAGAGATCACTAACCCAAGGCTGATGGAGGATTATGACTGTAGAGGGGATGAGAGTGAAGTGGTGGGCATTGAGCTATCTGAAGACCAGCGCTCCATTCTCATTTGCAAGGCCAGAAGTATTGAAGTTCTGGATACAAAAGTATGGAAAATGGTGGAGAAGTTTAAAGCCAAACGTAGTGAACGATTTGTAGCTGCTGTTCTCTCCAAAAATGGACAAAGCATTGTGGCCTCCATGGAGAACACCTCTTCCATCTTTGTCTGGAGGCGTGACAGTGGACAGTGCATGGCCAGCCTGATTGAGATCTCAGGGGCTATCGTCAAACTCATTAAATCAGTCCATCATAACTTGCTGCTTTCTGTTGCAAGCAGTGGAGTACTGTCTGTTTGGGACATTGATATAATCACCGCCATGTCCAATATCGACAAAACAGGCAAGAAGATCCAGACCTTGCAACTGTCTGGCAGAGAGGATTACGTGTTTACAATGGACGGTTCAGAGGCTGTCCACAAGTGGAACTTCAGCACCGGCTTTATTGAGACAGTCTTCAAGCACGAAGGCGTAGTGGAGAATTGTGTTCTTACCTCCTCAGGGGATCTGATGGTGACTTCAGATGACAAGTCCAGTCAGTACATTTGGCAAACCAACACGGGAGAAAATATTTTCCGCATCAATGGACAAAGAATATCACAACTGCTAATTACGCACAACGACCAGTTTGTTGTGTCTCTCTGTGAGCAGAATGCTTCCAGAGTCTGGAGGCTTGCGACTGGTCACAAAGTGTGCAACATTTTAGTCACCCTGCAGAATGCAGTGATCACCACAGCAAACACTTTCTTAGTGGGAACCTCCAAAAACAAGCTCCTCGCGGTTAGCCTGTGGTCAGGCAGCGTATCCAAGAAGTTTGTCTGTGATGATGGTATTACCATTGTCAACTTCAAGCTCATACCCGACTGCCCTGACTGCGTAGTGTTCATCACATCCACAGAAACCGTGTTCATCTGGAGTGTGGCAGATGAGTCCGTTTGCAGGCGAGTCCAGTTGCCAACCAACTTCCTCAAAAATCTGGAGGACTTCCAGATTTCTCCCAATGGAAAACTAGGAATTGTATCCAAAGGGGACGAGAATATCAATGTCCTGGACCTTCACAGTGGGAAACTAAGGCTTGTCCATGCTGCTGGTATAATCTGGCGACAGAAATTATCGAGAGATGGACGTTATCTAGTATACGTCTGTTTCCGGAACTGTGATGAAGATGACGATGCCGGTGTTGTGTCCAACCTGATTGTGATGCGCCTTGCTGATGGTAAGAGCATCGGCACATGCTCGCTGTACAAGACGCCAACCTTTCTGTCTCTGTCCCAGCGAGCACTAAACATCATCATTGGCTTCGAGGATGGCAGCATCGGCACTTACACAGTAGTGGACAGAGTAGACGCCGCACTCAAGATAAAGATAGCCACGTCCAACAGCCGACAGATTGTCAACAATGCCTCACAGAAGGTACGGCCTAAGTGCGGTAACCATTCCTTTAAGAGTGTTGCCGACTGCATTTGGAGGGAGTCAACGGAGGTGTTCTCCAGGGACAGCCCCATCAACGTGTCAGACTCCGGGGAAGTCGATCACGCCTACAAAAAAAGATATGTCGGAAGTTGTGTATGAAGAGACAGCCACGATGATTGCCGCAGGGGAATTGCAGTCGTTTGTCCCATTTGGCCGCGAGCACTGCAGGAACCATCCAAACGCCTTCAACCTGCAGCTTAGGGAGCTCCAGCCTGCTTCAGAGCTCTGGTCGTCAGATGGCGCCGCTGGCCTGGTGGGGTCGCTGCAGGAAGTGAGTCTGCAGGAGAGAGAGAAGGAATGCTGGCAGCTTAGGAAAGGCTGTGTGGGAGTCAAGGAAGAGGATGTGGAGTTTGAAGAGGAGCTCTACACAGCAGGAAACGTAGTCATCTGGAGCCAGGGCAGTCGAACCCAAGCCTCCAGTGTATACAAAGCCTTCACTGTTGACAGCCTAGTGCAGCAGGCCCTATGGTGTAACTTTGCTGTTCCTCAGAATAAGAAAGATGTGGAAGAAGTGGAACAGACAGTGTGTATCGTCCAGAGTAGCTGTGTCAATATTCACACTGTGACTGGGAAGGATTTCATTGCACCGCTACCCTTTCAGGTCTCAAATGTCTGGGCAACCAAGTTTGGACTGTTGCTGGAACGAAAAAACGCAGCGACTGATGCACAACTTAACCCCCCTGGGGAACCTCTCCCTACAGTGTTCAGCATGCTGCATCCTCTAGATGAGATTGCACCAGTAGTGTGTAAACCTTTAGGCCTGTTTGAAGGCTCTCGTGTGCAGTATTTGTCTGACTGCACCACAAAGATAGTGTTCAGCTGCTGTCAGCCCTCCATTGTTGTCTCCTATGACACTGTACAAGCGATACACTCTGTCTGGCTCCTGCGCAAGGTTACACACGATGAGCGTTCTACAGTCTTGCAGTGTCCGGCTGAACCAGTTGGCACACCTTTGGGTCTGATGACTTCTGGCTTCATGACCTCTCATCTACGTAACATCTCCCGTCTGGACTCTCCTGGAGGTAGTGGCACAACGGGACTTGGTCC------TGGAACAAGTTGTCCAGTTGGTTCTGGCTCTCCTCTCCACTACAGTGCTCTCCACAGCCATCACAGCAAAATCATGACATCTTCACCAGGATTACACTCACGTATTCATTCTCCAAGTATATCCAACATGGCTGCTTTAAGCCGTGCCCATTCTCCAGGCATGGCGGCTCCGTCCTTTTCAGGTGCAGCTCGTTTCAACACGTCTTTCCATAGCCCGTCCCCCAGGGGGCACCATGGCTTGTTACCCTCTCCTAACAGCACGATAAATGAGACAATGCTGGTACCGGAGATGGAGCCTATCATACCCGACCTCTGCATGGAGCAGCTGTGGAGTGAGACGGTCACCGCTGGCTGTCACAGGGAGTTGAGCAGCCAAGCATCGAAAGTATTCCTTACCTCTGACCTCTGTGAGAACCGCTACCTCTGTTACCTGGTTGAGTCTCACCAACAGCTCAGGTGTGTGAAATTTATTGAGAGCAACAATACATCTCAGCTTATCTTCACTGCTGTCACAACCATCCCTGCCAAAGACGCAGAACCTCTGCAGAATATAGATGCCACACTGGTTCTGGAGGCCTGTGGAAGTCTAGTTCTCTACACGGGAATCACCAGGGTCAGTAAAGTGTTTGTCCCTGGCCTCCTGTCGCCCACCTTCAGCCTAACCAACCAAATCCCCCACCTCAGCACGCCAGTAGAGAACGTTAGTACGCCGGCTAATGCTGGCAGTAGGCACCTCCAGAGACTGGATGAGGCTGTGATGCCTTCACCAGTTTCAGAGCTGAGGGGTCCAAACATTAAACACCATGAAGGTTCATTTTTGGAGGATTACACCTTCCAACAATCCACACCCTACATCCATGCCTTGCGGGACCCTGTATGCAACCGGGTCACTCTGGAACTCAGCAGTGGCACAATGCTGAGGATATCTATCCCAGAAATTGCTACGTCAGAGCTGGTGAGGAAGTGCCTTCAAGCGATTTGTTTCATCCTGCCTAAAGAAGCCGCCATGAAGGTTTTGGTGAAGTGGTACAACATCTACAATGCTCCTGGTGGTCCCAGTGCCCATGCAGAGTGGATCCTGTTTGTCACCTGTTTCATGACACTGATGGGCTACAACACTGAGCGCCTGACCTGGACAAGAAACCTGCATTTTGAAGTGCCTCTCTCCCCAGTGATTGCTGCCAAGAAGGCACGTCCCTCTGATGGAGGCTCTGATGAGGACTGGGACTATTTGCTGGGGTCTCATTACCACCGTCAGATGACCTTCCAGCCCATCTGTGGTCCAGTGGAGTCCAGTGGCTCCAACAGCACTCTCACCACAGAAGCTGATGGCCTGTTGTCTGTGTCTTCTCCTTCCAGCCCGTCTCTTAAGTTGGACACGTCAGCTCCTCTCTTCCCTCACATTCCTGCCCTTTTCTATGTTCTTCATCTGCTCTACCAAGAGCTGCAGCTAGACGGGCTGCAGAGAGCAAGAGCCTCATCGCTGGTCTGTGTGCTTCAGCAGTTGGCCAGAGACCTCCAACTGGAAGAGTATGTAGATCTGTACTGGAGAGACTACCCCTCATTAATTAGTGGCTTCACTGAGACCTGTCTCATTGACCAGGCTCTGATTGGCCAGATGCAGCGTCCCTCCTTCCTGAGAGCAGAGCCTCCCTGTGTTTTCAGCTGGCTGAGTTGCTGTTTGAGAGGCGAGGAGATCCCGCCTTTCCCGTACCTGGTCGGCATCTGTGAGAGGACAAGGCTACTCGTTCTGAGTTACGCTCTTTACGTCATTGGAGATGAAAATGCTACTTCAACAGATGTCTCAAAGTACCTGGTCAAGCTTTCTGCAGGCCAGAAGTCTTCTGCTGGTGAACCACACTACAGAAGACAGAGCAGTGTGAAGGCCAAGCTTTCCAGTGAGAACCTGGCTGAGCAACTTGTCGTCTGGCTCACCTCAGAAGGCTTCACCCTGAAGGATCTGGAATCTGTCCCCTTTGGAGTGGCTTTGCCCATCAGAGAGGCCATCTACCGCTGCAGAGAGCAGCCATGTTCCGATTGGTCAGAGGACGTCTGTTTGCTGATTGGGAGACAAGATTTGACCAAACAAGCCCACAAGATGACCCTGGCAAAGAGCAAAGCTTCTGTAGGTTCAGGTCTGTCCTTGGAGCCTCCTGCAGCCACAGAAGCAGATGAGGAGGAAGATGGGATGTCGGACATAATTCAAGAGGTAACAGGACTGATCTGGAGTCAGGATCTAAGGGTCCAAGAGGTCAGGAGGCTCCTCCAGAGCTCCAGGCCAGTTCGAGTCAGTGTTGTCCAACTACCAGAGGTTTCCGACCACGAGTACATAGAGGAGAAAGAGAACAAACTCCTACAAATGTGTCAGAGGACCATGGCTCTCCCTGTGGGACGAGGCCTCTTCACTCTCTTCTCCTATCACCCTGTACCCACTGAACCTTTACCTGTCCCCAAACTCAACCTGACAGGTCGTGCCCCTCCTAGGAACACTATGGTAGATCTGAACAGTGGCAACATTGATGTTCCTCCCAACATGACCAGCTGGCCCAGTTTTCATAATGGTGTGGCTGCTGGGCTCAAAATAGCCCCTGCTTCACAGGTGGACTCAGCTTGGATCGCCTACAACAAGCCAAAGAGCCCTGAGCTGGCTAATGAATATGCAGGCTTTCTTATGGCCCTGGGCCTCAATGGACATCTCACTAAGCTGGCCACACTCAACATACATGACTACCTCACCAAGGGCCATGAGATGACTAGTATCGGGCTCCTACTGGGTGTATCTTCTGCCAAACTTGGAACCATGGACATGTCAATTACCCGCCTGCTTAGTATACACATCCCTGCACTGCTCCCACCCACCTCTACTGAGCTGGATGTGCCACACAATGTTCAGGTTGCTGCTGTAATTGGTATTGGGCTGGTCTATCAGGGAACAGGACACAGACACAATGCTGAAGTCTTGTTGTCTGAGATAGGTCGACCCCCTGGTCCAGAGATGGAGTATTGTACAGACAGAGAATCCTATTCGCTAGCTGCAGGACTAGCCTTAGGGATGGTGTGTCTGGGGCATGGCAGCAACCTTATTGGGATGACAGACCTGAATGTTCCTGAGCAGTTGTATCAGTACATGGTGGGGGGACACCGCAGAGCTCAGGCCGGGGCCAACCGGGAGAGACACAAGTCGCCCAGCTACCAAATCAAGGAGGGTGACACAATTAATGTGGATGTGACATGTCCAGGGGCCACGCTGGCCCTTGCCATGATCTACCTCAAGACCAACAACAGGTCGATTGCTGATTGGCTGAAGCCTCCAGACACTTGGTTCCTGCTGGATTTCATCAAGCCTGAGTTTCTGCTGCTGCGAACTCTTGCTCGTTGTCTTATCATGTGGGATGAAATCCTCCCCAATACTGAGTGGGTAAAGAGTAACATACCCCAGATCATGAGGGGGACTTTTGATCCTTCAGAGGACATTAACATGGAGACGATGGCCCAAGCACAAGACTACATTACAGCTGGGGCCTGTATGGCACTGGGTTTGCGATTTGCCGGCTCTGCCAACTCTGATGCCTTCGACTGTCTCTATGAGTTCGCCAGGACCTTTATGAAGATCATGTCGTTTGCTGGTACAGCTGCTGTAACAGGTTATTACAACCTGCAGACTGGTCTGTCAATGATTCTACTCGCTATGTCCATGGTGATGGCTGGCACGGGGGATCTGAAGGTCCTTCAGCTCTGTCGCTTCTTCCATAAGCGTACTGGCGGAGAGATGAATTATGGCTTTCACATGGCTCATCACATGGCACTGGGCCTGCTTTTCCTCGGAGGGGGCAGGTACACCCTGAGCACCTCCAACTCATCCATCGCTGCTCTGCTGTGTGCCCTTTACCCACACTTCCCCGCTCACAGTACTGACAACCGCTACCACCTGCAGGCCCTGCGGCACCTTGCCGTGCTGGCTGCAGAGCCACGTCTGCTGGTGCCTGTGGATGTGGACTCTCTGAAGCCCTGCTACGCACTATTAGAGGTCACTTACAAGGAGACCAAGTGGTATGATGAGACAACTGTAGAATTGATGGCTCCCACCATGCTGCCTGAGCTGCACCTTCTCAAACGGGTAAAGGTAAAGGGACCACGTTACTGGGAACTGTCCATAGACCTCAGCAAAGAAACGCAGCACCTGAAGTCCATCCTTTCCAGAGATGGGGTGTTGTATGTAAAGCTACGAGCTGGCCAGCTGCCCTACAAAGACGATCCTCAGGGCTGGAAGAGCCTGCTGGCGTCTACCATCAACCATCGCAACTCTGGAGTCAGAGCCTTTAAGGCTGAAACCATCTCTGAGTTCACCTCTGAGCCTGCCTTGCTCTCATTTGCAGAGTTCTTCTGTAAAACATCTGAGGGAATGAAACATAGAGAGGATACTCTGGTGTTGTTCTCTGCCATGCTGTATGAATGTGTGACGCAGGAGTGTCCTGAGATGCTGCCCACGTATATTGCTATCGAGCAGGCGGTAGAGGCTCTGCGTCGGGGCGACGTGCTGCAGACTTTTCCTCTGTGGCAGCTGCGTCTGGTAGTGGAGTTGTGGGACAGAAGGGTGTTGCAGGGCTCCGCCAATCGCCATGATGCCCTGCTAACCTCAGAGTTTCTGCCAGTCATGAAGAATATAGTGGATGTTGCGTTGGACAGCTGGCTCAAAGACAATAGCTCAGTGTTGAGGACCTACATGAGGGGAGAGACCCTACCTAAGGACGCCCAGTCAATCATGTTGGCCTGCTTCCTGGTTTACCGCTCCATCCCCTGCCTTAGGAATACACACACACACCTGGAGGGTTCCAGTTCACTTGGGGATTTATTGTCACGTAGCAGGCAGCTGGGCATCCCTCTTAGAGACCTTCTGAGGCTGGTTCCCGTCCTGTCAGGCTCTGCAACTGGACCACAGACACTGCCGGGCTTTCCTCTGCCAGCATTTTGAATGATTGAAGACAAGGGTCACCGTGTGACCGACTACTTTGTGGTGGCCGGGCTGACGGACAAGTCCACACCCCTGGAGCAGGACCTGTCGGAGACGAAGTCCAGTGGGCCCAAAGCGCCCATCACAGACTTGGCCGTCATTAACAGGTCGGCGGGAGAAACGGTGCCCGAGGGCTTCACTTGTATCGACACCACCCACAGTGGCCAGCCAGCCAACCTGAATCATGGCAGTCTTAAGAGCCCGGAGCTGTTCCTCTGCTACAAGAGGGGTCGGGACAAGCCTCCGCTCATTGACATCGGAGTTCTGTATGAAGGCAAAGAACGTCTGATCCAGGGCTGCGAGGTCATCCAGGCCACACCATACGGTCGCTGCGCCAACGTCAACAACAGCTCCGCCACCTCGCAGCGCATCTTCATCACCTTTCGCCGAGCACAACCCGTCCAGCCTCAGAATTCCCTGGCGGTGACCGACATCTGCGTCATCATCACCAGCAAAGGGGAGACGCCGCCACATACCTTCTGCAAAGTGGACAAGAACCTCAACTGTGGCATGTGGGGATCCAACGTGTTCCTGTGTTATAAGAAATCAGTATCTGCGTCCAATTCCATCAGCTTCAAAGCTGGTCTAATCTTTCGTTACCCAGAAGAGGACTATGAATCTTTCCCTCTATCCGAATCTGTTCCTCTATTTTGTTTGCCCATGGGTGCCAAGATCGAGTGTTGGGCACCAAACACACGTGATCCTCTTCCTGTCTTCTCCACGTTTGTTTTAACCATCTCTTCTGGTGAAAAGGTGTATGGATCAGCCATCCAGTTCTACGAGCCATATCCGGTGGATCTGTTGAGCGAGAAGCAGAAGATCCAGCTGGGCCTGCTCACCACCGTGGAGAAGAAGATGATCCCCAACCGGCCTGTAAACACCAATAAATGCATCTGCCTCCTGTCTCGCTGGCCCTTCTTTGAGTCGTTTCGCAAGTTCCTGTTGTTCCTCTACAAGCTCTCCGTCTCAGGCCCGCACCCACTGCCTATTGAAAAGCACATCTCACACTTCATGCACAATGTGTCATTTCCTTCCCCTCAAAGGCCCAGAATCTTGGTCCAGCTTTCGGCACATGACACCTTGACCCTCTCCCAGCCCGTGTGTACACCTTTACCACTCAGCGGAGCGGACTATGGCACACTGCTGATGAATCTGGGCTCCGAGAACTGCGCCACACTGCTGCACTTTGTCCTGCTGGAGAGCAAGATCCTGCTGCACTCGCTCCGGCCCGCTGTGCTCACGGGAGTGGCTGAGGCTGTGGTGGCTTTGATCTTCCCCTTCCAGTGGCAGTGTCCCTACATCCCCCTGTGCCCGCTCTCCTTAGCAGGCGTACTCAACGCTCCTTGTCCTTTCATAGTGGGTGTGGACTCACGCTACTTTGACCTTTATGATCCCCCGCCAGATGTCGTCTGCGTGGACCTGGACACCAACACTATCTACCTATCTGATGAGAAGAGACACAACAACTGGAAGAACCTCCCAAAGAAGCCCTGCAAGAGTCTCATGAACTCACTGAGCAACTTGCACCACCAGCTGGCCACAGTTGCCATGCGTCAACCAGCACAGGAAGGCTCCGCAGTGGACATGACCCCCATCGAGGTGGACTTCACCTGGCACAAGAAGAAGACGGCCCTGGAGATGGAGATCCAGGAGGCCTTTCTACGCTTCATGGCTTCCATCCTGAAGGGCTACCGCTCCTACCTCAAACCCATCACTCAGGCACCTTCTGAGAAGGCCACAGCCGCAGACTCTCTCTATGACCTGCAAGGATTTCTCAAAAGCAGAGACCGCACCCACCAGAAGTTCTACTCCCAGCTCACCAAGACTCAGATATTCATCCGCTTCATTGAGGAGTGCACCTTCGTCAGTGACAAGGACACCGGTTTGGCCTTTTTTGACGATTGCGTCGAGAAGCTTTTTCCCTCTGATAAAATCGCCGAAAAGGGCACCAAGGTTGAAGGAGAGTCATCTGAGGACACCAGACTATTGGAGCTGGACGAATCTCAAAAGAGTGAACACACTGTCTTTGTCATGCCCCCAGAACCCCCAGCTGACGATGGACCTGACCCTACTCCTCGATACATGTATAAAGGTTTCCCCAGACTACAGATGGATCTATTTGACCGTCCAAAAGAGTTACGACCAACACTTAGCAGCAGAGCAGCAGGAGCAAGTCTGTCCAGCAGCCCTGCGCTACTGGCAAAGAGGACAAAGCAGGAAATCAAGCTAGCCTACAAGTTGGCGAAGCGTTTCTACTCCAACCCTCAGCTGTGGGCCCGCTGTCTGTTCAGTCACTGCTACAGCCTGTGGTTCATCTGCCTGCCAGCAGCTGTGCGACTGGCCAAGTCCAAGAGCCGTGCCATGCAGCAGGCGTACAACGTCCTCTTGAAGATGAGAACCACTGAGGTGGAGGTTCTGGATGAGGTGTGTTATAGAGTGGTGATGCAGCTCTGCGGTGTCTGGGGTCTTCCTGTAATGGCTGTCCGAGTCTTGGTTGAGATGAAGAAAGCTGGAGTACAGCCTAACGCTATCACGTATGGATACTACAACAAGGCCGTCTTAGAGAGCCCGTGGCCGAGCAGAAACCGCAGCGGCCTGTTTATGTGGACTAAGCTTCGTAATGTGGTTCGAGGAGTGGGCCAGTTCAAGCATGCTCTGCACCGTACATCTCCCACGCAGGGACCGACGCTTAATGATACAGCTGCATCAGTAGGAGGATCAGCAGTGACCGACGCTGACCATCTTAGTCATGGAAGTGCAGACAGCTCAAGTGAGGTCAACAGTGAGGAACATAATGTGTTTACTCACAGTCGGAGCATGGAAGACACAACAGACAACCACTGTGGCACAG-----CTGTATTATCGAAAC-GTAAAGTTAGTGATGAGTTACACCAGGAGCTGGCAGAGCCTTCAGACACACCTATCCTTTCCACAGAAGGCATAAA------CAAAGCACAACAAAATGGGGTCAATATTGCTGGATCAGTGGACAGTGCAGTTGCAGTGGCAGAACCCGCGTCTCCTGTTGATTTGCCCTCACCTGTCCCTAGCATTGTTAAAGTCTCCACTGGGAGCTTTGATGGTGAAACAGGTACAGGGATGCTGTTCAGAAGACACAGCAAGAACGATAGCGTGTCTCTTCCTGATAATGATGCCTCACTGGCAGCAGGGGATGTAGCCAAGCAGCCTCAACAGCAGCGGCAGAAGTCCTTCGCTGAGCGCAGCTGTAGCTTCAGTGCTGAAACCCGTGCTGGAATGCTCCTGGAGAAGGGCGTGGACCACATGGCCAGCAAGATGGGTGCCGATGCTCGTATCCTTGCTGCAGCGCTCTCTTCTGGCCAAAGTCCACCCCCTAGCAGTGTGTCCAAAACCCTTTTTAAAGACCTAGAGGAAGAACCTGAAGAGGATAAGGGCTTGATACTTGAAAAGCTAATAGAGGAAGAGCGAGCCACAGAGGAAGGAAGGCGCTAAGGATAGAGAGGGCGCTAAGGTAAAAGTGGAGGCACGAGAGAGGAAGCACACTGAAACAAATGACGATGAGTCTGGGGTACGAGGAACGATCCTGGAAAGGGCAGATGTAGAGGTGGGTGCCGATCCACTTTCCCTCCTTGCGTCAGAGAGCGAAGAGTCGGCTTCTGTTACCAGCGAGGAGCCACTGCGCTCTGTGCCTGCAATGGTGTCCCGCAACCTGGCTGAAGAGATTGAAATGTACATGAGCCTGCGAAGCCCACTGGGTGTTAAGTCCTCCAGCATGGAGCTGCGGCAGTCCCAGGGAGATTCCACTGATGCCCCAAAACCCAAACAGTCCATGGAGCGGAGGTCCAGCCTTCCTGTACCTCCTATTAAAACTCCACGTGGCTCTCCAAATGACACACCAAAACGCAGCCCCAACACCGTTACACGCTCTAAGACATTTGCAGTAAAGACAAAGAGCCCCACCAAAGCCGCCCCCAGCCCGGGTCCTAGATCGTCCTCACTAACGGCACTGGTCAAGTCCTCACAGGGAGGGTCTCTGGGTTCAGTCATTAATTCCATTTCAGGCATCAAGATGGACACTCTGTTGTCAGGACCTAAAATAGATGTACTGAAGTCTGGCATGAAGCAGGCGGCAAATGTGGCCAGCAAAGTGTGGGGGGCGGTGGCATCAGCTTACGCCTACTCAGATGATGAGGAAGAACAGTTTCAGAGTGGTGGTGGCTTCCCTAGCCGTCTTAATGAACACATGTTGGCTGCACATGACTTAGATGACAGTCCTGAAAGAAGGAACATACCAGGTTTGGTGGCCAATGGTCTGAACCAGAGCTGCACCAGCCTGGGCAGCAGCAGTGGCAGCAGCGACACAGGCCGCGGCACTCACCAGACTCATCCAACACCAGGACGAGTAGGCAGGGGTCTGGACTCTGAGCAAAGCTCCTCACATCACGCATCCTCTTCAAGCATCTACCAGAACTGTGCACTGGAGGTGCTGATGTCGAGTTGCTCCCAGTGCCGCTCGTGTGAATCTCTAGTGTACGATGAGGAGATCATGGCGGGCTGGACAGCCGACGACTCCAACCTCAACACCAACTGTCCTTTCTGCCAGACGGCCTTCCTTCCATTATTGCACATTGAGTTTCATGACTTGCGCACGGTGACTGGGTTTTATATGAATCCCAGCGCTTCAGGAGACAGTATCCACAGCAGCAGTGCCCAGCCCACAGTCAGCAGTTCAGCCGACATTAAGACAGCCGACCTGATTAGTTTCTCTGAAGAGGAACCGAAGGAGACTCCGGATAACCGTTCTGCAACACAAAAGAGTCTGGTTCCAGAACCACTGCAGACGGACCCCTTGGGTCTCCTGGAGCACCAGGCAGCAGGGAAACAGCAGAGATGCAGTGGGACGTCACTGACACGCAGCAACAGTGTTGGAGGTACACTGCAGAGCCTGGACTACTCCCAGAGACCTGGACATGGCGTGTCTACCACCAGCCTGCCCTGCAGCCTGCAAGAGG------ATGGCATGGGCACCAGAAGACCAAACCCCAAGCCCGTCTCTACAACGTATGTGAGCGCTGTGTTCCTACACAACGAAGCAATGATTCTGTCGTATACTTGGGAGAGAAATATCAACCACATCCCGTAGTTTTTTGCCTGTTTTTTTATTTACTTTGAATATTTTGAGTGGTATCTCGGAGAGCGAGAT------------TTAATTAGCGTCATT---------------TGTTTTAACGGTGTGTATCTGTGCTTTCATTTCGTTTGTCTGTTCTCTCTGCAGACTCATGTTAGCCTGATGGAGATTGTGGTTAACATGCATCCTCGTGGTCTGGAGCTGCTGGCCCTGGTGTACGCTCGCTTTCTCAGCTTGAAAAACAGGCTTCATTTCACAGAGTGTCTGAGACCCACATACCTGCTCAGAGGGTTGGTGAAGGATTGGGCCACGGAGGTGATGTACATGCTGGAAACCATGTCAATAACAAGAAGCAAA-AACTCTCGCGAGATGTGGCGCGAC--GCGTTCACGTACCGTGCGGTTTTTTTTCTGGGACAGAGGTCCTTAATAT-----------------------TTCAGGTGATAGCACTGC------------------------AGGCAACTAGATTCGTT------TATGGTCCATCCGTGTCGTACTTGTATGATGAACAGATCCGCGTTTGCCAGCACCTCATTCGATTAATTGGCAGCTCCGCTTACGAGTGTGCGTCCTGAACGAGCTCCTCGGTGTTTCTACATCGTCTCAACCAGTATGCAGCAACCAAAATTGACAAGAACATCACAGAGGAAACGGTTAAGGTTTTATTTTCCAACATCGAGGAGATTCTTGCTCTTCACAAAGACTTTCTGTCCATGGTGGAAGAGCTGCTGCAGCCTGACCCTCACGCTCACCACGAAATCGGGCGTTGCTTCTTGCACTTCAGGAGCCGCTTCCAGATTTATGATGAATACTGTGGGAATCATGAAAAGGCCCAGAGGCTGCTGCTGGAGCTTAACAAGATCAGGAGTGTTCGGACATGTTTACTGAACTGCATGTTGCTGGGAGGCAGAAAAAACACAGAGGTCCCACTGGAGGGTTACCTGGTGGCCCCTATTCAGAGGATCTGCAAATACCCATTGCTGCTCAGAGAGCTGCTGAAGAGGACGCCTAAGAAGCACAACGACTATGCCCTGGTGCAAGAGTCTCTCCAGGTGATGAAGGCGGTGTGCTCCAGCATCAATGAAGCCAAGAGGCAGATGGAGAAGTTAGAAATGTTGGAGGAATGGCAGTCCCATATTGAGGGCTGGGAGGGCTCCAATATCACAGATACATGCACAGAGATGCTCATGCAAGGAGTCCTGCTGAAGATTTCAGCTGGAAACGTACAAGAAAGGATTTTCTTCCTCTTTGACAAGCTTCTGGTCTACTGCAAGAAGAAAAACAGGCGTTTAAAAAACAGCAAGACGGCCACTGAGGGACCGCGCTACTTGTTCAGGGGGAGAATCAACACTGAGGTGATGGAGGTGGAAAATGTGGATGATGGGACAGCTGACTACCACAGCAGCGGCAACATAGTGAACAACGGCTGGAAGATCCACAATACAGCCAAGAACAAGTGGTTCGTCTGTATGGCCAAGACCCTTGAGGAGAAGCAGGAGTGGCTGGAAGCTATTATGAAAGAGCGAGAGCGGAGGAAAGGTCTGCGGCTTGGCATGGAGCAGGATACGTGGGTGATGGTGTCAGAGAAGGGAGAGAAGCTCTACCACCTCATGACCAAGGGTAACCTCATTAAGGATCGGAAACGCAAGCTCACCACCTTCCCCAAGTGTTTCCTGGGAAGTGAGTTTGTGTCCTGGCTGATGGAGATCGGTGAAACAGGCAACCCGGAGGAAGGCGTTCACCTGGGTCAAGCTCTGCTGGAGAACGGCATCATCCACCATGTCACAGACAAGCACCAGTTCAAATCCGAGCCTGTTCTGTACCGCTTTCGCTATGACGATGGCACCTACCACCCCAGAAGTGACATGCATGATGTCATATCAAAGGGTGTTCGGCTCTTCTGCCGCCTTCACAGCCTCTTCACTCCTGTCATCAGGGATAAGGACTATCACTTGCGGACCTACAAATCAGTAGTAATGGCCAACAAGCTGATAGACTGGCTTATTGCACAGGGAGACTGCCGAACAAGGGAAGAATCATTGATCTTGGGGGTGGAGCTGTGTGACAATGGCTTCATGCATCATGTGTTGGAAAAGAGTGAATTCAAGGACGAGCCCTTGCTGTTCCGTTTCTTTGCCGATGAAGAGATGGAGGGCTCCAACACCAAACACAAACCCATGAAACACGACCTGAAAATAGTTGAGAACGTCATCTCCAAGTCTCTTCTGATAAGACCCAGCGATGGAGGCTACGGCTTTTCTTTAGAGGAGAGAAACAGAGTCCCCATCATCAAATCTGTAGAGAAGGGCTCCCCAGCTGAGATGGCTGGCCTGGAGGTGGGGAAGAAGCTGTATGCCATAAACGGAGACCTGGTGTTCCTCAGACCTTTCTCTGAAGTGGAGGTTCTCCTCAGACAGTGTTTTAACAGCAAGGGACCCCTCAGGGTTCTGGTTAGCACCAAGCCAAGAGAGACGATAAAGATCCCAGACTCGGCTGATGGGTTAGGATTCCAGATCCGAGGCTTTGGTCCATCTGTTGTCCATGCTGTTGGAAGAGGCACGGTGGCAGCCATCGCCGGTCTCCACCCAGGCCAGTGCATCATCAAGGTAAACGGCATCAATGTAAGCAAGGAAAGCCATGCCAGCGTCATTGCTCATGTGACTGCGTGCAGGAAGTACCGGCGACCCACCCAGCAGGATACGATTAAATGGGTGTACAACAACAGTGAGAGCGCCCAGGAGGACAACCAGAAAACTAACCAGAAACCCACCACCGAGGAGAACGGAGATGGCTTTGAGTGCAAAGTAGAAGAGGTGATGGACAAGTTCAACACGATAGCCATCATCGATGGGAAGAAGGACCATGTGAGCCTTACGGTAGACAACGTCCACCTGGAGTACGGAGTGGTGTACGAGTATGACAGCACAGCTGGTATTAAGTGCCATGTGCTGGAGAAGATGGTAGAACCCAAGGGTTTCTTCAGCCTCACTGCAAAGATCCTGGAGGCACTGGCGCGTAATGACGACACGCTGGTACAGATGTGTGGCAGGTTGAGTTCCAGCTGTGATGTGATCCCTGAGGAGCTGCAGGTACGCTTCAGTACCATGTGTGGTGAGAGGGTGGAGCACATCAATCGGCGCATCACTAATTACAGGAAGTTTGCTAGAGTACTGAAGAACAGAGCGTGGCCCACCTTTAAACAAGCCAAGGCTAAGGTGTCCCCCCTGCATAGCAGTGACTTCTGCCCCACCAACTGCCATATAAATGTGATGGAGGTCTCCTACCCCAAGACCACCAGCTCTCTGGGTAGTGCCTTTGGTGTGCAGCTGGACAACAGGAAGAACACCTTGGAGAAGGGAGGACGCAACAGTGCTGAGCAGGGTAAGCTAAACCCCATGGTTTATGTCCAGCACACCATCACCACTATGGCTGCACCATCGGGTCATAGCCTGGGCCGGACAGAGGGACATGGCCTTCGTTTCCTTCTTAGGGAAGAAGACCTGCTCACCCTGGATTCTTATCAGAAACTTCTTTACAAACTCACCACAGTTGTCAAGGAGATGGAAATGCACGGTGCCCACATTCATGACCTTCTGTCCTCCATCACCCACCCCGCAGCGTCAGAGCCGAGGGCCCCGGAGAACTACATTTCTGCAGAGACTGAAGGAGAGAAGGGCGAGAGGAACGGGAAGAAAGTGTGTTTTAACGTCACAGGGGACGAGCAGGAGGACTCCGGTCACGACACTATCAGCAACAGAGACTCATACAGTGACTGTAACAGCAACAGAAACTCCATTGCTTCCTTCACCAGTATCTGCAGCAGCCACTGTAGCTCCTATGTTCATAGTGATGAGATGGACTCAGGAGATGAGATGCCCTCCAGCGTGTGGCTGTCCCATGATAAACAGAAGAAAATTCACAGCTTCCTGGAGCATTTGTTTAGCCAGGTGGACTCAATCAGCAGCGTGCTGAAAGGAGCAGTGGTGGCTCGGGCATTTGAGCAGACAAAGTGTTTCACCCCTGGAAGAGGATTACAAGTGCTACTTACCAAGATGGAGCCCAAGGTGAACTGCACCAAGAAGTTGCGTCTCCATGTCAAGCAGGATCCTTGGAACCTCCCCAGCAGTGTTCAGGCCCTGACACAAACCATTGCAAAATATGTTGAAGACTCAGAGATCCAGTTGCGTCGAGACATGGTGTTCTGTCAGTCTCTAGTTGCAGCCGTATGTGCCTTCTCAGAACATCTGCTGGCTGTCCTTAACCAGTTCCACAAAGTAGGCAGGGATCCTGACCAGGACAAGACCCCCAAGACCTCCAGGAGGCACAGGAAGCCAGCAGCCGCTGGCTGGAGCAGATAGCCAGCGCTGGGCTGCTTTTCCACTTCCAGTCTCTCCTGTCCCCCAATCTGACTGACGAGCAGGCCATGTTGGAGGACACTCAGGTTGCTCTAATTGATCTTGAGAAGGTCACATTCTGCTTCCGGCAATTTGAAGGAGAGCCGCTGGTGGCCAACATGCCCATTTCATACCAGGTCGAGGGCACCCGCCAGGCCTTGAAGGTTTGCTTCCAGCTTGAAAGTTTCTATTTCTCCCAGCTGCCCCACAGACTGAAAAACGGAGGAGGTGTCAAAATCTACCCTGTGCTCTTCACTCAAGCGCTGGAGAGTATGGAAGGATATTACTACAGAGACAATGTTTCAGTGGAGGAGTACCAGGCCAAAATCAACGCCGCCTCATTGGATAAGGTCAAAGAGTACTACAAGAGGCTGAGGGCTTTCTACCTGGATCAGTCCAATGTGCCGCCCAGCTCTGCACCCAAAGCTGCCCTCATTGATAAGCTGATGCGTCCCCTCAATGCTCTAGACGAGCTCTACCGCCTGATGGAGAGCTTTATCAGTTGTCGTCGCACCGCTGCCTGTCAGTACACCGCCTGCGGGGCTTCGGGAGTGGGGCTGCTCACTGTGGCCTCGGAGCTCTGCTCACGTCTGGGGGCCACACACATTGTCATGTGCAACAGTGGCGTTCACCGCTGCACCCTGAGTGTGACACTGGAGCAGGCCATCCTGCTGGCCAGAAACCACGGTCTGCCACCTCGATGCATCATGCAGGCCACTGATGTCATGAGGAAACAGGGTGCAAGAGTTCAGAATTCTGCCAAGAATCTGGGAGTGAGAGATCGCACACCGTCATCAGTCCCAAGGTTGTACAAGCTGTGCCAACCTCCACCCCAGATGGTGACCCATAAATGCACGGACCGCCCTCCGGCGACAGCGCATGCCCATTGCGCACGATCAAGAGAGTTCAGTTCGGCATCATCAGCCCTGATGAACTTAAAGGATGTCCGTTACAGAAGGGGGAATCAAGTACCCTGAAACAACAGAAGTAAACTTGGTGGCCTTATGGACCCAAGACAAGGGGTCATAGAACGAACTGGAAGATGTCAGACATGTGCAGGAAACATGACAGAATGCCCAGGCCACTTTGGCCACATAGAATTGGCAAAGCCAGTTTTTCATGTCGGCTTCGTAACAAAAATTATGAAGGTTCTCCGATGTGTTTGTTTCTTTTGCTCCAAGCTGTTAGTGGATTCGAACAATCCAAAGATCAAAGACATCCTGGCTAAATCTAAAGGGCAGCCCAGAAAGCGTTTGACACACGTGTATGAGCTGTGCAAAGGAAAGAATATATGCGAAGGAGGGGAGGAGATGGACAACAAATTTGGAATGGAACAACAGGAGATGGAGGAGGACCTTACCAAGGAGAAGGGTCACGGTGGCTGTGGGCGCTACCAGCCACGTATCAGGCGCTCTGGCTTGGAGCTGTATGCTGAGTGGAAACACGTTAACGAGGATTCACAAGAGAAGAAAATCCTCCTGAGTCCTGAGCGTGTACATGAGATCTTCAAGAGAATCTCAGATGAAGAGGACATCATATTAGGCATGGACCCCAAGTTTGCCCGGCCCGAATGGATGATTGTAACTGTACTGCCTGTGCCTCCACTGGCTGTGAGGCCTGCTGTAGTCATGCAGGGATCTGCTCGCAACCAGGATGACTTGACCCACAAGCTGGCTGATATTGTCAAGATCAACAATCAGCTGAGAAGAAATGAGCAGAGCGGTGCAGCAGCCCATGTCATAGCTGAGGATGTGAAGCTGCTTCAGTTTCATGTAGCCACAATGGTGGACAATGAGTTGCCAGGCCTACCAAGGGCAATGCAAAAATCTGGCCGCCCTCTCAAATCCATTAAACAACGTCTAAAGGGAAAAGAGGGGCGAGTCCGAGGTAACTTGATGGGCAAGCGTGTGGACTTCTCAGCCCGAACTGTCATCACCCCAGACCCCAACCTGCAAATCGACCAAGTGGGTGTACCACGATCCATTGCTGCCAATATGACCTTCCCAGAAATCGTCACACCCTTTAACATTGACAGATTGCAAGAGCTTGTGCGAAGAGGCAACAGCCAGTACCCAGGAGCCAAATACATCATCCGTGACAATGGAGACAGAATCGACCTACGCTTCCACCCTAAACCAAGTGACCTTCATCTGCAGATCGGCTACAAGGTGGAAAGACACATGTGTGATGGGGACATCGTCATCTTCAATCGACAGCCAACACTACATAAAATGTCTATGATGGGACACAGGGTTCGGATTCTGCCCTGGTCCACATTTCGACTCAACCTCAGTGTCACCACCCCATACAATGCTGATTTTGATGGTGATGAGATGAACCTCCACCTCCCTCAGTCCCTTGAGACAAGGGCAGAGATTCAGGAGTTGGCTATGGTGCCTCGCATGATTGTTACTCCTCAGTCCAACAGGCCAGTCATGGGTATTGTGCAGGACACCCTCACAGCTGTGCGCAAATTCACCAAAAGAGATGTCTTCTTAGAGAGGGGTGAAGTGATGAACCTCCTCATGTTCCTTTCCACCTGGGATGGGAAGATGCCTCAGCCAGCCATCCTCAAACCCCGTCCCCTGTGGACAGGCAAGCAGGTCTTCAGTCTCATCATTCCTGGACACATCAATGTCATCCGCACACACAGCACCCACCCTGATGACGAGGACAGTGGTCCTTACAAACATATCTCCCCTGGAGACACCAAGGTCATTGTGGAGAACGGTGAGCTGATCATGGGCATCTTGTGTAAGAAGTCTCTGGGAACATCAGCTGGCTCCCTCGTCCACATCTCCTACCTGGAGATGGGTCATGACATCACCAGACTCTTCTACTCCAACATTCAGACTGTGGTCAACAACTGGCTGCTGATTGAGGGTCATTCCATTGGTATTGGTGACTCCATTGCTGATGCCAAGACGTACCTCGACATCCAGAATACCATCAAGAAAGCAAAACAGGATGTGATAGAAGTCATCGAGAAAGCCCACAACAACGAGCTGGAGCCGACGCCTGGTAACACACTAAGGCAGACTTTTGAGAACCAGGTCAATCGTATCCTCAATGACGCTCGTGACAAAACGGGATCGTCTGCCCAGAAGTCTCTGTCTGAGTACAACAACTTCAAATCCATGGTGGTGGCTGGCTCTAAGGGCTCAAAGATTAATATCTCACAGGTTATTGCTGTGGTGGGGCAACAGAACGTGGAAGGTAAACGTATCCCCTTTGGCTTTAAACACCGCACATTGCCTCACTTCATTAAGGATGACTACGGTCCTGAGAGTAGAGGCTTTGTGGAGAACTCCTACCTGGCCGGACTGACGCCAACTGAGTTCTTCTTCCACGCCATGGGAGGCAGAGAGGGTCTGATCGACACAGCTGTCAAGACTGCTGAGACTGGTTACATCCAGCGTCGTCTGATCAAGTCTATGGAGTCTGTGATGGTGAAGTACGACGGCACAGTGCGAAACTCCATCAACCAGGTGGTGCAGTTGCGCTACGGTGAGGACGGCCTGGCAGGAGAGAATGTCGAGTTCCAAAATCTGGCATCAGTCAAACCATCACACAAGGCATTTGAAAAGAAGTTCAAGTTTGATTGCACCAATGACCGAGCTCTGAGACGTGTACTGCAGGAAGACGTCGTAAAAGACGTGATGACCAATGCCCATGTGCAGAGTTCCTTGGAGAGGGAGTTTGAGAAGATGAAGGAGGACAGAGAGATCCTCCGAGCCATTTTCCCCACTGGGGACAGTAAGGTGGTGCTGCCATGCAACTTGGCCAGAATGATCTGGAACGCTCAGAAGATCTTCCGCATCAACCCCCGAACCCCAACAGATCTGAATCCTTTAAGAGTGATCGAAGGTACTCACGATTTGAGTAAGAAGCTTGTGATTGTGAATGGTGACGACCCACTGAGCAGACAGGCCCAGGAGAATGCTACTCTGCTCTTTAACATCCACCTGCGTTCCACACTCTGCTCCAAACGCATGATCGAGGAGTTCCGCCTTTCAACCGAGGCTTTCGACTGGCTGCTAGGAGAGATTGAGACAAAGTTCAACCAGTCCATTGCCCACCCAGGTGAAATGGTTGGTGCTCTGGCTGCTCAGTCGCTGGGAGAGCCAGCCACCCAGATGACCCTGAACACTTTCCACTACGCTGGTGTGTCAGCCAAGAACGTGACACTCGGTGTGCCTCGTCTGAAAGAGTTGATCAACATCTCCAAGAGGCCCAAGACACCTTCGCTGACGGTCTTTCTGCTGGGCCAAGCAGCTCGTGATGCAGAGAGGGCCAAGGACATCCTCTGTCGACTGGAGCACACTACACTACGAAAAGTGACTGCCAACACCGCCATCTACTACGATCCCAACCCCCAGAACACGGTGGTGGCTGAGGACCAAGAGTGGGTGAATGTCTACTACGAGATGCCGGACTTTGATGTGACCCGCATTTCACCGTGGCTGCTGCGCATTGAGCTTGACCGCAAGCACATGACTGATCGCAAGCTGACTATGGAGCAGATTGCAGAGAAGATCAACGCTGGTTTTGGTGATGATCTGAACTGTATCTTCAACGACGATAACGCTGAAAAGCTCGTTCTGCGAATCAGAATCATGAACAGCGATGAGAACAAGTTCCAAGAGGACGAGGAAGTGGTGGACAAAATGGATGACGATGTGTTCTTGAGGTGCATTGAGTCCAACATGCTGACAGACATGACCCTACAAGGCATTGAGCAGATCAGCAAGGTGTACATGCACTTGCCTCAGACTGACAACAAGAAGAAGATCATCATCACAGAGGATGGTGAGTTCAAGGCCCTGCAGGAGTGGATCCTTGAGACAGATGGAGTGAGCCTCATGAGAGTGCTCAGTGAGAAGGACGTGGATCCCGTCAGGACCACCTCCAACGACATCGTGGAGATCTTCACAGTCTTGGGAATTGAGGCTGTGCGAAAGGCTCTGGAGAGGGAGTTGTACCATGTCATCTCCTTTGACGGCTCCTATGTCAACTACCGCCACTTGGCTCTGCTCTGCGACACCATGACGTGCCGCGGTCACCTGATGGCCATCACGCGTCACGGCATCAACCGTCAAGACACAGGACCACTCATGAAGTGTTCTTTTGAGGAGACGGTGGATGTGTTGATGGAGGCGTCATCCCACGGTGAGAGTGACCCCATGAAGGGTGTGTCAGAGAACATCATGCTTGGCCAGCTCGCTCCCGCAGGTACAGGCTGCTTTGATCTGCTGCTGGATGCTGAGAAGTGTAAATACGGCATGGAGATCCCCACAAACATTCCTGGCATCAGCGTGGCTGGACCCACTGGAATGTTCTTTGGTACAGTACCGAGTCCTATGAGCGGTATGTCACCTGCCATGACCCCGTGGAACACCGGTGCTACTCCAGCCTACGGTGCCTGGTCTCCCAGCGTTGGAAGCGGCATGACCCCTGGGGCAGCAGGTTTCTCTCCCAGTGCCGCATCAGACGCAAGTGGCTTCTCTCCAGGTTATTCCCCAGCCTGGTCACCCACTCCTGGGTCTCCAGGATCTCCAGGACCTGCCAGCCCATACATCCCATCTCCAGGTGGAGCCATGTCACCCAACTATTCCCCCACCTCCCCGGCCTACGAGCCCCGCTCCCCTGGAGGCTACACCCCCCAGAGCCCAGGCTATTCCCCAACATCACCCTCCTACTCCCCTACTTCTCCCTCTTACTCCCCCACCAGCCCCAACTACAGCCCGACATCTCCTTCCTACTCTCCCACTTCACCCAGTTACTCTCCGACTTCTCCTTCCTACTCTCCCACATCTCCATCTTATTCCCCAACATCTCCATCCTACTCCCCCACTTCCCCGTCTTACTCCCCCACCTCCCCCTCCTACTCTCCCACCTCTCCAAGCTATAGCCCCACGTCGCCGAGCTACAGCCCAACATCACCCAGCTACTCTCCCACCTCACCTTCTTACTCACCCACGTCTCCATCCTATTCTCCTACATCCCCATCTTACTCTCCCACCTCCCCCTCATACTCCCCAACCTCTCCTTCCTACTCGCCGACCAGCCCAAGCTACAGCCCCACATCGCCTAATTACACCCCCACCTCGCCCAGTTACTCCCCCACATCTCCCTCCTATTCTCCAACATCACCTTCTTACTCCCCAACCTCCCCCAATTACACCCCAACCAGTCCCAACTACTCTCCCACCTCTCCCTCATACTCCCCCACCTCTCCATCCTACTCACCCTCCAGTCCACGCTACACCCCACAGTCTCCCACCTACACACCCAGCTCACCCTCATACAGCCCCAGCTCCCCCTCCTACTCTCCCACCTCACCCAAATACACCCCAACTTCACCCTCATACAGCCCCAGCTCCCCTGAGTACACCCCAACCTCTCCCAAGTACTCCCCTACTTCTCCAAAGTACTCCCCAACATCGCCCAAGTACTCGCCCACTTCTCCTACCTACTCCCCAACAACCCCAAAATACAGCCCCACCTCTCCAACCTACTCCCCCACTTCACCAACCTACACCCCCACCAGCCCCAAATACTCCCCTACCTCCCCACTTATTCCCCAACTTCACCCAAGTACTCTCCCACCTCGCCTACGTACTCGCCAACTAGTCCTAAAGGCTCCACGTACAGCCCCACCTCCCCTGGATACAGCCCAACCTCGCCCACCTACAGCCCGGCCATCAGCCCAGACGACAGCGACGAGGAGAACAACTGAATGCAGTCCTGTGCTAGGTGTGGGTTTGTCGTCTACCCAGCAGAGAAGATAAACTGCATCGACCAGAATTGGCACAAAGCATGTTTTCACTGTGATGTCTGTAAGATGGTCCTCACCGCCAATAACTTTGTCAGCCACAAGAAGAGGCCGTACTGCTCTGTACACAATCCAAGGAACAACACATTCACAAGTGTCTATGAGACCCCCGTCAACATCAATGCAAAGAAACAAAGCAAGGCGAGCAGTGAGCTGAAGTATCGCGAAGACGGTGAGCGCTTTATGTCCACCTTCCACTATGACATGAAGTCCATGGAGCTGGAGAAGGCTCGCCTAGCCAGTCAGATGACCAGTCAGTCTCAGTCTGAGTTCTCACAGCAGCAGACATGGTATTCAGGCACAGTGACCAACCAGGAGGTAGTAACAATGTCTCAGGCCCAGAAGACTGTCAGCGATGCGAAGTACACAGAGCAATATGAGCAGTCAAAGGGCAAAGGCAGCTTCCCTGCCATGATCACACCAGGTTATCAAGCTGCAAAGAACGCCAATACTTTGGCCAGTAACCTGGAATATAAAAAGGGACACGAGGAAAGAGTTTCAAAGTACACTGCATTTGTTGACCCTCCAGAGGTGCTTCTGGCAAAGAAACAAGGACAAATTGTTAGCGATTATGCCTATACAGAAGAGTATGAGCAGCAGAGAGGTAAAGGTAGTTTCCCTGCACATCTTACACCTGGATACAAGATTTCAAAGAAGGCCACTGAGCTGGCCAGTGATGTTAAGTATCGTCAGATGTACGATCAGGAGATGAAGGGTAAAGCTAGCACTGAGGCTGCAATAGCTGAAACAATGCATGCCAGAGAAAACGCAGAGAATCTCAGCCAGATTGCCTATACTGAAGAGTATGAGCAGCAACGAGGCAAAGGAAGCTTCCCTGCAATGATCACTCCTGGTTATTATCTGGCAAAGAAGGCACAGGAAAACGCAAGTAATCTAAAATACAGACAGGACTTAAACAAGATGAAGGGGACGTCACACTTCCACAGCCTGACATCAGAGGACAATATGACTCTAAAGAACGCCCGAAAGATCAACAAGCTTGTCAGTGAGGTGGAGTATAAAAAGGACCTGGAGAACACCAAAGGCCACAGCATCAATTTCTGTGAGACACCTCAGTTTCAAAATGCTGCAAAAGTTGCCAAATTCACAAGTGATAACAAGTATAAAGAGAAGTACATCAGTGACATGAAGGGCCACTATGAAGACTCTGGGATTGATAGGAAGACCATGCATGCCATTAAAGCGAGGAAGCTGGCAAGTGATATTTCTTATAAACAAGGTCATGAACAGGAGCAGAGTGAGTGCCACTACCAGGCCACCCTCACTCCAGGTTACCAGTGTCAAAAGAAACTGGACCCACTAAAAGACAAGAACTACAGGCAACATATTGATCAGGTCAAGTACAGTCCAGTGACAGACACACCGGAGATCATTCTAGCCAGGAAAAATGCTCAGCTTGTCAGCAATCTAAATTACAAAGCCGGCTATGAAAAGATGAAGCATCAGTACACACTCTCTGAAGACCTTCCCCAAATCAAAAAGGCCAAAGCCAATGCGGCTTTGTGCAGTGATATTAAATATAAAGAGGAATGGGAGAAGACCAAGTCTAAAGCCTGCGACATTGGCATGGACGACCTGAGTGTCAAAGCAGCCAAAGCTTCCCGAGACCTCGCCAGTGATATTAAATACAAAGAGAACTACATGAAGGACAAGGAAAAGGCAGTAGGGGTCAATGTGAGCGACTCTAAGACTCTGCACTCTCTTCAAGTGGCCAAGATGAACAGTGATATTGAGTACAAAAAGGGCTCCAAGGAGACCCAGGCCCAGTACAACCTTCCTCTGGATATGATCAACTTGAGCCATGCCAAAAAGGCCCAGGCCCTTGCCAGTGATCTGGAATATCGCACCAAGCTCCACGACTACACTGTTTTGCCTGATGACATCAAGGTCCAGCAGGCCAAAAAGGCATACTCCCTTCAAAGTGAGAACCAGTATCGCTCAGACCTGAACTGGATGAAAGGAGTGGGCTGGGAAGCTGAAGGATGTCTGAACATAGCCCAGGCCAAGAAGGCTGGAGACCTGCTCAGTGATACTAAGTACCGTCAGAAGGCAGACAGACTCAAATTCACCCAAGTGGCGGATGATCTGTCCATTAAACATGCCAAAAAAAGCCAGGAACTCCAGAGCGATCTGGCGTACAAAGCAAACACAGAGCAGATTATACACCAGTACACCATGACAAAGGACGAACCTCTTTTCAGACAAGCAAAGGCAAACGCTGACCTTCTCAGTGGGAAAGTGTATAAGAGCAGCTGGGAGAAGCAGAGGGAAAAGGGCTTCGAGCTGAGCCTGGACTCTCTTTCTATACTTACCGCCAAAGCTAAGAGAGACCTGGCCAGTGATGTCAAATACAGGGAGAATTATGAGAAAAACAAAGGCAAGGTTATTGGTATCAAGTCAGTGAGTGATGACTCTCAGATGGCCCACTCCGCACTGGCCACCAAGCTACAGAGTGATCGCCACTACAAGAAGGAATATGAGGACACAAAAACTAAATACAGTGTTTCTCTGGATATGCTGAATATCAGCCATGCCAAGAAGGCTCAAGACCTGGCAACTGAGACTAAATACAGAACTTTCCTCCATGAGTACACAACAGTACCAACAGACATGAATGTTGCCTGGGCTAAGAAGGCCTACGAATTACAGAGCGATAAACAGTACAGGTCGGATTTGAACTGGATGAAGGGCGTCGGCTGGGAAGCCTCAAAATCTCTGGATGTCCAGCAGGCGAAGAAGGCCGGAGAACTCGTCAGCGAGAAAAAGTACCGTCAGAATGTGAGTGCTCTGAAGTTTACCAGTGTTGAAGACACTCCAGAGATGGTCCAAGCCAAACTCAGCAACAAACTGGCCATTGATAGGTTGTACAGGGAGAAGGGTGAAGACATGAAGCACAACTACACTCTGAGTGGGGAACTGCCTGAACTGGTGCAGGCAAAGCTCAATGCCATGAACCTCAGTGAGAGCCACTACAAGGAATCTTGGACTAAGATACGTGATGGTGGTTACAAGCTGAGCCTTGATGCCATTCCTTTCCAGTCTGCCAAAGCATCTGCAGATATCCTCAGTGATCAAAAGTATAAAGAAGGATTTGAGAAGACTAAAGGGAAGATGATTGGACTGAAGGGACTGCAGGATGACTTGAACATTGCTCACTCAGTTCATGCCAGCAAGCTGCAGAGCGATATTAAGTACAAACAGGATTCGGCGAAGGAGCTTTCAAAGTTTCACCTTCCCATGGACATGTTGGAGGTGGCCCACGCCAAAAAGGCCCAGTCGCTGGTCAGCGATCAGGACTACAGGCTGACCCTGCACCAGTACACCTCACTGCCAGATGACATGAAGCTGCAGGCAGCCAAGAAGGCGTACTCTCTACAGAGTGAGAAAGTGTATCGCTCTGACCTGAACTACCTGCGTGGTGCAGCCTGGATCGCCACTGGGGCTCTGCAGATTGAAGGCTCCAAGAGAGCCACAGACCTCATCAGTGATAAAAAATATCGCCAGCAGCCGTATAACTTCAAACACACCTCTGTCACTGACTCTCCAGATATCGTACATGCCAAAATCAGTGGGCAGATCACAAATGAACGCTTGTACAAAGAGAAGGGGGTGAATGAGCAACACAACTACACTATAACAAGTGAGAGGCCAGAGATTACACAAGCAAAGATCAATGCAGCCAACTTCAGTGAGATCAAGTACAGAGAATCCTGGCACACTCTGAGGGCTCAGGGGTACAAGCTCACCATGCAGGACATACCCTTCCAGGCTGCCAAAAGCTCCACAGGCATCGCCAGTGATTACATGTACAAACACAACCACCTGATGGACAAAGGAAAACATATTGGGGTCAAAAGCGTCTTGGACGACCCGCATCTCCTGCACTGCCTGCAGGCGGGTCGCCTGGCCAGCGACCAGGAGTATAGAAAGGACGCGTTGACTGTCAGCGGGCAGTACCACCTTACGCCAGATATGATTAATCTGGTGACGGCTAAGAATGCCCAGGCCCTGGCCAGCGATCAGGACTACAGGAAGAGGCTGCATGAGTACACGGTGCTGCCTGATGACATGAAGGTCAAATGGGCCAAAAAAGCTTATGACCTGCAGAGTGAGAAACTTTACAAGTCAGACCTCAAATTCATGAAAGGAGTGGCCTGGGATGGAGTGGGTGCACCTCAACTGGAGTCGGCTATGAAGGCTGGAGAGCTTATAAGTGATAAGAAGTATCGCCAGCTCCCCGACAGTCTGAAGTTCACCTCAGTGACTGACTCTCCCGATATTGTCCACGCTAAGATGAGCTATCAACAGTGCAGTGAGAGGCTGTACAAATCCGGAAAGAATGATGACATGCATAAGTACACGTTACACCCAGATGATCCAGACTTTGTCAGAGCCAAGATTAATGCTCAGCAGATTAGTGATAAAGTTTACAAGGCGTCCGGGGAGCAAGTGAAGACATCGGGCTACGATTTGAGACTGGATGCTATTCCCTTCCAAACTGCTAAAGTCTCCAGGGACATTGCCAGTGATTTCCGCTACAAGGAGTCCCATTTGAAGGAGAAGGGCCAGCAGGTGGGGCTGCGCTGTGTGGAGGATGATCCTAAGATGGTGCACTCTCTGGCTGCAAGCAAACTTCAGAGCAACCTGGAGTATAAACGTCAGTCCAAGGAGGAGCATGGTAACTACAAAATCCATGCCGACCAGCCTGAGTTCCTGCAGGCCAGAAAGAGTCAGGCTCAGGCTAGTGATCTCACCTATCGCCGCAAGCTTCATGACTACACCTGTGACCCCGAGCAGCTCAATGTCAAGCACGCCAAGCAGGCGTACAAGCTGCAGAGTGATGTGAACTACAAATCAGACCTGAACTGGATTAGGGGAGTGGGCTGGACACCTCCTGGTTCCCATAAGGCCGAGCTCGCCCGCAGAGCTGCAGAACTGGGACTGGCTGAGGGAGTTAGCACAGACGAAGCTATCGCAAAGTACCAGCACATGATGATGCTGTATCATCACCAGCAGATGGAGCTGGAGCAGCAGCAGCAGCAGAGTTCAGAGGAGGTGGACACCAGCGAAGAGATTCAACAAGGTGTCAACATGGATGCCATGGAGGTCCTGCACGTCAAGAAGAAGAAGACTACCCAGACGGTCCAAAAGAAGTCCACCACCACCACAACCTCGTTCAGATCCATGGAAAAGAAGTCCAGCAGTACCTCATCTTCCTCATCAGCTGGTCTCCAGAACACAGTCAGGACGTCGTCTAGTAAAGCTGCTGCGATAGAAGACGCATAAACAGAACTGAGCACGCTCATTGAGAAGCTGCAGAAGAATGCTGATAAAGTGGAAAAGAACATTTATGATGTTGAGCAGAACCTCAACAAGGATGTGAGTAAGATCAATGAAGGGAAGCAGCCACTATATCAGGAGGACACCAACAAGAGAATCCTCAACTCTCTGGAATTGCTGGAAAGCCTGGACGAGGATGCAGTAAATGCCAAGCGTCTCCAGCATCCACAAGCTGAGATGATAGGACAGGACATGAAACAACTGCGTGAGAGAGTGATGAAGCTGAAAGAGGACCATGACCGACAACCTGAACAACAAGGGCTTTGGCCAGGACCTGCCATCTGTGGAGAACGAGGTAGAGGAACACAATATCTTCCACAGTGAAGTGGAGGCTCTGTCTAGCCACATCTCCACCAGTGGTGACAAGGCCAGTTCCACTGCCCGTCAGCACCACCTGCTGAGTCTACGGGACTACATGCAGCGCTGCACCAATGAGCTGTATTGGATGGATCAGCAGGCTGATGAGAGGATCAACTATGACTGGAGTGACACCAACTTGGATTATCCAGCCCGCCAGAGGCAGTACGAGAACTTCATTAGTAAATGTCTGGAGTCCAAGGAGGCCACCATCACCAGTCTGAATGATGATGGAGAGAAGCTGATTGCCTCTGAGCATCCAGGAAAGAATGTTATTGAGGCTCATATGGAGGCAGTCCATGCAGACTGGAAGGAGTACCTGAACCTGCTAATCTGTGAGGAAAACCACCTTAAACAAATGGACGAGTACCATAAGTTCTACAAGGAGGCACGTGACACTCAGGACCTGCTAAAGCGACTAGACACAGAAGTCAACCAGAAGTACAACCCAGAGTTCAAGGATGTCTATCAGATTGAGGGTCTGATCAGAGAGCTGGATGACCAAGCCAAGGCCATGGACAACTTTGATGAACGGGTCAAGGCTCTTCAAAAACGCAGCCTTCAGGTTCTGCCACTGAAGTACCGCAAAGAAACCCCCCAGAAGCTGCTACCCATTGATGCTCTGTGTGAGTTTGACACAGATGAGGGACAGATTTTGCGCGGGGAGAGATACATTCTTCTCCGGAACAATGGGGCTAAGTGGGATGTGAAGGATGCAGCTGGACATAAACTTACTGCCCCGGCTGTCTGCTTCATAATCCCCCCCACCGACCCTGAGGCAGTGGCTATCTCTGACAACCTGGTCAGCCAGCAAAAGGCTGTCAAACAGAAGATGGCAAGCAGCAAGGCAACTCTGCTGAAACGATTTGATGAGTTAAAGAAGGACAGTGGGACTGGCACAGACAAACAGGAGCAGCAGTGTCGCCAGCTGATGGCCGGTCTTGATAAAATTGTCAGTGATCTGGACAAACAGGAAAAGGCCATTTACACTCGAGTGCGCCCGCCATTGGAGCAGAACAGGCCACTGCAGGACAGCGCTGACCGTCTTCAGGATATGAAGGATATTGCTGCAGCTGTCAGTAAGATTGAACCAGAAAAGTCCTCTAAAGTACAGGAAGCAAAGAGCTTCTTGGACTCAAATTCAAAGTGTGCCAGTGCTCCTCAGCTTCACAGCAAGATGGATGAGGCCAACAAGAAGTACACCAAAATTGAACAGCTTCTCCGGTGCTCTCAGGAGAAATTGAAGAATTCCAACCAGCTGGAAGCATCTCTTCAAAATGGAAAGAATGTTATTTCAACCTATGAGAATAGGTTGGCTAGGGAAGAGGCTGCACCAGCCGACATCATCTCACTGGAGAAAACCCAGCGGGAGCTTGCAGATATTGCCTCAGACCTGAGGTCCAAGAGGTCAGTGATCACTGAGACAGAACAGAACCAGCGATTAGCCAAAAGCAGCTGTGACGACATGGCCACCAAATTCCAAGAGCACTGCCCTGACATTGAGAGGCAGGAAGCTGAAGTCCAGAAGCTTAACAAGCGCTTTAATAACCTTAACCGGCAGATTGACATCAGGTCTCAAAGCTTGCAGAGAGCTAAGATGGCGTATAACAATTATCGCAATGATTATGATAATCTGAACAGCTGGCTATCTCGTATCCCAAACTACGAGCCCCGTGAAACTGATGATGTGAGACAGGTGGAGACCAAGCTCAAGAATCAGAGGAATTTGCTCTCTGATATTGCAAGAAAGGAGTCTGACTTGAACAATGTCTCGAAAAATGCCCAGATGTACCAACAAGCTGTCAAAGACTACGAGACAGAAACAGATACGTTCAGATATATCCTTGACCTTGAGGATGGACTCGTACCTCAGACGTATAAGAAGAGTAAACTGGAATCACCTGCTCTGGCAGTCAAAGCAGAGGAAGCTGCTATTGAGTCCAAGTTTACTGAGGTGAATGCTGTGAATAAGCAAAGGCTGCAGAATCTTGAATTTGCAGAGAGTCTTCTCAAACAGCAACCTGAGATCACTATGATCCAGGCTACAAATGTCAAGTCAGTCAATGCTGCTGCCCCAGGAGAGGAGCCTTGGAGAATTAGGAAGCAGTTGGAAGATGAGATCCAAAGGAGAGAGCAGATACAGAAAGAAACTCAAAATGTCCAGAGTGAAATCTATGTCCTTGAAGGACAGAAGCCCCAGGATACAATTGTTAAGAAGGAGTTGATTAAAAAGGTTCCTGACCCACAATTGGATGAGGAAGTCCACAAGGTCCAGCAGAAACTCTCAGAAGAGCGCCGCACTACCCATGTGCTGGAGAATGACCTTGAAGTATTAAAGTTGAGGCTGCGTGGTCTTGAGACAGAGGTTAAAGAAGGGGCACAACAATACACAGTGAAGGAAGTCTTGCGTATAGAAAGAGACCGTGGTCAGGAGGAAGAGGTGCGCAAGCTACGGGAGGAACTGGATGAGCTAAGAAGGCAGAAGCTGATGAAAGATAATGAGCTGATTCAGATACAAAAGCAGGTGACACTCTTGGCTGAAGAGAAGAACAAGGAACAGGAGGTGATAACTGAAGAGGAGGTAATTAAAGTTCAGAATGACCCCCAACTTGAAACAGAGTACCGGGTGCTCCTTGATCGGAAGCAGAAAGAAATAGATAGCAGAAAACAGCTGGAGGATGAACTGAAATTTCTTCAGGAGAAGCTACGAAGGCTGGAGAAGGAGAAAGCAATGGCAGAAGAGAAGATTTCCATCAAGGAGGTGCTGAAAGTAGAGAAAGATGTTACCTTTGAGAGGGAGGTAGAAAACCTGAGGAGGCAATATGAAGATGAAAAGGCCAAACGAAGATCATCACAAAGAGAAAAGGCTGACCTTCAGAGGAAAATTACCAGCCTGGAGGAGGAGAAGTCCAAGGTTGTTATTCAGGAGAAAGTTAGGGAAATTGTCCGCCCAGACCCAAAGGCTGAGAATGAGGTGGCCAATCTCCGGCTTGAACTTGTAGAGCAACAGAGGCGCTATAAAGATGCAGAGATACAGCTTAGATCACTACAAGATGAGCTGACCATGCTGAGGAATAGGGGGCCTCAGGTAGAGGTCAAAGAGATCATCAAAGAAGTAATCAAATACAAGATAGATCCACAAACTGAAAGAGAACTGGAAAGACTCCGCAATGAGATTGTAGATAAAACCCACCAGACTGAGAAATCTGAGATGGAAATCCGCCAACTTCGTGATGAAATTCAAAGATGGAAGGATACTAAACCCCAAGTGCAGACAAAAGAGGTGGTCAATGAAGTGCTGCAGTACAGAGAAGACCCCAAGACTAAGGAGGAGATTGAGACTCTCAAAAGAAAGCTGGCTGATGAACAGACAAAACGCCTCGACCTTGAGAGAGAACGGTTGGCTCAAGAAGAGAAGATCAGACTGAGAAAGATAGATCTGTCTCAGGTCCGTGAGAAAATTGTTCAGCAAGAAGTGGTCAAGATGGAAGAAGACCCTCTCCTTAGATCTGAGTGCAACACCTTTACACAGAACATCAGCAATGAGCAGAAACAAAGGGAGATTCTGAAAACAGAGCTTTACCAGCTACAGAAACAGAGGACTGAGCTGGACCTGCAACTGGAAGAACTGGAGCATGAGCGCAAGGCAAGGCGTGATGCAGAATTGGAGATCCAAAGGCTTCGGGTCAGACTTAATGAGCTGGAGATCCTTGACAAAGAAAACCGTGAAAAGGTGACTGTCAAACAGAAGGTAGTCTTGCAGCAAGATCCCCAGCAGGAGAAAGAACACTCCATCCTCAAACTGCAGCTTGATGAAGAAAGGCACAAACGTACCCTGCTTGAGAAGGAGTTAAATGTCCTCATCCAGCAGCAGCTCACCTTGGAAAAGGTAGATGTCAAAGAAAGGGTTGTCCGCACTGAGAAAGTCCAAGTTGAGAGGGACCCGGAGGCTGAGATTGAAATTGAGAACCTAAGAAGAACTCTAGAAGAGGAGAAAAGGAGAAGACGAGAACTTGACCAGGAGTTATCAACCCTCACTACCAGACTCTCTGAAATGGAATTCTCTAACACCAAATCTTCAAAAGAACTGGACTACATTCGGGAAGAAAGTAACCGTCTCCAGCAAGAAAACCAAAGGCTGCAGAATGAGATTCGCAAACTTCGCTCTGAGATTGAGATCACAAGCAAAGAGACTCGACTAATCACTGAGTCTGCACCAAGGGAAGACGGTAAGAACCTGGAGTTGAGGCTTGATTCACTACAAAGGGAACTTGCAGAGCTCTCAAGCATAACCCTCCAGAAGGATGAAGAAATTGAGAAGCTTCAGAAGAGTCTGGCAGCAGTGAGAATGAAGAGAGAACAGAGGGAGAGCCATCTTCGCAGGTCTATTGTTGTCATTGATCCAGATACAGGCAAAGAAATGCGACCAGAGGAGGCATACAAGTTAGGGTTGATCGATTGGAAGATGTTTGTCAACCTGCAGAGCCAGGAGTGTGACTGGGAGGAGATTACAGTCAAGGGCCCCAAGGGAGAATCCTCGGTTCTTCATGACAGAAAATCAGGGAAAAAGTTTTCCATTGATGATGCGTTGCGTCTTGGGCACATCACACCTCGCCAGCTTCAGCAATACATAAATAAAGAAATCTCCATTCAGGAGTTTGGTGTAATGGTGTCAGGAAAGAGCAAGATGTCCAATAAAGAGGTGAAAGCAGCACTGAAAAGTGCCAGAGACGCCATTAAAAACAAAGAGTTCAAGGAGGCACTAAAACACTGCAAGGCTGTTTTGAAACTTGAGAAGAACAATTACAATGCATGGGTGTTCATCGGCTTGGCAGCCAGTGAGCTCGAGCAACCAGACCAGTCGCAGTCAGCTTATAAAAAGGCAGTTGAGCTGGAGCCTGATCAGCTGCTGGCATGGCAGGGTTTAGCAAATCTTTATGAGAAGACTGATCAGTGGGATTTCAAAGTGGAGCTACCTAATGTCTATCAGAAGCTTGTTGATCTGTATGCAAGCTCAGACAAAAATAAATGCTATGAGGTGATCAAGAAGTTGTCAGATATTTATCACTCTGACAAGGAATACTTAAAGTTGGCTAAGGTTTGGCTGCAGCTCATTCAGCTAAAGGAGGAGGAGGCTGTGGACAAAAAAGAATTACTGCAGCTGTGGCGACAGATGACCCAACACCTCTCAGACTATGTTAATGAGGAAGAGCAGGACAATGAAACACAACAGCATTTAATCACAGCATTTGAGAAATCCATGGTTCTCATGGATCCTGTACCAGGAGAAGAACACAAGAACATCTCAACTGACTACATTAAATGCCTTTCTAAACTCCCAGAACAAGAAACCAAAATGAAAGAGGCATGTGAGACCATGCTGTCTCTCTATCCCAACAAAAGTTATCCACTTGAGGTCCTTTGTTCTCATTACCTTAAAACAGGTATACTGAGTGAGGATGCAGTCAGTTGCTTCTCCCGGCTACTGGATCTGACCCCTAACAGTGGCTTAGGTTACTTGGGTCTGGGCACCAATGCACTCCAAGAAGGAAGGTACAAAGATGCTGTTAAGGACCTCGCACAAGGATTGAAGAGTATGAGCTGCAGTACAGGATGGTACAAATTGGCTGAAGCTCAGTTTAAAATGCACAGATACTCAGACAGTGCTACATCATGCTCCCAAGGTCTGACAGTGTGTGTGTCTGGAGACAAGGAACTGAGAATCAAACTGCTTAGGCTGAAGTTTGAGACTTTAGTCAGAAGTGGAGAAGAGAAAGCTGCTGACCAGGCTTTGGAGACATTCGCACAGATTCCAGATGCTGAAAAAGATCCAGTTCTCTTAGCCCTTAAAGGACGTGCATACCTTAACAAAGGACAAATCGATCAAGCACTTAAGGTGTCATCTGAGCTGGTGGCATCCAATCCAGACCTGGGCCAGGGGTTTGCACTGAGAGGACTGGTGCACTTAGCTAAAGGTCAGGAGCAACTAGCAGAGCAGAGCTTCCTACAGGCGGCCAGCCAGAACCCACAATGTGGAGAGTATTATTTCTTTCTGGGAAAACTGTACTGGGACATGGGAGAAGAGACTCGTAAAGACCGAAGCAAAGCCCAAACTCACTTGCTGAAGGCGGCAAAGTTAGATCCACACCTCGGCTGTATATTTCGCTACCTTGGACATTATTACCAGGAGGTGGCAAAGGATCACTGCCGTGCACGAGGCTGCTATAAGAAGGCTTTTGAGTTAGACGATGATGA---GGAGTCTGGAGCTGCTTCAGTGGATCTCTGTATGAAGCAGGGTGATATGGTGAGTGGCCTTGAAATACTTCAGTCAGTGATAGTCAAAGCCACTCCAGGCTCAGCTAAATGGGCATGGATGAGACGAGGCCTTTACTACCTGAAGGTTGGAGAGCATCAGCAGGCCATAGCTGATCTGCAGGCAGCTCTGAGAGCAGACCCCGAAGACTGGGTGTGTTGGGAGTGTTTAGGCGAAGCTTACCTAAACCGCCGTAGTTTCACGGCAGCTCTGAAGGCCTTTGACAAGGCCCATCAGCTTCAGCCCTCCTCCATCTACAGTGTCTACCAGGCTGCTGCAATCAAACAGATCCTGGGCAAGTTCAAAGAGGCAGTTGCGGAGTACTTGCAGATCACAGCACAGCAGGACTATGTTCCCGCTCTTAAAGGTCTAGGGGAGTGCCAGCTGTCTCTGGCAAAAAGTTTAATGGAGGACTGCAGAGATGGGGGAGCCATTGACCTCATTCAGCAAGCTATACAAAATCTATTTCGAGCTGTAGAACTGCGTCCAGACCTGTCGTGTTTGTGGAAGCTTTTGGGAGATGCGTGCACCGCAATCAGTGCTGTGTCTCCAAACAGAGCCCAGGTTCTAGTGCCCGCCCCGCTGGCTGGTTTAGACTGCAGCACCCAGAGCCACATGTTGAACCAAACCCAGACACTCAAAGTTGGTGAGAGGTGCTATGCTCGTGCTTTGAAGCTGATGTCTGAGGTTCCCAGCCTTTGGTATGACTTAGGACTTAACTATTACCGTCAAGCCTGTCTTCCATACCCTACAGAGGGAGACCAGAAC------TCTCTGCTCCTAGAAAAGGCAGAGCAGTGTTTAAAAAAGGCTATAATGATGGACAGTGCTAACCACATTTACTGGAATGCCCTGGGAGTGATTTCCATGAACAAAGGCCTGGAGAACTTTGCTTTGGCCCAGCATTGTTTTATCAAGTCCATACAGGCTGAGTCAAATAATGTTGTTGCCTGGACAAACCTTGGTGCCCTGTATTTGAAAAAGGACAATATAGAGCTAGCACACGAGGCCTTCAAGATTGCCCAGTCCTTGGAGCCACTGTATGTCAACTGCTGGATTGGTCAGGCACTGATAGCAGAGAGAGTGGGAAGCTATGACACCATGGATCTTTTCAGACACACCACTGAACTCAGCACACATATGGAGGGAGTGAAAGGTTACGCTTATTGGGTTTGTTCCACTCTGCTGGATAAGAGCAACAGAGACTCTGAACTGTACCGCTACAACATAGTCCAGATGAATGCCATCTCTGCCGCACAGGTGGCACTCAGCAAGTACACAGAGAGAATCCAGTCGGACTCTTATGCCTTCATTATGCTCGGCTACCTGAATGAGCATCTCCAGCTGAAGAGGCAGGCCTTACAAGCTTACCAAAGAGCTGTTGAACTGCTTCAGACCAAGTCCTCGACAGAAGAGCTGGCGTTTGCTCTCAGCAGCTATGGCCGCGCTTTGTGCACCTCAGGTCAGTGGGAAGAGGCAGTGCATGTTTATAAATCAACTCCATTGCAGGATCTCAGTGATCTGGCTGGGCTGGCTCTAGCGTACTGCAGGGAGGGACTCATCCCAGACAGCGTCAATGCATATGAACGTGCCTTGGCTGTGGCTTCCAGTGAGAAAGAGAAGGCTTACATCTTGACAGCTCTGGCTTTGCTGCAGCATCGGCAAGGCAACGTAGACTTAGCCAAGACCCTGTTGTTTAAATGCTCAATGTTAAAAGAGCCAATTCCAGAGTCTCTGCTATGTTTATGTGCCCTGGGATTGGTCCACGGTGATGTCACACTAGCTACTGCTGCACTGACTGAGCTGCTGAAGCAAGGTTCAGCCTCTGGAAGTGTTGTCGAGCAGCGATGTCTACTGACCTGCACCTTGCTGGCCCTGCAAGGCAACTACAGTGCAGTACAGAGAGAGGCTTCCAGAGCTGTACACAGCAATCCTGGAAACCCGTCTCTGTGGGCACTGCTCTCCAGAGTGGTACCACAATACTATCCTAAAAAGGCAAATGGTGGAGCAATGGCTGGACATGTTGCCTGTCTCTCTAGCATGACTCAAGGAAAGAGGGCGTTGTTGTACAGTGGAGTGAATCAGCTGGCTAGTGGGAGACACTCGGGAGAGGACCGTCACTGGAATGCACTGAAGACTATGCAGAGAGCTGTGCTGCTCTGTCCTGATGATCCAGCGGCATGGGCTGGATTAATGGCAGCCTGTCACACAGAAAACACTTCATGTTATCTTTCTGGTTCTGCTCCTTGCCGACAAGGACTGGAACAGATCCTCATGTCTGTGGTTTCTGAGAAAGTGTGTAGTGTAGAGGAGATGGAGCGCCCTCTAGCCCAGTCTCTGGAAGGGTGGGTACTACAACAGGCAGTGACTGGTCTCATGATGGGTGGACAGCTGGAGCAGGCCGAAGCTCTCTGCACACAAGTGCTGAATGTTTCTCCAGAACATCCAACAGTGATGCTTTCACTGAGACAAGTGCAGTGTCAGCGCCTCCTTTTGTCTAATAGTGGTACTTCCCTCCCAGACTCTGTGTTGGAGCAGCTTAACAACGCTGTGATGATGAACCCCACCAACCTTGGGGCATGGCATTGGCTGGCTGAGGTGTATCGTAGTCAGGGACTGCTGGTCCAGGCAGTTATGGCGTACAGGCAGAGTCTGCAGCTTGCATCCCAGCTCAGTCTGCACAGCAGCCAGGTTGCCAGCCTGCTCCGACTAGCCCTGCTAGCCCTAGTACCCTGTATGGCAGGTCTCCCTGGAAATGACTGGAAGGACCTGGTAGCAGAAGCCACTACTGAGGTTTTGAAGCTCGGCTCGTCCCCTGTGGCCCTCCTCTTTCAGGCCTTGCTCCAGTATGTGACAAAGATGGCAGCCCGGGAAACGAGGCGTCTGTTGGAGAGGCTGGTGTATGTTTTCCCAGGACCTCCCAGTGACAGTGGTGCAGGTGGCCAGTTGGTACCTTCTCAGACACTTGCATGGCAAAAATGACCAGGAGTTAATAAATGCTCTTCTACAGCATGCCAAAATGAATGGAGATCAAAGACTACTGGAGTTTAATTCACTGCTTGCCTCTTCATCCTGAATGGCCAGCAGCGGAGGTAATGAAACACTGGGCCGTCGCGGTGGGGCTCAGCACAGAGGAGGACAACAGCTCAGACCTATCCTCAGTACCAGTAAGAAGAAGCAGAAGGACAGAGCCAACCAGGAGAGCAGAGAGGCCAAGAGGGCAGCAGCAGTAGACGGGGTCATTGCAGAAGTCAAGAAAGATGTGTTTGTGGACTGGAAGCAGAATGTCAACGAAGTGACTGTCAGACTGCGCTGTGGTGAGGAGATGCAGAGGATGGAGGGCATCAATACAACCTTTACTGATACACACTGCCAGGTGTGCTTCCCAGATGGACGACAGTGGAGCTGCCAATTGCAGGAGGAAATTGAAGCCTCATGTAGCAGAGTCCAGTAC------AAGGGAGGTTTCTTGCATGTCATCATGCACAAGAAGATTCCCTTTCACATTTGGCCTTCACTTAAGTCAAACAAAAAGGAGAAGGGGGCAGCACCGCAGAGACCAAAAATGCCAAGGAACTAGAAGTAAAGGCCTTGGAGTCATCAGAGAAACCCCAGCCCCAGCCTCCCTCATCACCTGCACAAAGTGAGTCAAGACACAGTGGCAAAGCTGAGCGGGGTGTCAAGCGATGTCTGAAAAACAAACCAGCATGTGACAAAGCCTCTGTAGAGATAAAAGGTGAAACTGTAGAAGGCCCATCCACCACCAGCAAGCCTGTTATCACGAAGGCGAGCCTCAGGAACCCAGTGCTAAGCGCACGACTGCACGGCTGCCCAAATCCACCAAGGGGGCTATTTCATGACAGGGACACAAACTCTGTGAAGTCTAATGGCAAAGCTCCACCAACACACCTGCCCGCTGGTTGGAGCCCACAGACAGAACACAAGGATGGAGACAACAGAGCCGAGAGACTAGGCATGGGTCGGGAACAAAGACCTTACCAAGAAAGCTCAGGTGGCAGAGAAGCAAAACCAGCCTTCAGACAGGTCTGAAGCAATAGCACGTGACAGTGAAACAGCAGCTCCCATCAGCTCCATTGACTGCCTCAAACCTATCAGCTTGAACAATGAAGCGCTGC---TCCTGAAATGCTGGGAGATACAACGGACTCTGAGCTAGAGAAAAGGCCTGCGGAGCTGGACTCAGAGCAGGATACTCCGATCTGCCAACAGCTTGAGTCAGGAGAGGCAATACCAGTGCCACCTGTTGCTAGTCTAGCTCAGGGGCACAGCAGTTGTGATGGAGAGGAGAAGCGGGACCAATCGAAGGAAGAAC--CTCTGGAAATTAAGCAACAGGAAGCCCCAGAACCGATGGTTAACCTACAATTTGTAAAGAACGACTCGTATGAGAAGGGCGCAGACCTGATGGTGGTTAATGTTTACATGAAGGGGATCTGCAGGGACACAGCCAGGGTCATCTTCAGAGAACAGGACTTCACACTCATCTTCCAGACAAGTGATGCAAATTTTTTGCGGCTTCATTCAGACTGTGGACCAAACACAGTCTTCAAGTGGCAAGTGAAACTCAGGAACCTGATCCAACCTGAGCAATGCAGCTACTCCTTCACCCCATCCCGTGTGGACATCACCCTCAAGAAGAGACACAGCCAGCGCTGGGGAGGTCTGGAGGCCCCTGCCACACAAGGTGCAGTGGGTGGCGCCAAAGTCGCTGTACCCTCAAGTCCTGCCTGCATGGAGAAGAGCCAACCAGGCAGCAGCCAACACAACCTTCCAGCTAAGGAGGAACCTCCAAGAGTTGGGGAAGAAAAACCCAAGGCCCCTAAGGCCTCCCCTAGAGTGGAGGATGGTGGTCTGGATACTGTGGCTTCTCGCACTCTCTGAGCATGTAGCTATCAAGCCAGAGCCCACTGTTACCACGCCTAAGCCCACATGCATGGTGCAGCCTATGACCCATGCACCTCCTGCCACCAATGAGCGACATGAGGAAGAGGAGGAGAAGAAGGTGTGCTTACCTGGTTTCACAGGATTGGTCAATCTTGGCAACACATGCTTCATGAACAGTGTGATCCAGTCCCTGTCTAACACCAGAGAACTCAGGGATTACTTCCATGATCGAGCATTTGAGGCAGAAATCAACTGCAATAATCCGCTAGGAACAGGAGGCAGGTTAGCCATCGGATTTGCTGTGCTGCTCAGGGCCCTTTGGAAAGGAACACACCACGCTTTCCAACCCTCAAAACTCAAGGCAATTGTGGCCAGTAAAGCTAGTCAGTTTACAGGTTACGCCCAGCATGATGCCCAGGAGTTCATGGCTTTCTTGCTGGATGGGCTCCATGAGGACTTGAATCGCATCCAAAATAAACCATACACGGAGACAGTAGACTCTGATGGACGGCTGGATGAGGTGGTGGCAGAGGAGGCATGGCAGAGGCATAAGATGAGAAACGATTCCTTTATAGTAGACCTCTTCCAAGGCCAGTTCAAATCCAAGCTTGTTTGCCCCACATGCTCCAAGGTGTCTATCACCTTTGACCCTTTCCTCTACCTGCCAGTCCCATTGCCCCAGAAGCAAAAGGTGCTATCAGTTTTCTACTTTGCTAAGGAACCTCATAAAAAACCCATCAAGTTTTTGGTGAGTGTAAGCAAGGAGAACTCTAGCACTGCTGAAGTGCTCGAATCCATTTCCAGAAGTGTGAGGGTCAAACCAGAAAACCTCAGACTCGCAGAGGTGGGGAAAAACCGATTCCACCGCATGTTTCTGCCGTCCCATTCCCTAGACACCGTGTCGTCCTCTGACATGTTGTTCTGTTTTGAGGTGCTCTCCAAAGAACTGGCCAAAGAGAGAGTGGTATTGCTCAGAGTGCAACAGAAACTCCAGGTACCCAATATCCCTATCTCTAAGTGTGCTGCCTGCCTGAAGCCTCCAGGATCTGAGGAAGAAAAGCTGAAGCGATGCACTCGCTGCTATCGTGTGGGCTACTGCAATCAAGTATGTCAGAGGACCCACTGGCCCAGTCACAAGGGTCTGTGTCGACCCAATGTAGAAAACGTGGGTCTGCCCTTCCTGATCAGTGTGCCAGAGTCTCGACTCTCTTATACCCGTCTCACCCAACTGCTAGAGGGTTATTCCAGGTTTTCTGTTAACGTGTTCCAGCCTCCTTTCCAGTCAGACAGGACCTCCCCTGACACATCCCAGTGCCGGGTAGAGCTCCCGTCAATGCCAGCAGGTTCTCCTGAGGGGGGTCCGGTGATGAAGCTATAGGTGGTAGCAGTACTGTAGGATCAGGTGATGGGAGTTGGGAAAGCCTGAATCACAGGGAGAGTATGCTCAGGCCTCTGCCCTCCACTCTGTGGAGTCAGA---CATCTCGTCCTCCTCCACCACACAAACTAGAGATTCAGGATTCTCTGAGCCAATCTCTACAACTTCCTGCTGCTCTCTGGACCCTCATGCTGAAAAAGAAACGTCCTGTGAGAAGGCAGTGAGACCAGAAGCTGCAGTAACAGGGTATCAACATCCAAATGATTCAGCATCGGGTCATGCTAGTCAGTTCTACATAGCTCTGCTGGACTCTAATGGCAAAGAACAGAGGTTGGATGAGAAAGAGGATGCACTAGCAGATCTTCCAGAGGACGTGACCCTGGAGCTGGTGTGGAAAAACAATGAACGTCTGAAGGAGTACGTCCTGGTGAGCTCCAAGGAACTGGAATATGATGAGGACCCCAGCTCTCTAAGTGAAACTGCTAGAGCAGGACACTTCACCTTGGAGCAGTGCCTTAACCTTTTCACCAAGCCAGAGGTGCTGGCACCGGAGGAGGCATGGTACTGTCCAAAGTGCCAGCAGCATCGTGAGGCCTCTAAGCAGCTGCTGCTGTGGCGTCTCCCCAATGTTCTGATTATCCAGCTCAAACGCTTCTCATTCAGGAGCTTCATCTGGAGGGATAAAATCAATGACATGGTTGACTTCCCTGTCAGGAATTTGGATCTCAGTAAGTTTTGTATTGGCCAGAAGGACGAAATGCAACAACCCCCCATCTATGACTTGTATGCAGTCATCAACCACTATGGAGGAATGATAGGAGGGCACTACACGGCATATGCTCGTCTGCCAAGTGACAAGAACAGCCAGCGCAGTGATGTTGGCTGGCGTCTCTTTGATGACAGCACGGTGACAATGGTGGAGGAGAGTCAGGTGGTGACACGCTACGCATACGTCCTGTTCTACAGACGACGAAACTCACCTGTGGAGAGGCCACCACGCTTCCTCAGGCCTGTAGGAGCTGAGTCGTCCACTGGTGCAGGAGCTACTGCCAGCCAGGCCTCTCTAATATGGCGGGAACTAGAGGAGGAAGAGGAGGGGCTCGACGAGGGCCCCCGTGGACTGTTCCGTTCTGTGCGGAAGATGAAATGGATTTGCGTAAATGGGTTTGGAGTATCTGCGCTGTGGTTGGTTTGCTGCTCATCGTCACTGAAGATTCACGCTGTGAAGTAAGCTGGGAGGTCCCTCGTTTTGACGGCTGGTACAACAGTTTGGGATATCCCAGGCGCGGGGCTGTAGGTTCGCATCTTATGCGTCTCCTGCCCGCGCGTTACTGGGACGGAGTGTACCAACCTGTCCGGGAGCCACTGCTGCCAAACCCCCGCAGACTGAGCAGCGCCATGGCCAAGGGGCCCTCCGGCCTGCCCTCCACCCGCAACCAGACCGTGTTGTCTCTGTTCTTTGGTTATCATGTTGCCTTTGAAATTTTTGACTCAAGAACTCCTGGGTGTCCACCCGAGTTCATGAACATCCTGGTCCCAAAAGGTGACCCCGTCTTTGACCCAACGTCCACTGGAAATGTCTTGCTGCCCTTTCAGAGAGGGCCATGGGACAAAGAGTCTGGACAGAGTCCGAGCAACCCTCGCACACAGGTCAACTTGGTGACAGCATGGATCGATGGCAGCTCAATCTACGGCCCCTCCACGTCCTGGTCTGACTCTCTGAGAAGCTTCTCTGGAGGGCTCTTGACTAGAGGCTCTAAGTGGGACATGCCAAAACAGGGAGGAGGAAGAAATCTTATGTGGAGTGCTGCTGATCCCTCTACTGGAGAACATGGAGACGAAGACCTATATGAGTTGGGAAATGCCTGGGCCAATGAGAACATGTTCACGGCGGCAGAAGGGATTATCTGGTTTCGCTACCACAATTATGTAGCCTCCAAACTGCACGAGGAACACCCAGACTGGTCAGACGAAAAGCTGTTTCAAAACGCCAGGAAGACTGTTGTGGCCACATTTCAGAGTATTGCTCTCTACGAATGGCTACCTGGATACCTCGGCGGCAAGAAACTTCCTCCTTATCCAGGATACCAGAAGTTTGTTGACCCCGGGATCTCTCCTGAGTTTCAGGTTGCTGCCATAAGATTTGGTATCACTATGGCTCCACCTGGTGTTTACATGAGAAACAGAACGTGTCATTTTCGGAAGATCATCAATATAGATGGCAGCTTATCACCAGCAATGCGACTTTGTAACAGCTTTTGGAAACGTCAGAAACCTAATGTGAAAACTGGCCTGGATATAGATGACCTCCTCATGGGCATGGCTTCTCAGATTGCAGAGAGAGAAGACAATATTGTTGTGGAAGACTTAAGAGATTACATGTATGGACCTCTAAGGTTCACACGGTCGGATTTGGTTGCTATGACCATCCAGAGAGGAAGAGACTTTGGTCTGCAAGGTTACGATGAGGTCAGAAAAGCTCTGGATCTACCTCCTGTAAAGACATTCGAGGACATAAATCCTGAGCTCACCCGCACCAACCCACAGTTACTCCACGACGTTGCAGAGCTGTATGACAGGGACATCTCAAAACTGGAACTCTTCCCTGGAGGACTGCTGGAGTCTCTTGATGGTCCAGGACCGGTTTTCTCAGCCATAATCTTCGACCAGTTTGAACGCATCAGAAATGGAGACCGCTTCTGGTTTGAGAACAAACAGAATGGCTTGTTTACAGATGAGGAGATGCAAGCGATCCGCAACATGACATATTATGACGTTCTTCTTGCAGTCACCAGTGCAGAGGCCACTGACATACAAAATAATGTGTTTTTCTGGAAGGATGGTGACCCTTGTCCTCAGCCTACACAGCTGGATGCATCAATGCTCTCACCCTGCACTAATGCTACCAAACTTAATTACTTTGATGGGAGCAAAGCTGGCTTTGGGATATTTATCATCGTTCTGTTCCTCTTTCCTGTCGTGAGCTTTCTAGTGGCCTGTATGGTGGCATATCTTCGCAAGTACAGGTACAATAAGTTCCAAAGAAGAAGAAAAGCGGGTGACAAAACAGAGGAATCAGCTGTGGGAATCACTGCCTATGAATGGCAAGGCCACAATAGACCTCTGCATCCTGTCAGCTTGGAGGTGGATGAGAAGAAGAGGCTGCAGGTTTTTGACAGATCAGGACCTGCTCTGCGCTGCCTCAGTTTAGGCAGCCAGAACTACCTAGATGTTTTCCTGTCCAGTGACCGTCAGCGTAAAGCTCTGCTGCTCAAAGTACCAAAAGAGTATGACCTGGTGCTGTTTTTTGATGACGAAAGCAAACGTGCAGCATTTGTCAAGTACCTCCATCCAGGAGTAACAAACATCGGGCAGGAGATTAGCATGAAGGAGATGAGAGAGAAGGAACTGCTGCAGGAGGCTTTAACGAGAGAGCAGAGGGCTCAGATTGTGGAAACCTTCATTCGACATGCTTTCTCTAAGGTCTTGGAAATAGAGAAGTGTGACGCCGGAGACATGAGTGGTGTTTCCCGCGAAAAAGCCAAAGAGGTGCTCCGGTGCGAGCTGACAGCATCAGAGTTCGCTGACGCACTGGGCCTCAAGCCCGACTCCTTATTTGTGGACTCCATGTTCACACTAGCTGATAAAGATGGAAATGGCTACCTCTCCTTCCAAGAGTTTCTGGATGTGATGGTTATCTTTATGAAAGGGTCACCTGAGGAAAAGTCCAAACTGATGTTCTCCATGAACGACATAGGTGGAACTGGTTTCTTGGCAAAAGAAGAATTTGCCAGGATGCTCAGGTCTTTCATTGAGATTTCTAACGGGGCTCTGTCAAAGAGCCAGTCAGAAGACGCCATCAGGACCATGATGAAGGCTGCAGGCTTCGATGACAAAGAGAAAATCTCATGGGAGGACTTCCATTTCCTCCTGCGGGACCACGAGAAGGATCTGCAGTTTGCTCAACTCAATGTCAAAGGGATGGAGAAACAGGGGAGGAAGCGGCTGAGTCGTGACCAGAGAGTCTCATTCATCAGTCCAGCAAACAGGTTAAGCATCAAAACTCCAAATGTCTATGTGAATCCCAAGCGAGAGCAGTACATAAGAAACCCAATCCAGCAGAAAATCCAGCAGTTCAAACGCTTCGTTGAGAATTATCGCCGTCACATCGTCTGCGTCATCATCGTGTACGGCATCACGGCTGGTGTAGCGCTTGAAAGATGTTATTACTATGGTCTGCAGGATGATTCTTCAGGGATCCCTGAGACTTCAGTGGTGGGAATCATCGTGTCCCGTGGTTCAGCGGCCGCCATCTCCTTTCTGTTTCCCTACATGCTCCTCACCGTCTGTCGCAACCTCATCACATTGTGCCGAGAAACCTTCCTCAACCGATACATCCCTTTTGACGCAGCCATTGACTTTCATCGTTTCATGGCCATGACCGCCATCATCCTAGCAGTTGTTCATAGTTTGGGCCACGTGGTCAACCTCTACATCTTCTCCATCAGTGACCTCAACATCCTGTCGTGTCTGTTCCCAAAAGTCTTACCCAACAATGGGTCTGAACTTCCTCTCAAGTGGTCGTGGTGGTTCTTTCAAACTGTGCCAGGGATGACTGGCGTCTTGCTTCTTTTTGTTTTTTCATTCATGTATGTCTTTGCCTCACACTATTTCCGTCGCATCAGTTTTCGTGGATTTTGGATCACACATTACCTCTATGTTATTGTGTACACACTAACAGTTATTCACGGCAGCTTTGCCCTCCTCCAAGAGCCCCGTTTTTACATCTACCTAATCCCTCCTGCACTGCTCTTCCTGCTGGACAAACTGATCAGCTTGAGCAGGAAGAAGGTGGAGATACCAGTGGTCAGAGCTGAGCTGCTGCCTTCAGGTGTGACACATCTGGAGTTCAAGCGACCGCAGGGCTTTGTTTACCGTTCAGGCCAGTGGGTTCGCATCGCGTGCCTGATGTTGGGCACGGATGAGTACCACCCATTCACACTGACGTCAGCGCCCCACGAAGAGACCCTGAGCCTGCACATCAGAGCTGTGGGGCCTTGGACCAGTCAACTCCGTGAACTCTACACTGAAGAAAGCCTGCTTGAGCTTGGAGCCTATCCAAAGCTGTACTTGGATGGCCCATTTGGTGAAGGTCATCAGGAATGGATTGACTTTGAAGTGTCTGTTCTTGTGGGAGGGGGAATTGGAGTCACCCCATTTACTTCCATCCTCAAAGACCTGGTGTTCAAGTCATCCATCAAGTCTAAGATTCAGTGCAAAAAGGTGTACTTCATCTGGGTGACACGAACACAGCGTCAGTTTGAGTGGGTGTCAGACATCATCAGGGAGGTGGAGGAGATGGACACCCAGGAGCTGGTCTCAGTGCACACCTACATCACTCAGGTGGCCGAGAAGTTCGACCTCCGCACCACCATGCTGTATGTGTGTGAGCGCCACTTTCAGAAAGTGTGGAACCGCAGTCTCTTCACTGGCCTGCGATCTGTCACCCACTTTGGACGTCCACCCTTTGTGTCCTTTTTCAGTTCACTGCAGGAAGTTCACCCTGAGGTGGGTAAAATTGGTGTGTTCAGCTGTGGACCACCTGGACTGACCAAGAATGTGGAGAAAGCCTGCCAGCAGATGAACAAGAGGGATCAGGCTCATTTCATGCATCATTATGAGAACTTCTAAATGGAGAAAGAAACCCCCGCTAAAAAGGCAGCAGCACCGTCTGTGTCTCAGATAAATGCAGAGTTTGTCACACAGTTGGCTAATAAATATTGGGCTCCTCATGCAAAAAATAAATTACCCTTTGACCCTAAGGTGATGGAAGACGTTTACGACCAAGAGATTCTCAAGTCCAAATTTGCCATCAGAAAAATTATGCTGCTTGAGTTCAGCCAGTACCTTGAGAACTACCTGTGGGTGAACTACACTCCTGAGGTGTCCAGCAATGCCTACATCATGTCCATTTGCTGTATTGTCAATGAGAAGTTCAGAGAAAACGTGCCAGCTTGGGAGGTGTTCAAGAAGCAGCCCAGTCATTTTCCATTCTTCTTCAAATGTGTGATGGAAGCTGTGCTGGCAGGCGAGGAGGCTGGCTTTACTCTGAAGGAACAAACTGTTCTGCTGGTCTTCTTAGACCACTGCTTTAACAGTCTGGAGGTAGATTTGATCAGAGAACAGGCGCAGCAGCTCATCTCGTTGCCAATGTGGATGTGCCTCCTTCCATCGAGACTCCAACTGGAGCTGAGGAAAGTTCCAAAGCTGCAGAAGTTCTGGAATCTAATCAAGAAGAAATTTGACAACATGGATGCTAACACAATGGAGCAGGCAAAAAAAGAGAGGACCTTCCTTTCGGCTCTTATTAAAAAGTTTCTCGGAGTCCTTATGTCAGTTTCACCATCAGGTCCTGTATCCATGGATAAAGTACATTACTGTGAAAGATTCATTGAACTCATGATTGATTTGGAGGCCCTGCTTCCCACCAGGCGATGGTTTAATACAGTGTTGGATAATTCTCACTTGGTGGTCAGCTGCCACCTGTCCAGCCTCACCCAGAGAGAGAAGGAAGGACACCTCTTCTGCCAGTTGTTGGACATGCTGAAGTTCTACACTGGTTTTGAAATCGGTGACCAGACAGGAAACGCTCTTACGCAGAAAGAAATGACTACATTGCACTATGACCGAATCACCTCCCTGCAGAGGGCAGCCTTTGCTCATTTCCCAGAGTTGCACGACTTTGCTCTGTCCAACGTAGCAGCAGTAGACACTCGAGAATCCCTGACCAAACATTTTGGGCATCTCAGTCCAAATATGCTCCACCGGGTGGCCTCGTACTTGTGTCTCCTTCCAGAACTGCCTGAAGGGCAAGACACAACCTATGAGAAGGTGTTTCTCCTTGAGGTGTTGGTGTCCCGTCATGAGCGCAGAATCTCTCAGATTGAGCAACTTAACCAGATGCCTCTTTATCCAACAGAGAAGATAATCTGGGATGAGAACATCGTCCCGACAGAGTACTACTCAGGCGAAGGCTGCCTGGCTCTGCCCAAGTTGAATCTCCAGTTCCTGACTCTCCATGACTACCTGTTGAGGAACTTTAACCTCTTCCGTCTGGAGTCCACCTATGAGATCAGACAGGACATAGAAGATGTCGTGTGGCGTATGAAACCATGGCAGTCAGAGTATGGTGGAGTGGTGTTTGGTGGCTGGGCTAGGATGGCTCAGACAATCACCTCTTTTTCTATAGTAGAGGTTGCCAAGCCCAACATTGGAGAGAGCTGGCCAGCTCGCGTCCGAGCTGATGTCACGATCAACCTTAACGTACAAGGTCACATCAAGCAAGAGTGGGAAGGACTGCGGAAACATGACGTTTGCTTTCTGATCACGGTGCGCCCGAACCTGCCCTACGGCACACGCTTTGACCGGCGCCAGCCCTTTGTGGAGCAGACTGGCCTGGTGTACGTGAGAGGCTGCGAGGTGCAGGGTATGCTGGATGACAAGGGACGTGTCATTGAGGAAGGACCTGAACCAAAGCCAAAGCTACGGGGAGATGCCAGAACGTTCCGTGTTTGGCTGGACCCAAACCAGTATCAACAGGATATGACCAGCAGCATTCAAAGCGGCACTGAAGACCCATATGAGACTTTCAACATCATCATGAGACGCAAACCCAAGGAGAATAATTTCAAGGCAGTGCTAGAGACCATCCGAAACCTGATGAACACTGAGTGTGTTGTCCCAGACTGGCTCCACGACATTATCCTAGGCTACGGTGACCCAGGCAGTGCCCACTATTCCAAAATGCCCAATCAGATTTCCACTTTGGACTTCAATGACACTTTTCTGTCTCTGGATCACTTACATTCATGTTTTCCGGGTTACACTATAAAGGTCACAGAGGAGAACGCAGAACTACAAGTGCCCCCTTTCAGAGTCAAGTTTCCAATTTCAAAAAACACAGACAAAGGTAAGAAGAGGAAGGCTGATGAAGAAGTGGAAGACAAAGAGAAGGACATGACCTTGGTCGTTGAGCCCTATGTCACCCCCAACCGTGGGCCATATCCCTACAACCAACCAAAGAGGAATACAATTCAGTTCACTCCTACTCAGATTGAAGCCATTCGAGCTGGGATGCAGCCAGGACTCACCATGGTTGTAGGACCACCAGGAACCGGAAAGACAGATGTTGCCGTGCAGATCATCTCAAACCTGTATCACAACTTTCCTGAGCAGAGGACCCTCATAGTTACTCACTCAAACCAGGCTCTTAACCAGCTATTTGAAAAGATCATGGCTCTAGATATCGATGAGCGTCACCTCCTGCGTCTGGGCCATGGAGAGGAGGAGCTGGAGACTGAGAAAGACTTCAGCAGATATGGCAGGGTAAACTATGTCTTAGCCAGAAGGCTGGAGCTCCTCAGAGAGGTGGCAAGGTTACAAGAGAGCTTGGATGTGCCGGGAGATGTTTCTTACACCTGTGAGACTGCTGGACACTTCTACCTCTATCAGGTGATATCTCGATGGGAAGAGTACATGAGCAAGATCAAGCCTAAACAAGGCAAGACAGTAGCGGTGGAGGCTGTAGCAACACACTTCCCCTTCCACAAGTACTTCTCCAATGCTCCCCAACCTGTGTTTAAGGGACAGTCTTATGAAGAGGACATGGACATTGCAGAGGGCTGTTACCGCCACATCAAGAAAATTTTCACCCAGCTGGAGGAATTTAGGGCCTTTGAGCTGCTGAGAAGTGGATTGGACCGCTCAAAGTATCTTCTGGTGAAGGAAGCTAAAATCATTGCTATGACCTGCACGCATGCTGCACTCAAACGTCATGACCTGGTGGAGCTGGGATTTAAGTATGACAACATCCTGATGGAGGAAGCTGCCCAGATCCTGGAGATTGAGACCTTCATCCCTCTATTGTTACAGAACCCAGAGGATGGCTACAGCAGGCTAAAGCGTTGGATTATGATTGGAGACCACCATCAGTTGCCCCCTGTTATCAAGAACATGGCCTTTCAGAAATACTCCAACATGGAGCAGAGTCTCTTCACCCGATTTGTGCGTCTAGGAGTGCCCACCATAGATCTGGATGCTCAGGGCCGTGCACGTGCAAGCCTGTGTAACCTGTACAACTGGCGCTACAAACACCTGGGGAACCTGCCTCATGTTCAGCAACTGCCTGAGTTCCAGGTCCCCAACCCTGGCCTAACCTTTGACTTCCAGCTAATCAATGTGGAGGACTTCAATGGAGTGGGAGAATCTGAACCCAATCCCTATTTTTACCAGAACTTGGCGGAAGCAGAGTATGCTGTAGCATTGTTCATGTACATGCGTTTGCTGGGTTACCCTGCTGACCGCATTAGCATCCTTACAACCTACAATGGACAAAAGCACCTGATCAGAGACGTCATCAATCAGCGCTGTGCTGGGAATCCTTTCTTTGGACAGCCTAACAAGGTGACTACAGTGGACAGGTTTCAGGGTCAGCAGAACGACTACATCATCCTGTCGCTGGTCCGCACCAAAGCTGTGGGACATCTGAGGGACGTGAGGCGTCTGGTGGTGGCCATGTCAAGAGCCAGACTGGGTCTGTACATCTTTGCCCGTGTGTCACTGTTCCAGAACTGCTTCGAGCTGACTCCTGCCTTCAACCAACTCACTGCCAGACCTCTGCAGCTGCACATCAGACCTCATGAGTACTACAACCAGGAACAGCCTAGAGATGCTTCTGGACAGCCAGACCAAATCGTAAAGAATATGCCTGAGATGGCCAACCTGGTGTATAATATGTACATGCACATGATGCAGACCTCCCAGATGTATAGACAGCAACAGCAGAAACTGGCTCTACCTCCACAACAAACCAAGAAAGAAGGTGTGGTGGAGAAAGAGCCAGCTGGGGAAGAGCAGGAACAAACCCCCATGGAGCAGGAAAACCCAGAAGGAGAGGTCAGTGCCAAAGTCGGAGGAAACCAGCGAGAAAGAAGACAGTGAAAATACAGTGGACCATTCTAAGATGCCAGAGCATCCCGGCAGAGACAGCGACAGTGAGGAAGACAGCGGGGAGGAGCAAGAGCAATAGTTCCTGCAGAAAGCTGCACGTTTGATGAGGGCTTCACTCAGTGTGATTATCAGCAAGATCCATATGATGACTTTGACTGGACGCACATCAACACACAGGAAGTGCCATACGTGTCCCCAGATCTGCCACAAGGCTCCTACATGTATGTGGACGTGTCTCAGTATGATGTTGGGGAGAAGGCCAGGTTTCAGCTGCCTGTCATGAAGGAGAACGATACTCACTGCATTGACTTCAACTATCTCCTCACCAGCCCCGACGGCTCCAGCCCTGGCACCCTTAATGTCCTGGTGAAGGTTAACAAAGGACCCTTGGCCAACCCCATATGGAATGTGACATCCTACACTGGAAAAGACTGGCTGAGAGCCGAACTTGCTGTCTCCACCTTTTGGCCTAATGAATATCAGGTCATATTTGAAGCAGAGGTTTCGGACAGCAAAGCCGGCTTCATTGCCATAGACGACATTCAGGTGCTCAGCTATCCATGCGATAAATCACCACATTTTCTACGTCTCGGAGATGTGGAGGTTAACGCTGGACAAAATGCCACATTTCAGTGTATCGCTACGGGGCGAGATACATCGAACAATAAACTTTGGCTACAGAGGAGAAATGGAGAAGATATTCCTGTGGCTCAGACCAAAAACATTAACCACAGACGGTTTGCTGCCTCTTTTCACCTCAAAGAAGTCACTAATCAGGATCAGGATCTGTACCGCTGTGTCACCCAATCTGAACGTGGCTCCGGGGTGTCTAACTTTGCAGGTCTTATCGTCAGAGAGCCTCCACACCCCATCGCCCCTCCTCAGCTGCTGGGCGTGGGCCCTACGTACCTGCTGATTCAGCTCAATGCTAACTCCATATTTGGAGATGGACCCATTATACTGAAAGAGGTCGAGTACCGAATGACATCTGGTACCTGGACGGAGACTCATGCTGTGAACTCTCCCAACTACAAGTTATGGCATCTTGACCCAGACACAGAATACGAGATCAGAGTCTTACTGACCAGACCAGGAGAGGGGGGGACAGGCAAACCTGGACCACCACTCATTACCCGGACTAAGTGTGCAGAACCTATGCGGACTCCTAAGAGACTGAAGATTGCAGAAACCAGGTCCCGTTTGATAGCAGTGGACTGGGAATCGTTGGGTTACAACATCACTCGTTGTCACACCTTTAACGTCACCATCTGCTACCATTATATGACTGCCAACAACCGCAGCAAGGCTGACTGCTTGGACATGGACCCTAAAGCACCACGCCATCTGGTGGGAAACCTGCCACCTTACACCAACGTCAGCCTGAAGATGATTTTGACCAATCCAGAGGGACGGAAAGAGAGCGACGAGACCGTCATACAAACTGATGAAGACGTTCCTGGTCCAGTTCCCAGTCAGTCGCTAAAATCCACTCCATATGAGGACAGAATTAATCTTCACTGGAAAGAACCAACTGAACCCAATGGCATCATCATACAATATGAGATCAGCTACAGCGGTGTGCGTTCTTTTGACCCATCGGTGCCTCTCCAGCGGCCTGGACTTACGGTGTCTCTGCCCTCGAACACCACCCATCACATGTTTTCCCAACTCCACCCAGGTGTCACATACCAATTCTCTATACGAGCATCCACCTCCAAAGGATTCGGTCCAGCGACCACACTCAACGTCACCACTAATATTTCAGCCCCGACAATAGATGAATACGATGGGTCAGAGGCCTTCCTCAATGAAACCGCCACTACCATCACTGTGCTTCTCAAACCTGCCCAGGCCAAGGGAGCTCCTATAAGTGCTTACCAGATTGTGGTGGAGGAGGGGAATCCAAAGCGGACACGTCGTCAAGCCTCCTCTGACTGTTATGAGGTCCCTGTCTCTTACCACAGTGCATCTAGCGGTGGATCTCCATATTATTATGCTGCTCAGCTGTCTCCCAGTAACCTGCCTGAGCCGCTCCCCTTCACTGTGGGAGACAACAAGACATATCAGGGTTTCTGGAATCCTCCACTTGCTCCTAGGAAGAACTATAACATCTACCTTCAAGCTGTTAGCAGCACAGAGAGAGAAACTAAGACGCAGTGTCTGAGACTGGCTGTAAAAGGTGCTACAGAGGAGCCGGAAGTTATCCCTGACCCTGCTAAACAGACAGATCGTGTGGTGAAGATTGCTGGGTTCAGTGCTGGTGTTCTTGTTTTTATTCTGCTGGTGCTGGTAGCCATCCTATTGGTCAAGAAGAGGAAACTGGCTAAAAAACGTAAAGATGCCATTGGAACAACTCGGCAGGAAATGACACACATGGTGAACGCCATGGACCGCAGCTACGCTGATCAGAGCACCCTGCATGGAGAAGATCCCATGGCTGTGACCTTCATGGACTCTCACAACTACAACAACAGATATGAGAACCACAGTGGCTCTGCAGCAGAGAACAGCAGGCTCCTCGATGTTCCTCGCTATCATTGTGAAGGAACTGAATCGCCTTATCAGACAGGGCAGCTCCATCCTGCCATCAGAGTGGCCGACCTCCTGCAGCACATCAACCTGATGAAAACGTCTGACAGCTACGGCTTTAAGGAGGAGTATGAAAGCTTCTTCGAGGGTCAGTCGGCCTCCTGGGATGTGGCCAAGAAGGAGCAGAACCGTACCAAGAACCGCTATGGGAACATTATAGCATATGACCATTCAAGGGTTATTCTCCAGCCCATAGAAGACGACCCTTCCTCCGACTACATCAACGCCAACTACATCGATGGCTACCAGAGACCAAGTCACTACATCGCTACTCAAGGTCCCGTTCATGAAACAGTGTATGACTTCTGGAGGATGGTGTGGCAGGAACAGTCAGCCTGCATCGTCATGGTAACCAATCTGGTGGAGGTCGGAAGGGTCAAGTGCTATAAGTATTGGCCAGATGATGCAGAAGTGTATGGAGACTTTAAGGTGACATTTGTGGAAGTTGAACCTCTTGCTGAATATGTGGTTCGCACATTCACACTGGAGAGACGTGGGTTCAACGAGGTGCGGGAAGTCAAGCAATTCCACTTCACAGGCTGGCCCGATCACGGAGTTCCATATCATGCTACGGGACTACTTTCCTTCATCCGCAGAGTTAAAATCTCCAATCCACCCTCTGCCGGTCCTATTGTGGTCCACTGCAGTGCCGGAGCAGGGCGCACAGGCTGTTTCATAGTCATTGACATCATGTTGGACATGGCGGAGCGAGAAGGGGTGGTCGACATCTACAACTGTGTGAAGGCTCTTCGCTCAAGGAGGATCAACATGGTACAGACTGAGGAGCAGTATATATTCATCCATGATGCCATACTAGAGGCTTGTCTATGTGGAGAAACAGCCATACCAGTCTGCGAATTCAAAGCAGCCTATTACGAGCTGATTCGTATCGACTCCCAGACCAACTCGTCACATCTGAAGGATGAGTTCCAGACGTTAAACTCAGTGACCCCACAGCCTCAGCCTGAAGACTGCAGCATTGCATTGTTGCCTAGAAACCAAGATAAGAACCGCTTCATGGATGGCCTTCCTCCAGATAGATGCCTGCCCTTCCTCATTACGATAGACGGAGAAAGCAGCAACTACATCAATGCTGCTCTGATGGATAGCTACAGGCAGCCTGCTGCATTCATTGTTACCCAGCATCCACTGCCTAACACAGTCAAAGACTTTTGGCGTCTGGTTTATGACTATGGTTGTACCAGTCTGGTTATGCTGAACGAGATTGACTTGGCTCAGGGCTGTCCTCAGTATTGGCCAGAAGAGGGCATGCTGCGTTACGGGCCGGTCCAGGTGGAATGTATGTCCTGCTCGATGGACTGTGATGTTATCAGTAGACTCTTCAGGGTCTGCAATCTCACCAGGCCTCAGGAAGGCTACCTGATGGTCCGTCAGTTCCAGTACCTGGGTTGGGCAGGACACAGGGAAGTCCCCGCCTCCAAACGCTCCTTCCTCAAACTGATCCTGCAGGTTGACCAGTGGCAGCGCGAGGGGGAAGAAGGAGAGGGGAGAACCATTGTGCACTGCCTAAACGGAGGTGGGCGTAGTGGAGTGTTCTGTGCCAGCAGCATTGTCTGTGAGATGGCCAAAAGACAGAGTGTGGTCGATGTCTTCCACGCAGTAAAGACCTTGAGGAACAGCAAACCTAACATGGTGGATACTCCGGAGCAGTATCGGTTCTGCTACGACCTGGCGCTGGAGTTCATCGAGTCCTCCTAAGTGAGCAGCAGGACAGACGACTATAACTACCTGCCTGATGTGTTGCCTCCTCTTCCTGAAGTCCCGGACTCTGGTTCAGTCCTGAGCTCCATCGACATCTGCCTTCGCAACCCGGCCTTCCGCCACGCCTCCTCGCGCTACTGCTCGGCCCTCAGCATGGACTCCTCTCCCGACAGCGCCGAAAGGCCGATCAGCTACAGCTCAACGTCTTCGTCTGCCTCCTCCCGGGACAGTCACTGCTCGCTGGGTAGCCGCTCCACCCTTGTCTCTGCCACTCACTGACCTCAGACCGAGACTCTGGGGCAATTCGGTTGGAGCTGGTACCCGCACGGCAGCTGGGGGAGAAGACGACGTCAGAACTGATAGGGCAGTGGACAGACTCCAACGGAGCCGGAGCAGGGAGGAGAGCAGACGGTACAGGGACCCAGGACGTATGTGGACCGAGTGGTGCAGGAGATTCTGGACACAGAGAGAACCTACGTCCAGGACCTGCGAAGCATTGTAGAGGACTATCTGGAGTGTATCAGCAACCAGTGTCGACTGGCCTTGAGCTCTGAGGATAAAGGTTCTCTATTTGGCAACATCCAGGACATCTACCACTTTAACAGGGACCTTCTTCATGACCTTGAGAAGTGTAACGCCGACCCCGTGGCCATCGCCGAATGCTTTGTTTCCAAGAGTGAAGAATTCCACATTTATACCCAGTACTGCACCAACTACCCACGGTCGGTGGCTGTGCTAACAGAATGCATGAGGAACAAGGCATTGGCCAAGTTTTTTCGCGAGCGCCAGGAATCTTTGAGGCACTCCTTGCCCCTGGGCTCCTACCTGCTCAAGCCAGTGCAGAGGATCCTCAAGTACCACCTACTGCTGCACGAAATAGCCAACCACATGGAGAAGGACACAGAGACGTACGAGGTTGTGCACGAAGCTATAGACACCATGCAGAGAGTGGCCTGGCACATCAACGACATGAAGAGGAAACACGAACACGCCGTTAGGTTGCAGGAAATCCAAAGCCAGCTGACGAACTGGAAAGGCCCTGATTTGATAGGCTACGGAGAGCTGGTTCTCGAAGGAACATTTCGTCTTCAGCGAGCTAAAAACGAGAGAACCCTCTTCCTGTTCGACAAGCTCCTGCTCATAACCAAGAAACGAGAAGAAACCTACACGTACAAGGCTCACATCCTGTGCTGTAACCTGATGCTGGTGGAGGTCATTCCTAAAGAACCCTTGAGTTTCAGCGTGTTTCACTACAAGAATCCCAAACTACAGCACACAGTCCAGGCCAAATCACAGCAAGACAAGCGCATGTGGATCTTGCACCTCAAGCGACTCATACTTGAAAACCATCCTGCCAAAATCCCTGCCAAGGCCAAGCAAGCCATTTTGGAGATGGATGCAATGCATCATCCTGGGTTTCATTACAGCCCTGATGGTGACAAGAAGGATTCAACCCAAACCAAGGAGGGCCCGACTCCTCGTAGAGGACGCAGGAGAGAACCTCTGTCCAAATTACTGAAGAATGCCAAGCAGAATGCTGCCAACACAGACGGAGAAAAGCGAATGAGTCTGGGTGCCACTTTGCTCTCTCCAGTGTCCCAGCTGGCTCTGGGCACAATTGGGCGCAGCCGCAGCCTCATCAACCAGTCACAGGAGTCTCTGGATCCCGGCGATCACTATGACCACAGTGACAGAGAAGAAGGGGAAGAGCCACATCAACAGGATGCTGATGATGAGGATGACAGTGGCCTGGGAGGTGGAAAGAGGCTGCGAGTGCCTGGCAAAAGCAGTAGGAAGAGGCTGAACCCTCAGGCATCTGTTGATAGTATAGAACAGTGGAAAGCGTTCAACATGAGCCCCTCAGACCTACAGAGAGCTAGAGAATCCCTGGTAAGGGACAGTAGTCACCACCCACCACTTCTCAGGACACCTCATGTGACGGAGGAACCTCCAGAATCCCCTATTCCCTCTGTAATTGTCACAGAAAGTGACCACTCTGTGAGGAACATCTGGGCAGACCACCGGGCCCGCAGAGCCATGTTCCCCACTCGTCAGAGAACCATGCAGCCTGATGATGAGGACGAGGACATCTACCAGATGTTTGTCCCCACAGAGCCAAGTGGACCAGAGCAGGAGGTGCCATCAGAGAGGTCTGAGGCTACCTCATCACCTAGGATGGCTCGCCCCTGCAGCTGGCATGTTGAACAGGTGCCCACAGTGCAGATTGACCCTCCCACCAATGGGAGCAGAGTGCTGCGGAGGTCAAGCAGTGCAGGGGAAAAGGCTAGAGATGCTCGACAAAGCCCTGGCGAGGACCAGACCGG---AGACAACCTGGAAGTGATCCACACCGAATCATCCAGCAATGATATATCTGGGTCATCGTCAGCCGAGCAGCTGACGATAGACGACATTGAAAATGTTTACGACAACATCAGCTATGAGGACCTAAAGAGCATGGGTCTCATCAGAAGAGACCTGGAAGAAAGACGTCAGGAAAAGGCACATCCACAAATGCACAGACAGCACGGGTACCGAAT------GAGGTCTCGGAGTCTATGATCGAACCAGACAGTTCCTCTGAGAGCAACCGGTCCTCCACACAGGAGGGAAGACAGTTTGGGACGTGTGAGCTGCAGATACAGGAAGAAAATATTTACGACACCATCACTTTCAGAGAACCGCCATCAATCGAGCTTAAAGGAACGAATGAAGGCAAGAACCAAGAGCGGGACAGTCTGCTGGCCTCTCAACAAGACCTGACAGAAAGTCTTGGGGGGTTTGTATCTGAGGAGAGCCTCCACTTTGCTGAGGATGAAGGAGCATGTCCCGTGTTCTTCTGAGCCAGATTACTCCTCCTCCTCTGCTTCTGAAACGTTCTCCCGACGTGTGCAGAAAGGGGATAAGATGTCGGAGCAGGTCGATGAGATCTGGAACGACTTAGAAAACTACATCAAGACCAACGAGAAGAAAGGTGATCGACTGCCTGCTGCCTTTCCTGTAAGTGCCACTGAGTCACCTAAGAGGTCCTCCTCAGTCAAAAGTAGTCCCACAAAAGGCCCTCCTGTAAATACTCAAGCAACCAGTTCCAACCAAGAGCCCCCCCGCACATCAGCGTAAACCCCCACCTGTCTCTGCACAGTCATTCACCATTCCAATTATCAACCTGCCTGATTTTCAAAATGAAGCAAACACTGAAGAAGAAAAGCACAGCACTGTGC------CACACCCCCCGCCCGAAACCCCGGAGCCCGTCCCCGGCACGGTGAAGAGCATTCGTAACAGACTTGCTCGCCTCAGCAGCGGCAGCTTCCGCCTAGAGGACGATGACCTGGTGGAGCTTCCTCAACGAAGCACCCAACTGAGGGACCCCCTAAAGGACCTCCATAGTCTGTTTCCAGGGGAGCTGGACTCCCCACTGGCATCTTCATCGCTCCTTCTGGGTGAGTCTGTGGACTTTCCCTTGGAGCTGATGGATAAAACAAAGAGCCGGGTGTTCCTGATGGCACGCCAGTATAGCCAGAAGATCAAGAAAGCCAACCAGCTGCTGCGCATGAGGAGCATGGATCCTGGAGACTCTTGCAGTCGGGCCAGAGCTGAGAAGAAGCAGAAAGACCTGGCAGCCATCTTGGAAGAGAAGAAACAAGGGGGGGCAGCCATAGGTGCAAGAATAGCAGAGTACTCTCAACTATATGACCAGGTTATGTTTAAGGATCCTCCTGGCCACCTCTGCCACCCCACACCACTCACATCCAGGGCTGCCGTACTCTCCGTCCATGCCAGAGACCTCCCTGGAGGAGGACTGGCTCCATTCTACCTACAGCAACGGAGAGCTGGCCAGCTTTGTCTCCTCAGCCAGTGAAGTGGGGAACGCTCGTGCGTCTTCCACCCCACACCGTCGGTTAACCTCGGCCTGCTCCATCCCTTCTCTCAAAACCCTCCCTCCCTCGCCAAGCTCTCCACCTTCACAGAGGTGGAGCTCGTGCATGTCGGCGCCAAGCGAGAAAGAGGAGCATGTGTACAGTTCCATAAAGAGACATCCTTCCTTTAACGCACCGTCTTCTCCGTCAGGTCACAGTGAGTCGGTCAGCTCTCTGGGCAGTCAGCAGCAGGAGAAGAACCATCTGGACACAAATCTAATGGACCCAATATGAGCTCAGACAGACTCCATGGCCCCAGTCTGGGCCGCGCTGGTCGACAGAGCAGCCTCCCAGAGCAGTCTACCCTAAGACAGTCAGGTCTCACCTTACATGATGGTCAGCAGGTGGTGGTCCTGAACCGAGCATCTGCACTGAGCATACTCACAGCCACCCAGAACTACCTGGCCAACTTTAAGGACAACGGGGAAGATGACGACGACTATGTGGAGATCCGCTCAGAGGACGAGAGCGAACAGGAGCTGGACAGGTTGACGCAGAAAAACAGTCACTCGGCGGCTCTTTCCAATCAGAGTAGGGGTCTTGTCCATTCCCAGAGTCTGCCGTGCACCCCATTGCACTCCCGCGACCCACTGAGGTGTCTGGACCGTGAGCACTTGGAGAAATACCTGTGGAGTGAGCCGCAGCAGAGCCAGTCCAACATTGTCCAGTCTCTGAGGGAGAGGTTTCAGTGTCTGGGCTCTAGTAGCTTTGCCTGAATGGCGACACTTATCCTCCCTGGTGAATAACTGGGAAAAATCAGGAAAACACGAATTCGTACAACTAAACGAGATCATGGAAGTGAGATTAGAGATATACAGGCCGCCTTATACGAGCTCTGTTGGCAAGTCGTGCAGGGAAACCTGAAGTTGGATCTTGTCGCCAGTGTCCTTGGAGACATGATGGAACTCAGAGATGACATGCCATCAGTTTTAGCAGATGTGTTCAGTATACTAGATTTAGAGACTGGTGCACTGGAAGACAAAACCAAACGCGACCATTACACACAGCTGGCGGGAGCATGTTTGTTTTTTATTCCTGAGGCAATCCTGAAAGAGAGACTGGATCCTGAAACTCTTGAATCTCTTGGACTTATAAAACAAGCCCATCAATTCAATCAGAAGATTGTAAAAATCAAGACAAAACTTTTCTACAAGCAACAGAAGTTTAACTTGCTACGGGAGGAAAACGAGGGTTATGCCAAACTAATCACTGAGCTTGGCCAAGACCTGTCAGGCAATATCACCAGCCACCTTGTCCTGGAGAGCATCAAGTCCCTGATAGGATGTTTCAACCTAGACCCTAATCGTGTTTTGGACATAATCCTGGAGGTGTATGAGAGTCGATCTGACCAAGACGAGTTCTTCCTGTCTCTTATCAAGTCCTACATGTGTGAACCACTCACTCTTTGCCACATCCTGGGCTTTAAGTTCAAATTTTACCAGGAGCCCAATGAGGAAACCCCTAAGTCTCTTTACCACATTGCTGCTGCTCTGCTTCACCACAACCTCATAGAGCTGGAAGATCTCTACGTACATCTTATGCCACTAGATGCCATCATCATAGAGGAACACAAGCGAGATATCTCAGAAGCCAAGCAGATCGCTCGCAAGCTGATCATGGTTGTGTTGCCCTCAGAGAAAAGTGAAGACAAAGAAAAGGAAAAAGAGAAGGAGGAGGAGAAAAATGAGAAGCCACCTGATAACCAGAAGCTTGGTCTGTTGGAAGCGCTGCTTAGGATTGGAGACTGGCACCATGCCCAGAGTATTATGGACCAGATGCCTTCCTTCTATGCTACTTCTCACAAGGCCATTGCACTGGCACTCTGCCAGCTCGTGCACCTGACTGTGGAGCCTCTTTACAGAAGGGCTGGTGTACCGAAAGGGGCGAGGGGTTGTGTAATGCTTCCACTAAGGAACAAGCGAGCCCCTCAGCCTGCAGAGAACTTTGAAGACCTACGTAGGGATACATTCAGCATGCTCTGTTACCTGGGGCCTCACCTCTCACATGACCCTATCCTCTTTGCCAAGATTGTGCGTCTGGGCAAGGCCTTCATGAAAGGACACCTTGTTGAGTTGTTTCCTGAGCATTGCAGACCAGGTGCTTCTCCCTTCTCTCTCTCTGATGGAGTGTAATGCCTGCATGTCTGAGGAGCTGTGGGGCCTCTTTAAACTCTTTCCCTACCAGCACAGGTACAGGTTATATGGCCAGTGGAAGAATGAAACCTATTCAAGCCATCCGCTGCTGGTTAAAGTCAAAGCTCAGACGGTGGAAAGGGCCAAATATATCATGAAGCGGTTGACCAAAGAGAATGTGAAACAGTCTGGAAGGCAGATTGGCAAGTTGAGCCATAGCAATCCCACCATCCTTTTTGATTATATGTTGTCTCAGATCCAGTGGTACGACAACCTTATCGTTCCAGTGGTGGATTCCTTGAAGTACCTCACATCCCTTAACTACGATGTCTTGGCCTATTGCATCATCGAGGCTCTGGCCAATCCAGAGAAAGAAAAGATGAAGCATGATGACACCACAATATCCTCTTGGCTTCAGAGCCTGGCAAGTCTGTGTGGCGCCGTGTTCCGAAAATACCCAATTGAGTTGGCTGGCCTTCTTCAGTATGTCACCAATCAGCTAAAAGCAGGGAAGAGTTTTGACCTGCTGATCCTCAAAGAAGTGGTACAGAAAATGGCTGGCATTGAAATCACAGATGAAATGACATCAGAGCAGTTAGAGGCGATGACGGGAGGGGAGCAGCTCAAAGCTGAGGGCGGCTATTTTGGCCAAATCAGGAACACTAAGAAGTCGTCGCAGCGTCTGAAAGATGCACTGCTAGACCATGAATTGGCCCTGCCACTGTGTCTACTCATGGCCCAGCAACGGAATGGCGTGGTTTTCTTAGAAGGTGGAGAAAAACATCTTAAACTTGTTGGCCACCTCTACGATCAGTGTCATGACACATTGGTACAGTTTGGTGGCTTTCTGGCCTCCAACCTCAGCACCGAAGACTACATTAAGCGAGTCCCCTCCATTGACATCCTCTGTAACCAGTTCCACACTCCACATGACGCTGCATTTTTTCTGTCTAGACCAATGTATGCCCATCAAATATTGTCTAAGTATGATGAGCTAAAGAAAGCAGAGAAAGGTAACCGGCAGCAACAGAAGGTACACAAGTATGTGGCAGCTTGTGAACAAGTAATGACGCCGGTGCATGAGGCTGTGGTGTCACTCCATCCTGCCAGAGTCTGGGACGACCTCCGCCCTCAGTTCTATGCCACTTTCTGGTCCCTCACTATGTACGATCTGGCTGTGCCTCATGCTGCCTATGAGCGTGAGGTCAATAAGCTCAAGGCCCAGATCAAAGCCATCGAGGAGAACCCAGAGATACCCTTAAATAAGAAAAAGAAGGAGAAAGAACGGTGTACTGCCCTGCAGGAAAAACTGCAGGAGGAAGAGAAGAAGCAGCTGGAGCATGTTCAAAGAGTTCTACACCGCCTCAAATTGGAGAAAGACAACTGGTTATTGGCCAAATCCACAAAGAACGAGACCATAACAAAGTTCCTGCAGCTCTGTCTGTTCCCTCGCTGCATCTTCTCCTCCATTGATGCTGTGTACTGTGCCCGCTTTGTCGAACTGGTCCACCAGCAGAAGACTCCCAACTTCTGCACTCTCCTGTGCTACGACAGGGTTTTCTCCGCCATCATTTACACTGTGGCAAGCTGTACAGAGAATGAGTCTCACCGTTATGGACGTTTCCTGTGCTGCATGCTAGAGACAGTGACCCGCTGGCACAGTGACCGCACAATATACGAGAAGGAGTGTGTCAATTACCCCGGCTTCCTAACCATCTTTAGGGCCACAGGCTTTGATGGCGGGAACAAAGCAGATCAGCTGGATTATGAGAACTTCAGGCATGTGGTGCACAAATGGCACTACATGCTGACTAAAGCTTCAGTTCACTGCCTGGAAACGGGAGATTACACCCATATCCGGAACATTCTTATCGTGCTTACCAAGATCCTGCCCTGCTACCCCAAGGTCCTTAACCTGGGCCAAGCGCTAGAGTGCCGTGTCCACAAGATCTGCCTGGAGGAAAAGGACAAGAGGCCAGACCTATATGCCTTAGCAATGGGTTATTCAGGTCGTTTGAAAAGCCAGAAGGTGCACATGGTCCCTGAAAATGAGTTTCACCACAAGGAGCAGCCAGCTCGCAGTGCCACCCCTGCCAATCAGCAGAACGGCCCCGGCAGCACAGGCAAGCCTGCCACCAGCACAAACAAGACAGAGGAAGGGATGTCAGAGGATGGCGATCGGGGAAAGGATAAATCTCAGGGGACTACAAAGCCAGTGAACAAAGCCAACAGTGCAGCAGCCAAAGTGACCACCAGCAACGGGAATAGTGCTCTGAACAGCTGTTAAAGAGCGGGACGACAAAGAGAAGAGTGGGAAGGAGAAAAAAGATAAAAAGGAAAAGACACCAGGCAGCACTCCTGAGACAAAGGCAGAGAACCGTCGGGAGAAGCAGAGAGACGACAGAGCAGGGAAGGAGGAGCGGGCAGCACGTGAGGGTAAGGAGAAGACCCCCAAGGCAGACAGGGAGAAAGCAAAGGCAGAGGACAAGGACGACAAGGCCAAAGCCGATGGAGAGCCCATGGAGCCAACCAGGGAGCGTGATGCCATCAAGGAGTCCAAGAGCAAGGAGAAA--------------GTGGCTGGGTCCCTCAAGTCACCAGTTCCCAGATCAGAGTCGGCGGAATCTGAGAGGGATCACAAAAGGCGAAAGCTCGACACTCACTCTTCTCCATCCCACTCCTCGTCTGTTAAGCATCACGTCAACTACAATTCAGTAGACCGGTCCAAGAGCAGAGAGAGGGAGCTAGAGAAGAAAGATTCGACTCACAAGGCCGATCCAAAGAGAAGAAGGAAGAACGAAAAGACAGGAAAAGAGCCACACTGTCAATGACCGTGAGACGAGCCAAGAATCCAAACGGAGAAAGGATGAGAATGGAACCAATTCATCCAAAAACAGCAAGAGCACAAGTCCTTGACTCCCCACTTTCGGCTGAAAAAGAGAAGAGCAAAAGATCCAAATCTTCTAGTAAAGAGAAGGCGGAGTCCGTGAAACCTGAGCGAACGTCCTCTGGAGGCAAAAAGGAGTCCAGACACGATAAAGAGAAATCTGAGAAAAAGAGGGACCAGCGGTGGAAAGGAAGATAAAAAGCAATATAAGATGGAGAATGTGTTGATCCTCTGGTCTCTGGCCTCTATGCCTCCTCTTTCCTGGCTTCCTCCAGATATAACTTTCTGTACTCTGCCAATTTTGCGAAATTATATGGCAGCAGTGGCTGGTCCCCATCCCCAAGGGACAGACAGCCATGGTTACAGGTAGATCTGGGCAGAAAGTATCGATTGGTGGCCATTGCCACCCAGGGGACATTCAACTCGTATGACTGGGTCACCAAGTACACCCTGCTCTATGGAGACCGACCAGACTCTTGGACGCCATACATCATGAAAGGAGGAAACTCTACGATGCCTGGGAACTGGAATTATTATCAGGTCAAGAGGAATGTCTTCCATTACGCCTTTACTGCTAAACACATTCGCCTGCTGCCTCTGGCGTGGAACACGGAGAATGGAGGGAAGATCGGTGTGAGGCTGGAGCTGTTTGGCTGCTCTTATGATTCCTATGTGCTACAGTACAACGGGGATGACTCAGTGGTCTACATGTACCCAGAGAAAAGGTCCCGCACACTGCACGACCACATCGCCATTAACTTCAAGACTCTGGAGCAGGATGGTCTGCTGTTGCATAGTGAGGGGATCCAAGGAGACCTCTTTACCCTGGAGCTGAAGAAAGGCCGCCTCTACCTGCACATCAGCCTTGGAAGTAGTGTAATACACAAAGTAAATGGTCGAACTACACTGACTGCTGGAAGCCTTCTTGACAACTTGCACTGGCACTATGTCACCATCAAGCGTTATGGTCGACAGGTGAACTTCACAGTGGACAGTCAGACTGTGACAGCCATCTGTAATGGCGATTTTACCCACCTGGATCTGGATGCACAGATGTATGTAGGAGGAGTAATAGAGCAAAACTTGCCTCACTTACCTACAACACCAAATTTCCGGGGCTGTCTGGAGAATGTCTTCATCAACGGTATCAACATCATTGACAAGGCCAAAAGAGAAGAACCTGATATCCGCATACCACGAAAGAAAAAGATGCATTTCGCCTGCCGTGACATCCTCCTGAAACCAATGACCTTTGCTGGGCCCAACAACTACCTCCAGGTGCCTGGCTTCTTCAGACGGCCTCGTATGTTTGTCAAGTTCAAGTTCCGTTCCTGGGACTACACAGGGCTACTAATGTTCACACGTTTTGCTGATGACCTGGGCGCCCTCGAGCTGGGTCTGAGCGAGGGACAGATCAATGTCACTATATTCCAGCCCGGAAAGAAGAAACTCCAGTTTGCTGCAGGCTACAGACTAAATGACGGTTACTGGCATACAGTGGATCTGGCAGCCCGAGACAACCTGCTGACCCTCACAATTGATGAAGAAGAGGGCTCTCCTCTGAAGATCACCAACCCCTTCACAATGCGGACTGGGGACCGCTACTTTTTTGGAGGTTGTCCAAAAACCAATAACACAATACGGAAGTGTGAGACCAAGCTGAACCACTTCCATGGCTGCATGCAGCATATTTTCATAGACAATGAGCAACTTGATATTGACATTATTTTGCAACGACAGTGGGGGCGCTATGCAGAACTGTTGTTAGGCACCTGTGGTATCACTGACAGGTGTACTCCGAACCCATGTGAACATGAAGGGAGATGCATCCAGTCCTGGGATGACTTTATCTGCCTTTGTGAGAATACAGGCTATAAAGGAGAAGTGTGCCACATGTCGGTTTATAAAGAGTCATGCGAGGCCTACAGACTCAGTGGCAAATATTGGTCTGGAAACTACACCATCGATCCTGATCTAAGTGGACCGCTGAAACCATTTGAGGTGTACTGCAAAATGAAGTCCTATAAAGCTTGGACGGTGATTATGCATGACCGCGTGGAAGGCACAAAGGTGTCTGGGAGTTCTATAGACCGTCCATATATAGTAGACGTCAACTACTGGAACGCCTCTTGGGATGAAGTTACTGCTCTGGCCAACATCTCCATGTACTGTGAGCAGTGGATTGACTACTCATGCTATAAGTCCCGTCTCCTCAACACCCCCAATGGAAGACCTTTTGGGTACTGGATTGGCCGTAACAACGAGACTCATTATTACTGGGGTGGGACATTCAGAGAAGTCCAAAAGTGTGGCTGCTCCATCAACCAAACCTGCATTGACCCAAAGTTTCAGTGCAACTGTGATGCAGACTATAGACAATGGTACTCAGATAAGGGCTACTTGGACTTCAGAGACCATCTGCCTGTGAGGAGGGTGGTAGTTGGGGACACTAACAGGACCGGCTCACAGGCCCACATCACTGTTGGACCTCTCCGCTGCCATGGCGACAAGAACATCTGGAACACTATAGCGTTCACCAAACCTACCTACATTACATTTCCCACCTTCAGGCCTGGGTCCAGTGCGGACATCTCCTTCCACTTCAAAACCTATCGTGACCACGGCGTCTTCTTGGAGAACTCTGATGATCAACTTCGAAACTTTATACGGATAGAGCTCAATACCACCCACAATCTTGTGTTTGTATTTATGGTTGGTGATGGCATCATTAATGTGACCCTACGCTCCCCTGTGCCGCTGAATGATAATGAGTGGCACTTTGTTCAAGCTGAGATTAATGTAAAATTGGCTCGGATTAAGGTTGATTATCAACCCTGGGCTGTTAGGCGCTTCCCAGCTCAGACCTTTGTCACCATGACGTTTACTCATCCTCTTCTAGTAGGTTCAGCCAACCGTACCCTGAGACCATTCTTGGGGTGTCTTCGAGGGTTACGGATGAATGGTGTTCCCATTGATCTAGAGGGGAAAGTAAATGAAGAGCAGGGTATAAGGAGGAACTGTACTGGACAGTGTCTCAACGCTACCATACCATGTCGAAACAGTGGCCAATGTATTGAGGGCTATGCTTCCTACACCTGTGACTGTAACAACACAGCATTTGATGGTTTCTACTGCCACAAAGACATTGGAGCCTACTTTGAGATTGGCTCATGGCTCAAGTACAACATACGAAAAAAGCCCGTATCAGATGAAGCGGCGTGGGCCAACTGGATCGACCCGCATTATGACAACTTCAGCCTTGGCTACAATGACACAGCAGATGACATAGAGTTCAGTTTCAGTACTGTCCACACGCCAGCCGTGTTGCTCTACATCAGCTCCTTTGTCCAGGATTACATCGCTGTCATCCTCAGGACTGATGGTAGTGTAGATCTGAGGTATAAGCTGGGACTCATTACACACAAGTACCAGCTGACTGGCCGAAACCTTGCAGATGGCTTCCCGCACTATGTCAACATAACAAGACACAACAGAACCATCAAAACACAGGTGGATTACATGGAACCCATAGTAGAAAAGATAACTTTAGTGGAGGATGCCAGGTTTGACTCGCCTAAGTCTATGTTTCTGGGCAGAGTGATGGAGGTTGGTGACATAGACTATGAGATCCAGAGACATAATGCTCCAGGCTTCATCGGTTGCATATCTGGAGTGAGATACAACGTCTATGCCCCTTTAAAGGCTTTCTTTCGACCTAATGAAACAGAACCTCCGGTAACAACACAGGGCTATGTCTCAGAGTCCATCTGTGGCGCCTTCCCTCCTGTCCTGGGTTATGTACCATGGGAGGTTGACCCCTGGTTTACTGGCATAGAGTATTTTTATATCCACGATGACCTTGGTCTGTTTTGGATAACAGTCATTGTCATCCTGGCATTGCTGCTGCTCTTTGGAGGTCTGTACAGCATCTACGTCTACGCATATCAGCAGAAGGGCAGCTATCTCACTAATGAACCCAAGAACCTGGAGTCTCCCAGCAGTTCCAGGCCGCTGACCGAAACCCTGAGGAGAGAAAAAAAGCACCTCTCAGAAATCGAAGAGGAGTTCAGGAGTGACTAGATGCAGGAGTCAGAGCCCACAGTGTGCCAGCTGCAGCCCAACATCATCTCAGTGCGTCTTTTCAAGAGGAAGGTTGGTGGTCTGGGCTTTCTGGTGAAGCAGAGGGTGTCCAAGCCACCTGTCATCGTGTCAGACCTCATCCGTGGTGGCGCAGCAGAGGAGTGTGGCCTGGTGCAGGTGGGCGACATCATCTTGGCCGTCAACAACAAGCCCCTGGTGGACCTGTCCTACGAGCGAGCTCTGGAAACGCTGAAGAACGTGTCACCTGAGAGCCACGCTGTGCTGATTCTCCGTGGGCCCGAGGGCTTCACAACCCACCTCGAGACCACTCTGTCTGGGGACGGCCGCCAGCGCACAGTGAGGGTCACGCGGCCCGTCTTCCCACCCTCGAAGTCCTGCGAGCTCTTCTCTTCTCTCAGCCCCCTGACCCCTGGTCAGCAGCAGCAGCTCAAC---------CAGCTCAGGGCAACTGAGAATCTGT---------------CCCAGTCCATCCTGCAGAGGGGAGACTTGAAGGGCCAAGATTCCCTGCTGACAAAAGACGGGAGCTGCGGAGCTGTCTTGTACAATGGGCTGGAGGAGAACAACGAGCTGCTGAAGGAAATCGAACCAGTGCTGCGCCTCATCAAAAACAGCAAAAAGGAGATCAATGGAGAAGGCCAGAGGAATGCAGGCAGGAGGGACGCCGAGATACAAGTGACCTGGGATCTTGGTGTGGGAAATAACACGTCTCCCCAGCCAGCTTCAGATAACGGCAGACCTCTGGAAAACACGCCAGGGGTGCTCAACAACGCCGACACTGACGAGCCTCTGGTCGAGGTTGGAACCTCACCCACTAAGACGCTGCAGAACGGCAGTCCCTCCAAATGCCCCCGCTTCATGAAGGTCAAGAACTGGGAGACTGGCACCATCTACAGTGACACACTCTACCACAGCGCCAGCAAGGT--------------AAGTCCAATTAATGAGCTTGATGTCATGATTCAATCAACATATCTGTGCATTTAACACTTTTACTGGGAGAAAGAAGCTTCTTCCTGTAGTTAGTAATTTTATCATTCAATGCCAATGTGCAGTGAAAACGTTTGGCTCTAAGGCCCATCTGGACAGGCTGGAGGAGGTGACCAAGGAGATCGAAGCTTCAGGAACATACCAGCTCAAAGACACTGAACTGATATACGGAGCCAAGCATGCCTGGAGGAACGCGGCCAGATGTGTCGGGAGGATCCAGTGGTCCAAACTGCAGGTGTTTGATGCTCGGGACTGCACAACAGCTCATGGAATGTACAACTACATCTGCAACCACATCAAATATGCCACCAACAAAGGCAACCTGAGATCGGCCATCACCATATTTCCTCCGAGGACAGATGGTAAACATGACTTTCGAGTGTGGAATGCTCAGCTTATTCGCTATGCAGGCTACAAACTACCTGACGGACAGATCCTGGGAGACCCTGCTAATGTTGAATTTACTGAGATCTGCATGCAGCTGGGGTGGAAAGCTCCGAAAGGTCGTTTTGATGTCCTCCCGCTCCTGCTGCAAGCCAATGGAAACGACCCTGAGCTGTTTGAGATCCCTGAAGACCTCATCTTGGAGGTGCCGATTACACACCCAAAGTACGAATGGTTTAAAGACCTGAACCTGAAGTGGTACGGTCTCCCAGCCGTCGCCAACATGCTGCTGGAGATTGGTGGCCTGGAGTTCACTGGCTGCCCCTTCAGTGGCTGGTACATGGGCACAGAGATTGGCGTGAGGGACTTCTGTGACAGCTCACGCTACAACATTATGGAGGAAGTAGCTAATAAGATGGCCTTAGACACCAGGAAAACGTCCTCCCTTTGGAAAGACCAAGCATTGGTAGAGATCAACATTGCCGTTCTTCACAGCTACCAGACGTGCAAAGTGACCATAGTAGACCATCACTCAGCCACCGAGTCCTTCATGAAGCACATGGAGAATGAGTATCGGGTGCGAGGAGGCTGTCCTGGAGACTGGGTGTGGATCGTGCCTCCTATGTCAGGAAGCATCACACCAGTTTTCCACCAAGAAATGCTCAACTACCGCCTCACCCCTTCTTTTGAGTACCAGCCTGATCCTTGGAATACCCATGTGTGGAAGGGAGTCAATGGGACGCCCACTAAAAAAAGAGCAATTGGATTCAAGAAGCTTGCCAAGGCTGTGAAGTTTTCAGCTAAGCTCATGGGCCAGGCCATGGCCAAGAGGGTGAAAGCCACCATACTGTTTGCCACGGAGACAGGCAAATCACAAGATTATGCCAAAACTCTGTGTGAAATCTTCAAGCACGCATTTGACGCAAAGGTCATGTCAATGGATGAATATGATGTGGTGGACCTGGAGCATGAGACGCTGGTGTTAGTGGTGACCAGCACGTTCGGCAATGGTGATCCACCGGAAAATGGAGAGAAATTTGGAGGTGCCCTAATGGAGATGCGGCATCCAACATCCAACAATGAAGATAGAAAGAGCTACAAGGTGCGTTTCAACAGCGTGTCCTCCTACTCTGACACCCGCAAGTCCTCGAGCGATGAGCCAGAAACCAGGATCAACTTTGAGAGCACTGGACCTCTCGCTAATGTCAGGTTCTCAGTGTTTGGCCTTGGCTCCAGGGCCTACCCACACTTCTGCGCCTTTGCTCACGCTGTGGACACGCTGTTTGAAGAGCTCGGGGGGGAGCGCATCCTACGCATGGGAGAAGGAGATGAGCTGTGTGGCCAAGAGGAGTCATTCAGAACCTGGGCCAAGAAGGTTTTTAAGGCTGCCTGTGACGTGTTCTGTGTTGGCGATGATGTGAACATCGAGAAGGCCAATGACTCCTTGATCAGCAACGACCGCAGCTGGAAGAAGAGCAAGTTCCGCTTGACATACACAGCTGAGGCCCCCGTCCTCACAGAAGCTTTATATACTATTCACAAGAAGAAGGTTTATGGAGCAAAGATGCTAGAATCTCAAAACCTGCAAAGTCCAAAGTCCAATCGCTCCACCATATTTGTGCGGCTCCACACAAACAACCACGACAGCCTGAGCTACCAGCCCGGCGACCATCTGGGTATCTTCCCTGGCAACCACGAGGACCTGGTGACAGCTCTCATAGATAAACTGGAGGACGCTCCACCTGTCAATCAAATTGTCAAAGTGGAGTTCCTAGAGGAGAGGAACACTGCCCTAGGTGTTATTAGTAACTGGACAAATGAGACCCGTATCCCTCCCTGCACCATCTACCAGGCCTTCCAGTACTTCCTGGACATCACCACTCCACCAAGCCCTGTGCTGCTGCAGCAATTTGCTGCTCTGGCCACCAGTGACAAACACAAAAAGAGACTAGAGATCCTCAGTAAGGGCTTGCAGGAGTACGAGGAGTGGAAGTGGTACAACAATCCGACACTGGTGGAGGTGCTGGAGGAGTTCCCCTCTATCCAGATGCCCTCCACTCTGTTGCTCACCCAGCTCCCCCTGCTGCAGCCTCGTTACTACTCTATCAGCTCCTCTACAGACCTGCACCCAGGAGAGATCCACCTCACCGTTGCTGTGGTCTCTTACCGTGCAAGA------------------------------------------------------------------------------------------------------------------------------------------------------------------GACATTCAGCCGTGCCCCATGATCTTGGTGTTTGGTTGTCGGCAGTCTGAGATGGACCACATCTACAAGGAGGAGACCATCCAGGCCAAGAACAAACATGTGTTCAAGGAGCTCTACACGGCCTATTCCAGAGAACCCGGCAAACCAAAGAAATATGTACAGGATGTACTGCGCGAGCAGCTGTCAGAGTCGGTGTACCAGTGCCTGAGGGAGGAGGGGGGACACATCTACGTGTGCGGAGATGTTACAATGGCTGGAGATGTTCTCAAGACCGTCCAGCAAATTATCAAGCAGCAGGGCAACGTGAGCCTGGAGGATGCTGGCTTCTTCATCAGCAAGCTTCGGGATGAGAACCGCTACCATGAGGACATCTTTGGTGTCACCCTGCGCACCTATGAGGTCACCAACCGGCTTCGTTCAGAGTCCATCGCCTACATTGAGGAGAGCAAAAAGGACTCAGACGAGTAAATGGCGGACTCGGAGATAAGCGTCAGGAGCTGCCGGGAGTTATGGACCATTCTGATGGGAAGATCTGCATTGAGAGAGGGCTCAGATAGAGGCAGAGCTCGACAGACACTGGGAGAGACTTCATCAAGGACTCGGTTACTACAAGCCACCCAGTGCTTCGTCTGCTGAAAAAGTGAAGGAAAAAAAAGATGTTGCACAACCGCTGAAGGATTTTGGTTTAAGGATCAGTAAACTGTTGGGTCTTGATGAGCAACAGAGTGTGCAGCTTTTACAGTGCTACCTACAGGAAGATTACAGAGGAACCCGTGATTCGTTAAAGGTTGTTCTCAAAGATGAGCGACAAAGTCAGGCACTGCTGCTGAAGATAGCAGACTACTACTATGAAGAGCGTGTGTGTCTGCTCAGGTGTGTCCTGCTGTTGCTGACATACTTTCAGGATGAGCGACATCCCTACAGGGCTGAGTACTGTAACTGTGTCAACAAACTGGAAAAGGACCTGGTGAGCAACTACCAGTCACAGTTTGAGAATCTCTTCAGAGCAGAAGCACCAACATGGGAAACACATGGAAACCTCATGACGGAGCGGCAGGTATCTCGATGGTTCCTACAGTGCCTGAGAGAACAGTCTCTGCTGCTTGAGATTATCTTTCTGTATTACGCTTATTTTGAGATGAGCCCAACTGACCTATTAAGCTTCACCAAAATGTTCAAGGAGCAGGGCTTTGGTTTGCGGCAGACCAACAGACACCTAGTAGACAAAAGCATGGATGCGCTGGTTGACTGCATTGGATATTTAAGTTCTCTCATCCTGATTGAAGGAATGGACATAGACTTCTTGCACAAGTGTGCCTTGGAGGATTGTACAGAGCAGCATCAGTTCTCAAGCGCTCCTGATGTCATCAAGGAAATGGATCAGCTTCTGCTAACATTTGGTGACATCCCGCATCATGGGCCAGTACTTTTGGCCTGGGTCTTGCTGAGACACACGCTTAGACCCGACGAGTCAAGCCCTGTGATCAGGAGGATAGGCAACACTGCCCTGCAGCTTGGCGTGTTCAAGTACCTTTCAACCATGCTGAAAGGCCTTGGAGTTTCCGTGAATAATTGCACAGCAAGCACAGCAAAAATGTGTGTCTATGGCCTGCTCTCATTTGTGATCACCTCTTTTGAAGAAGAAAGTTTACAGACTGAAAGTGTAGCGACTCAGTGCTCTTACCTGATCGATGCTGCCTGTGAGGTCCTCTCTGCTCCCAATCTGGCTGAAGTCTTCTGGGAGACGAAGCCCAACATGGGATTGGGAATGATCCTGGACAGTGCCGCTGGAATGTTTCCTCATAAGATTGGACCGCTTTTGCAACTTCTAACTGCACTTGTGTCAAACAAATCAACTGTTAAAAAGGTTTACAACTTCTTGGATAAGATGCCTTTCTACACACAAGTTTACAAGCACAAACCCAATGACATTATCTCCAAGGATGATGAAACACTTTGGAGGAGGCAAACACCAAAACTCCTCTACCCTCTTGGCACAGGGCAGACCAACCTGTGGATGCCACAGGGAGTGCTGGGCCAGGTGATGATTGGAGGAGAACAGGGTTACGTTGTGCGCTGGGATTACTCATACAGCTCCTGGACTCTCTTCACCTGTGAGGTGGAGATGCTGCTCCATGTTGTTTCAACTGCAGATGTTATCGCTCACTGTACACGTGTGAAGCCCATCCTGGATCTGGTCCATAAGATTATAAGCACAGACTGGACTGTATCAGATTGTCTGTTGCCTCTCACTTCACGCATCTACATGTTGCTGCAGAGGTTAACATCAGTCATTAACCCTCCAGTGGATGTGATTGCTTCTTGTGTGAACTGCCTTTCTGTACTGGCTGCAAGGATGCCTGGAAAGGTGTGGTCCAGTCTGCATCACACTGGTTTCCTCCCATTTGCCTCCAACCCATTGACAAGCATGGCTCAGTGTGTAAGTGCTGAGGGCATGAAGGCAGGTAACTATGGCAACCTGCTGGTCCAGATCGAACAGCCCAGGGGGGAGTATGCTGTGACCATTGCCTTTCTTCGTCTCCTTACTACCCTGGTCAAGGGTCAGCTTGGTAGCACTCAAAACAAAGGCCCGATCCCCTGTGTGTTGCTGGTACTAAAGGAGATGCTGCCCACATATCACAAGTGGCGTTACAACACCTATGGAGTCAGGGAGAGAATAGGCTGTCTTATTCTGGAATTGATCCATGCCATACTCAATCTGAGCCCAGAAGGAGAGGATCAGGGCAGCACTCCCACCCTGCAGTCTTTGTGCATCTACAGCCTGGCAAACACTGAAGCTGGACAAGCAGTCGTCAATATTATGGCAGTTGGAGTGAACACTATAGATGTAGTCCTGGCTGCTCAGCCCAGCAGCTGTGGTTCTGAGGGTCCAGGTCAGATATTGATCCAGACAGTCAAACTGGCCTTCTCGGTCACAAATAACGTTATACGTCTGAAGCCGCCTTCTGATGTTATGTCCCCTCTGGAGCAGGCTCTGACACAGCATGGTGGTCATGGAGACAATCTCATAGTTGTGCTGGCAAAATATATTTACCACAAACATGACCCAGCGCTGCCTCGCCTCGCAATCCAGCTGCTCAAAAGACTCGCCACAGTGGCTCCCATGTCAGTCTACGCCTGTCTTGGCAGTGACGCAGCTGCAATCAGGGATGCATTCCTCACTCGGCTGCAGAGTAAAACAGAAGACATGAGGATCAAAGTCATGATCCTGGAATTCCTTACTGTGGCTGTGGAAACTCAACCTGGTCTCATTGAACTGTTCCTCAACCTGGAAGTCAAAGATGGCAGCGAGGGATCAAAGGAGTTTCTACTGGGTGAATGGAGCTGTCTTCATGTGGTGTTGGACCTGATTGACTCTAAACAACAAGGGAAATATTGGTGTCCCCCACTGCTCCACCGAGCAGCCCTGGCCTTCCTCCTTGCTCTCTGGCAGGATCGTAGAGATAGTGCCATCTCAGTCCTACGTACCAAAGAGCGGTTTTGGGAGAATCTGACGACTCCTCTCTTTGGAACCCTCACCCCACCTTCAGACACCACAGAGCCTTGTGTCCTGGAGACATGTGCTTTTGTCATGAAAATCATCGGCCTGGAGATCTACTATGTTGTCAATGGCTCCTTGGAGCAGTCTCTGAAAGACGGGCTGCAGAAGTTCTCCAACGCGCGACGTTATGAATATTGGTCCCAGTATGTCAAGTCTCTAGTGTGTCATGTAACAGAGATGGAGGAGGAAGCTATCTGCTACTTCCCAGAGACCCAGATGTTGATCTCTGCGTGGCGGATGCTGCTGATTCTTTCCACTACCCATTCTGAGGTGATGCAGCTAACGGACCAGTCAACCAAATTGAAACTTTTCATGGACGTCCTTGATGGGACTAAAGCTGCTCTGACGACGCCCACATCTGTGTCTTGTCTTCGTCTTGGATCAATGATGGCCACTCTACTACTGATCCTCCTTAAACAGTGGAGAAGTGTGGTAGCTGGTGCTCCTGACATCTTATCTCCTCTGTCGTTGATCCTGGAGAGTGTCCTGCAAGCGGACCAGCAGATGATGGAGAGAACTAAAGCCAAAATCTTTTCTGCACTCATTTCAGTGCTACAGATTCAGGATCTCAACGGTGGAGATATTTCTCAGCTCCCCCAGCTGCTGCTGTCTGTGTGTGAGACGGTGAAAGATGAGGCCCTGACACTCATTGACAACACTCGCCACATGAGCCAGGTGGGAGAT---GTGGAGGATGAAGACAGCATGGAGACAGACTCTCCTCGTGGCCCGCAGAAGGACCAGAGAGATGGGGTCTGTGTTCTAGCACTGCACTTAGCCAAGGAGCTATGTCGCACCGATGAGGATGGTGAACACTGGGTCTCGGTGATGAGGAAGGTCCCGGTTCTCCCCTCGGTGCTCAGTGCTGTGGAGGTCAGCCTTCGATCCAAACACAATCTCTACTTCACCGAGGCTGCACTCCACCTGCTGCTCACGCTGGCACGCACTCCTCAGGGAGCCGCAGCTGTTGCTGGAGCAGGAGTCATTCAGACCATCTGCCTCCCTCTCCTCAGCATCTATGAGGGCTCTTCAAATGGAGCTTCACAGAGTTTCTCCCGCAAGTCCCAGGACTCTGCCTGTTGGCCGTGTGTGTACCGCCTCTGCATGTCTCTAATGGAGAGTCTGCTCAAGACTCTGCGCTACAACTTCATCAATGAAGCCTTGGATTTTGTTGGAGTTCATCAAGAACGCATTCTGCAGTGTCTGAATGCCGTGCGAACAGTGCAGAGTTTGGCGTGTCTGGACGAGGCCGACCACACTGTTGGTTTCCTGCTGCAGCTATCGAGCTTCTGTAAGGAGTGGCAGTTTCACCTTCCCAAACTCCTCCGAGACGTGCAGGTAAACCTGTGCTATTTGTGCCAGACCTGCACATATCTGCTGCACAGCAAAAAGATGCTCCATCACTACCTTCAGGCTAAAAATGGTGAAGCGTTGCCCCCTGGTCCTATTCCCAAGCACAGAAGCCCCCACAAACCCCATCTAAAGAGGCAGCAGGTGGAGGGGAGCGGGAGGAGGCAGAGCAGAAGGCCTTGCTAGCAGTGCAATGCAGTCTACTGAAGATCTTGAGCAAAACCCTGGCAACCCTGCAGCACTTCACCCCAGACTGCTGTCAGATCCTCCTGGACCAGTGTATGGACTTGGCAGAGTACAGGACCCTGTTTGTGCTCAGCTTCACAACTCCAGCGTTTGACCCTGATGTGGCTCCGTCATTTGGAACCTTGCTTGCCATCATCAACGTGGCTCTGAGCATGTTGAGTGAGATGGAGAAGAAGAAGGAGCCAGCTTCACTTAGCATAGTTTCACTAGCTTCTTCAGAGGAGATCCAAGCTCTGAAGTCACTCCTGATGTTCACCATGGAGAACTGTTTCTATGTCCTCATCTCTCAGGCTGTTCGGTGTTTAAAAGATCCGTCCATCCTCCATCGAGACAAACAAAGGCTCAAGCAGGAGCTCAGCTCTGAACTGAGCACTCTTCTCTCTAGCCTGTCCCGGCACTTCCGAAGGGGCTCTCCATCTTCCCCAGCCAGCGGCATTCTTCCCTCCACCCAGTCTAAACCACCCACCCCTGGCTCCAAGGCAAGCCATGAAGGTCAGGAGCCGTTCATCCAGCTCGTTCAGGCCTTTGTCAGACTTGTGCAGAGATAGATGTCGGGTCATCACTGTCACGATGGACAGATGTGCCTCAGAGAGTGGCCCATTGATTACCTCTCTGTTTCTGATATTTTTCTGTGGTTC-------------------------------------------------------TCCAGTTTTATCAATTCACCATCGGCACTCAGAAGGAGGGGCGCTTACTTTGCAATGGCCATTACCCAGAAATCCTTGTGGTTGATGCCACCAGCTTGGAGGTTCTATATTCACTTGTGTCCAAGATCTCTCCTGACTGGATCAGCTCCATGAGCATCATTCGATCACATCGAACACAAGAGGACACAGTGGTGGCAGTGTCTGTGACTGGGATTTTGAAGGTCTGGATCATCACAGCTGAGGTCAGCAGAATGCAGGACTTGGACCCAGTGTTTGAAGAAGAGTCCAAACCCATCTATTGCCAGGGCTGCCAGAGTATTTCCTTTTGTACCTTCACTCAGAGCAGCCTGCTGGTTGTTTGCTCCAAGTACTGGAGGGTGTTTGATGCAGGTGACTACTCGTTGCTCTGCTCGGTGCCCAGTGAAAACTACCAGGCCTGGACTGGAGGAGAGTTCATCGCTGCAGACAAAGTCATCATCTGGACTGAAGACGGCTGCAGTTACATCTACAAGCTGCCCGCCAGTTGTCAGCGTGCTAGTGAACACTTCCGTAGTGATGTCGGGAAAACGAAAGAAGGCTCAATTCCCCCACTGATCTACAGCATTACTGATCGCTCAGACAAACAGCTCCTTATCTGTCCGCCTGTGACTCGGTTCTTTTTTGGCCGACGGGAGCCCTTCTATAAGCTGCTGATCCAGGGAGACTCAGCAGGCAGACTGTCCCTGTGGAACATCCCAGACACCTTGCCTCTGCAGCAACTGTCAGCCCCCACTGAGCTGCAGGTGTCATCCACCATCAGCCTCCAGGATGCCTTTGATAAGCTGACTCCTGTGTCTTCAGGCATCATTGACCAGCTCAGTGTCTTGCCTGGCAAAGAGCAGCCCGTTAAGGTGACTGCCAGCGTGTACATTCCCTCTCAAGGTCGACTGGTGTGTGGGAGAGAAGATGGCAGCATCATCCTCGTTCCTGCCACGCAGACTGCCATCGTCCAGCTTCTGCAGGGGGAGCACATGCTCCGCAGAGGCTGGCCGCCCCATCGTACCCTGCGGGGTCACCGGAACAAGGTTACGTGTGTCCTGTATCCGTACCAGATCTCCCCCCGCTACGACCAGCGCTCGCTCGTGTCTGGAGGCGTCGACTTCTCCGTCATCGTCTGGGACATTTTCACCGGTGAGATGAAGCACATCTTCTGTGTCCACGGAGGAGAGATCACCCAGCTCATCGTTCCTCCAGAAAACTGCAGTACTCGGGTGCAGCACTGCGTCTGCTCGGTGGCCAGTGACCACTCTGTTGGCCTGCTCAGTCTCAGAGAGAGGAAGTGCATCATGCTTGCGTCGCGACATCTTTTCCCCATCCAGGTCATCAAGTGGCGCCCGGCAGACGACTACTTGGTGGTGGGCTGCTCTGATGGTTCTGTCTATGTCTGGCAGATGGATACAGGAGCTCTGGACCGGTGTGTGATGGGTATAACTGCAGTGGAGATCCTGAATGCCTGTGACGAGATGGCTCCAGCCACTGTGGATGCTCTCAGCCACTCAGCCGTGAACCTGAAGCAAGCGATGACTCGCCGCAGTCTGGCTGCACTGAAGAACATGGCACAGCACAAACTACAAACGCTCGCCACCAACCTACTGGCTGCGGACAACGCTGACAAGGACAACCTCCCAAAATACTCCCATAATGCCCTGGTGGTCCAGGCGATGAAGACGAACCTGACGGACCCCGACATGCACGTGCTGTTCTTCGACGTGGAAGCCATGATTATCCAGCTGCTGACAGAGGAAGCTCAGAGACCGAACCCGATGCTGGTGTCTCCAGAGACGCTGCAGAAGAGCCAGGCTGGGGCTGACAAAGGGGGGTCCTTCCTGGCCAATAAGATCTTCAAACAGGTGAAGGAGACAATGAAGGAGACCATCAAAGAGCACCTGCTGGATGAAGACGAGGAGGAGGAAGAAGAGATGAGGAGGCGAGAGGAGAAGTCCAAGTCTTTGAGTCTGCTGGAGTACAACCTGACCATGGACACAGCCAAACTCTTCATGTCCTGCTTGCATGCTTGGGGCCTCAACGAACAGCTGGACACCATATGTCTTGATCGACTGGGCATGCTCAGACCGCACTGCCCCATCTCTTTTGGTCTGATCTCTAGAGGAGGTCACATGTCCCTCATGCTGCCCACCTTCAAGGAGTCCTTGCTGCATCAGTTGTCCCTGGCGACGGGTCGGAAGCTGGCCCTGTCAGACATCGTAGGGAAGGGGACGTATGGCGTGTCGAGGGCTGTCACCACTCAGCACCTCCTGTCCGTCATCTCGCTGGCCAACACACTAATGGGCATGACCAACGCCACATTTGTCGGGGAGCACATGAAGAAAGCACCAGCCAGGCCTCCCAGGCCAGGAGGAACCCCGGAGAGCAGGACCCCCCCTCAGCCCTCCAACCCTGCACTACAGGCCCAGATCAAACA--TCAGACCTCCACTGCTAAGATGGCTCCCTACCTGCCACCAAGGCTCCTGAATGCCAATGTTAAATATGAGACATTCATGCGAAGATCGTGCAGCGTAGTGTTCTGGGACCAGTATCTGTTGTCAAAGAATAAAAGACATGTTTGA-----------GAAAAGCATCTTGAATCGACACAAGCAAGAGGCGCTTTCTCGATGGATCGGAAAGACAAATGTTTGTTGAAGTTTAAC------------TCATCTCTACCATGCAGCCAAACTCT-CCAGATGCTGAGGTCAGTGTTGAAGCTGTT----------AAACAATGTTATATACTCGGAGTGCATCGGCCTCTTTTCAAAGAGGCTATGGCCAAAGATGCTAATTTTAACACTGGTTGGGCCAAAGCGTCTTATACTAATGCAAAGTGTCCACTACTAC--ATGGCTGGATTGGCCTATCCTGGC---AAAGTCCTCGACATGTCATCCATTTCCAGAGAAATATTTGTCCAGGAGTGGCAGGTGGTCTGCTTACTGGATTCTCACATGCTAACACATTTGTGAGCCATTTGTTGTTAAGTGATATGTTACATCCTGTGTTGTGGGATGTA------------AAGGACGACTTGGATAAAACAACACGGGGTGAGATTAT----------GGATTTGCCTTTTCAGAGCGCAAAGAGGTTTCT---------------------TGGTTAGTTGTTATTAATTCTGAGTATTTGTTTTTTGGTTG----CAGGTCAGAAGTACGAGTGTGCTCGGAAGTGGAATGTATATTGTGTGTCTCTACACTGGCTGTTTGACAGCATAGAAAAGGGCTTTTGTCAAGATGAGAGCAGGTACATGGTAGAGCGCAATGCATCAAAAACCACTCAACCACATACTTCTACCCCTACTGGCACCAGCAAGAAGGAGGAGGGTCCATCTCTGTTGGGCTTGAGCCACATCTCTGTCAATGCTAGCATGACAATAAATGACACAGCCCTCACTAATGGTACAATCAGCCGCCTGGAAGCCCCAGACCCTATAGATAGTCTGGATCTCACTGTCTGTCCAGCTGATGATGTACTGGATGGATGCAAACTGTATCTGTGCGGCCTGCCAGAGAAGAAACTGGACAAACTGCGACGGCTTGTAAACACTGCAGGAGGTCTGCGATTCAACCAGCCCAGCGAGGAACTCACACATGTGGTCATGGGAGAGCTGGACCAGGACCTCAAGAATTTTCTCTCCAAAGCAACTCATAGACCCCATGTAGTAACAGTGCAGTGGCTGCTGGACAGTTTCTCCAAAGGCAGTCTGCTTCCAGAGGAAGACTACCTCCACGCTGACTGCCTGCCTCCTGCTCCAGCTGCTGTATCTGTGCCGACACATCACACTCCTATGTCCCGAATCTCAGTAGGTCCTCCCGTGGCCAGTCCCAGCACTCCAAGGCAAAAGAGAGCAGAGGAGGATCTACTGTCCCAGTACATGGATGATGATCCTACAGTAGTTGACATACCTCCTTTAGAAGACAACAGTAGAAAATCTATCAGTTTAGCTGCAGCCTGGCCCTGGGCACCAAACCACACCAGAGGAGAGACGGAGATAACCATGCAGGAGGCTAGTGAGGCGGGACTGTTTGTAGGGAAGTGTTTTCTACTTGTGGGCTTTAGTACAGAGGCAGAGGCCCAGCTCTCTCAGGTGGTGACAGAAAATGGTGGCAGAGTGCTGATGGGCCGTACGCGACTTGTGGCAGACTATGCTGTAGTCCCGTTGCTGGGCTGTTTTGTGGAGGCCACAGTGGATGAGGTGGTCACTGATACCTGGCTGGTCATGTGTGCTGAAAAGGAGTGTGTTCTGCAGCTTTCCTCCAACCCTTTGTTCACACCTGTTTCCATGATAGACGGACGTTTCCCTCTCAAGGATTGTGTTCTCTCCGTCAGCCAGTTCACTGGAGCAGAGAGGGAGTCTTTGGTGGATCTGGCTAAACACCTTGGAGCAACTGTTCAGGATTATTTTGTGCGTCTGGCAAACCAGAAAAAAGGCATGCTGGCTAGCACACATTTGGTGCTTCATAGTCCTGAAGGCACAAAGTACGAGGCAGCAAAGAAATGGGGACTTCCTGCTGTTACCATGTACTGGATACTGGAGTCTGCTCGGACCGGCCAGAGGGCAGAGGAGGAGAGATTTCTAATTGACCAACCACCATCACCAGAGAGAGAAGAAGAGAGTTTTGTTGGTGGTTCCCAGAAGCCAATCATGCCTCCTCCAGCTCGTTCATCTCCAGAGATCCCTTTGCTGGGTGTCCAGAGCGGTAAGGCCATCACCCCACTTGATTTAGGCCGCTTTCGGAGTAAAGTGTTCCACTCTGTGTTGGATGAGATGAAGCCCAAAGAAGATGTCAGCACCCCAAAACAAAACCAGCAGGGTGGAAGGAGGAACCCACTTCAAAAGGAGACCTCCCTGCAGTTGGACACTCCCTCTCGTTTCCTCAGCAGGGACCAGCTCTTTAGGCCATCCTTTAATGTCAAGGATGCACTAGGAGCTTTGGAGACTCCAGGTGGGAGATCCAAGCCAGGAGAGAGAGTGGGAACTCCATTGACAGATGTCATCAACAGAAACATGAAGGTGGCTCTGGCTAATAGCACCCGCAATAATGTTTCAGACATGCAAGCAAGCTCTGCTAGCCCCCAGCTAACCAAGACAACTGACAGGGAGGTCCCAGAAAAGGAAGCTGGTCCATTGAACGGTGTCGTGATCTGTGTGGGAAAGAAATTGAGCAAAATGCAGAGTGAGCTAAACGCCATTGCTGCCTCTCTTGGAGCTGACTTCAGGTGGGCTTGTGATGATACGGTGACACACTACATCTACCAGGGCCGTGTGGGGGACAACACACGGGAATACAGAGGAGTGAAGGAGAGAGGGCTACATGTGGTCTCCCAGTACTGGCTGCAGGCTTGTGCTGAGGAGCAGAAGCACGTCCCAGAGTCTCTTTACCCTTTCACTTACAACCCCAAAATGAGCCTAAACCTCAGCCAGGTGCCTAACAGCTCTCAGAGGTCTCCACCCTCAACACGAACCCAGCTCAAAGACATCACTGACGACAAGTCTGAGCTGAGTGCTGCAGAGGACACCACAAACCTACGTCGTGTGAGTGATGGAAGCACTGATCAAGAGGACAGCACAGAAAAGAGAGACTCTGGAGATGAGAGAGAACCTGCATAGGCAGCTCCAGGAGATCATGTCAGCCACCAAGATGACGAACGGGAGGCGTACCTCAGTCAGACTCACCAGGATGGGATCAGGAGGGGCTGACTCACGACCCAACACACCTGGACGCACTGGGAGCAGACGCACTCTGGAAGCTCTAAGGGTTTCCAGAGAAGCAGCTTTGGACATAAACACTGAACCATCCCAGAGTGAACAGATAGTTTGGGACGACCCTACAGCCAGGGAGGAGAGGGCCAAGCTGGCTGACAATTTACAGTGGCCCGGGAGTCCCTCACAGCACTCAGAGTCCCTCGCACCTCCACCTCCCCCTACTGCAAACGTTTCGTTTAGGGACTCTATGACGGACTCTGAGCTGGTGGAGATGGCTGCTTGTGATGTTATTGACCAACATATGGGCCAGAAGGTCACGACCCCTCCATCAAACAAACCAGAAAATAACATCCTCACACCTAAAGCTCCGAGCATCGCCTTCCCTCTCGCCAAACCCCCAGTAGCACCAGAGCCACAGGAGGAGGAGAAGCAGCCCCCCAGATTTCAGCTGTCCCTCAGGAACGCATTGATTACAGCCACCTCATAGAGGAACTCGGTGGTGTAGTCCTAGACAAGCAATCATTTGACCCCAGCTGTTCCCACATCGTCGTGGGGACTCCTCTGCGCAATGAGAAGTATCTGGCAGCGATGGCTGCAGGCAAATGGATCCTACACCGCTCATATCTGGAGGCCTGTCGATCTGTGGGTTGCTTCATCCAGGAGGATGAGTATGAGTGGGGGAGTAGCTCCATCTTGGATGCGTTGCCCTCCATCACCTCCCAGCAGAGGAGACTAGCGTTAGCTGCCATGCGCTGGAGAAAAGCCCTACAGGGACACTCTGAACACGACGGTGCCTTCAGTGGATGGACAGTCATGCTGAACATTGACCAAAACAGAGAATCAGGCTTCAGGCGGCTTCTGCAGTCCGGTGGAGCGAAGGTCCTGCCCAGTCCCTCCCCGTCTCTGTATAAGGAGGCCACTCACCTGTTTGCAGACTTCAGTCGGCTAAAGCCGGGAGACTTCAGAGTTGATGTATCAGAGGCTACGTCACAGGGAGTAACGTGCTTGAAACCAGAGTACATCGCAGACTATCTCATGCAGGAGCCGACTCCACCTATTGAGCTGTATTTCCTGACTGAGGCTCCCTCTGAAGAAACTCCAGGCACTCCGTCACGTAAACGTAAGGCAGCAGCTGACACCTCCAGGCTGAAAAAGTCACGTCTCAATTAAATGGCAAATTCGACGGGGAAAAATCTACTAGATCAGCGAAGGAAAGGACAGGCTTTCCTGGACGAGCTGCGGCAATTTCACCAAAGCAGAGGATCGCCGTTCAAGAACATTCCTATCGTGGGTGGGAAAGAGCTGGATCTGAATGCTCTCTATATCAGAGTCGTCTCATTAGGTGGATTTGCTAAGGTCTCTGACAAAAACCAATGGATTGAACTTGGGGAAGAGTTTAACTTTCCAAGGAGTTGTTCCAACGCTGCATTTGCTTTAAAACAGTACTACCTTCGATACTTGGAGAAGTATGAGAAAGTCCATCACTTCGGCGAAGATGACGAAGAATCGCAGCCGGGGAATCCCAAAGCCTCTCTTCCAATCGGTGCAATTCCCAACTCTTATAACTACCAGCAACACGTTGTATCAGACTATCTCCGCCAAAGCTATGGACTGTCTACGGATTTCGTTCCACCATGTGACTACAACAAACTGGTGCTGTCTCTCCTTTCGGGCCTACCCAACGAAGTGGACTTTGCTGTTAACGTTTGCACTCTGCTTTCCAACGAGAGCAAGCACGCCATGCAGCTGGACAAGGACCCCAAACTGGTCACACTGCTGCTAGCACACGCCGGCGTCTTCGACGACTCGCTAGGCAGCTTCTCCGGGGTATTCGGGACAGACTGGAAGGAGAAAACCTCGCGGGATTTTGTTAGGTTCTGGAAGGAGGTGGTTGAGGACGCTGAAGTCAGGGAGCTGATCTGGGACAAGAGCAGTCCAGCACAAGACGGTACGTCGTGTGAACAGCGGTGGCAGAGCCTCTTCCACCCGCCGCGGAATCCAGGCATCAGTGACATGGAGGCCCAGCGGGTGCTGCAGATTGCCGTTATCCTCCGAAACCTCTCCTTCGAGGAGGCCAATGTCAAGCTGCTGGCGGCCAACCGAACGTGCCTGCGCTTCCTTTTGCTCTGTGCCCACTGTAACCTCATCTCACTCCGACAGCTCGGACTTGACACGTTGGGCAACGTGGCTGCCGAGCTCCAGCTGGATCCTGTTGACTTTCGGACGACTCATCTGATCTTTCACACTATCACCAAATGCTTGATGTCCAGGGACCGGTTCCTCAAAATGAGAGCCATGGAGATCCTGGGCAACCTCAGCAAGGCAGAGGACAACGGTGTGCTAATCTGCGAGTACGTGGACCAGGACTCGTACAGAGAGGTGATGATGCTCCTCACCCTACCTGACCTCATGCTCCTCATGGCCTCCTTAGAGGTCCTGTACCTGCTGGCCCAGCTTGGAGAGGTTCCCTGCAGCAAGATCGCCTCTGTTGACCACAGCATAGATCTGTTAGTGCGATTAGTATCAGTTGACCTTCATACGTTTGGACCAGACGCCCTAACAGCGGTGCGGTTAATTGAGCACCAGGCCAACGCTGACCAGGCAGCCGAGGTACGGCCCCAGCTGGTGGAGCAAGTACCAGCAGCCGTGCAGGGAGCACCAGCACCTGTAACAAGAGTCCCAGTTCAAACAACTCAACCACCACCTGGCATCGTTGAACTAGATGGGGAAAAATTTACACTGCAGTGGCTAAACGCACACTTTGAGACAAACCCAGACGGGTCAGTGTCTCGATCGGAAATGTACTCCGAGTACTTAGCCACCTGCAGTAAAATGGGACGGAGCAACATCTTGAACTCCACTGGCTTCCTCAAATGTCTGCGAACGGTGTTCCCCAACCACACAATGCGACGGCAAGAGGAGCCCAAGGCTAACGGCCAGGTTCAGATCCTCCTGGTAGGGTTGAGGCGGAGGTCGATCCCCCTGCCCATCCAGCTGTACTACCAGCAGCAGCAGAATCCAGCAGTTGCCCAGCAGCCCGACATGACGTACCTGGAGACCCTCAGGCGCCACCTCCAGGCATACCTCCCGTCCCCAGTTTATCCGTGCTCCAGGCCCCAGCACAGGTGGTGCCACCCCATCCATGACTTTGACCACACAGGAACCTCCCAATGCAAATCACCCGACTGTTTATCGCCACCCAGTGCCCCTGCAGGTGCCTCAAATCCTCTGGCAGCAGTGCAACAGCCACAGGTCCGGCCTGTGGTGCAAATTCCAACATCAGTACCGGCCTCAGCCCAGAACCCAACACTCCCCCATGCTCCCCACAGGGACTCCCGTCACACTATTTCAGCAGGTACCACAGGGCCACATCCTCACAGCCAGGGTACAAGGTGTTTGCCCTCCGATCACCCAGCATGTCTCGTCCTCAGGGGGGAGCTCTCCAGATGGATCCTACATCTACACCCTCCGTTCCAGGGTCACGTGTTGCATTTCAGAATATTGCCCCTAAACCAGCACAGCACCCACGATATCCCGAACCAGCAGCCTGCGCAGAGCGTAGTAATAGTCAGCCCCCAGCAGAGCCCAGCCTACACCCCTGCCATACACCAGATCGTTCTTGCCAACCCCGGTGCCCAGACTATACAGATAGGGCAGCCTGCAGCTGCTTCCAGCCCCTGTCCTCCTCCTCCAAATAGGTCCAGCCCAATCAAACTGTCAGCCATGCACTGTCCATGAAACGGCAACAACAGCCGCCACCGCTCCAAATTGTTTCCCAATCTCCTCCCTCTCAGCCTACCTCCACTGAGTCCAGCTTGATCAAACAATTACTGCTTCCAAAGCGAGGGCCTTCTACACCAGGAGGAAAGCTCATCTTACCTGCTCCACAGGTCCCCCCTCCCAACAGCACAATAGCCTCTAGTCCACAAGTCCTCTACCAGACAGGCTACAGCACCCAGAATCCCTCCCCTCAGCCTCAGCAGCTCAATGTCCAGCTGGTTCCTGGTCAGCTTCCTGCTGCAGGAGCTCCAGCCCTGTCCAGCTCTTGCCAGGCCAGCTCATTTCCTCAAGCAGCCCAGGAACTACCATAATCCAGGGCCCCACGGCAGCTGGACAAGTCACATTCACCGTGGTCCCCAACACTGGCTTCACAACCTGCTGCTGTCAGCCAGGGTGCTGTGGCTCCGGGCGTCCCTCCTCCATTCTCTACCGGAACAGTGCCCCACCATGCCCCAGCAGCTCCACCACTGCCAGCTCCCCTCAGAGGAGACAAGATAATTTGTCAAAAGGAGGAGGAGGCCAAGGACGCTACGGGGTTGCACATCCATGAGAGGAAAATAGAGGTGATGGAGAACTCCTCTTTGGCAGAAGGAGATTCCTCCATTGGCAAAACCAGTAACGGTGATGTTGTGGCAGGTGCCAAGCTGCTAAACGGTCGGAAGTGCATGGAGTCCAATCTACCTCCATACCACTCAGGGAACAGCCAGGGGGCGCTCAATGGCCCAGCTACGGAGAGTCATCCTGCTAATGGGAAGCAGGCCCTCTCCCCTGACACCCCTCTGGAGGGCAACCCCGACCCCAAAAAGACTCTAGTCAACGGGGTGTGTGACTTTGATCGGGGCGACAGTGGTGGCAACTTTAACAAAAACATTCCAAATCACATTGCTTCCAAACAGTACTTGGGGAACGGGGAAGTGGACCCCTCTGAGAAGAGTCAAGGTTCACCTCTCTCCCTAATCCTCCCCTCCCAGCAGGACACTGCCAAAGCCCAGCAGGCTGAACGCCTGGCCAACGGGCCCCAGGCAGTAGGCAGCAGGCCTCCCTCGGAATTAACAAATGGACCTTTGGGGCCCGGGCATGCTGTGCTAAGACAGCAACTGCTCCCCAACTCCTCCCTCCCTTCCACTGTCTCCTGCAAACGGAGTGGCCTCTGAGGCTCGAGGCCTCAAGAGGCCGGCAGAAAATGAGGACCGCAGCGCGGCAGCATCCTCGGGGATCCCCAATAAAGTGGGAGTGAGGATCATCACCATCAGTGACCCCAACAACGCCGGCAGCAGTGCCACCATGGTGGCAGTGCCAGCAGGAACAGACCCAAGCACAGTAGCCAAAGTAGCAATAGAGAACGCCACTCAGCAGAGGAACTGCTCGCCCACACAGGCAGCTGGCTCAACGCCGACCGTAACCCCGTCCCCGCCCCCTGGATCCCAGCCTGCGGGTAACCACAGTCCTCAGCAAACCTCCACAGCACCGCCAGAGCAAAGCAGGAAAGCGGGGCAGAACTTCAAGTGTCTGTGGCAGTCATGTAAACGGTGGTTTGAAACGCCGTCCCAGGTGTTCTACCACGCAGCAACGCAGCACGGAGGAAAAGATGTCTACGGAGGCCATTGTCTGTGGGAGGGGTGTGAACCTTTTCCCCGGCAGAGACTGTCCTTTATCACACATCTACAGGATAAGCACTGTTCTCGAGAGGCTTTGCTGGCTGGACTCAAAATGGAGGAGCAGCAGGCACAAAGTCCCAATCAAGCTTCTTCCCAGACTCCGCCAGTGGCAGGCAGTACTCCAGCACAGCGAGCACCGAAAGCAATCGTCAATCATCCGAGCGCAGCTCTTATGGCCCTACGCAGAGGCTCTCGAAACTTGGTCTTCAGGGACTTCACTGATGAGAAAGAGGGACCAGTGACTAAACACATACGACTAACTGCTGCCTTAACGTTGAAGAACATCGCCAAGCACTCTGACTGTGGTCGCATGTTGGTGAAGAGGCATGAGACGCACCTCTCTGTGCTTGCGCTAAGTAACATGGAGGTTCAACAAACGGCTAGCGAATGTTTTGAGGTCCTCTGCAGAGAAATGTGAATGGAAATACGGTGGTGGCA-----------------------------GAGGTCTCTGTATGGCCTGTATCCCTACAAGTCCAGTATGATTGGTTTGGAGAACCTGGGCGATCCATCTGGTAACTGGGATATAGTGGAGACCATCGGTAAAGGAACATACGGAAAAGTCTACAGAGTGACCAACAAGAAAGATGGAAGTGAGGCAGCAGTGAAAGTTCTGGACCCGATCAACGATGTGGATGAGGAGATTGAGGCAGAATACAACATCCTGAGGTCCCTGTCCAACCACCCGAACGTGGTGAAGTTTTATGGCATGTTTTACAAGTCAGACAAGTTATCAGGCGGACAACTGTGGCTGGTGCTGGAGCTGTGCAACGGCGGCTCTGTCACAGAACTCATCAAAGGCCTGCTCATGCGAGGCAAGCGTCTGCAGGAGCCCGTTATCTCATACATCTTATACAGCGCCCTCTTGGGTCTCCAGCATTTGCACAACAACCGAATCATCCATCGTGACGTCAAAGGCAACAACATCCTCCTGACGACCGAGGGAGGAGTCAAGCTCGTTGACTTTGGCGTTTCAGCTCAACTGACTAGTGCACGACTGCGGAGGAACACGTCAGTGGGGACTCCGTTTTGGATGGCTCCTGAGGTCATAGCCTGTGAGCAGCAGTATGATTACTCGTACGATGCCCGCTGTGATGTGTGGTCGCTTGGCATCACAGCCATTGAGCTGGCAGATGGAGATCCCCCGCTGGCTGAGATGCATCCAGTCAAAGCCCTCTTCAAGATCCCACGAAATCCCTCCCCAACGTTACGAAATCCAGAACAATGGTGCAGAAGTTTCAGCCACTTCATCAGCCAGTGTCTTATAAAGGATTTTGAGGCTCGTCCATCTGTGACCCACATCCTGGAGCATCCCTTCATCAAGCAGGCCCACGGTAAAGATGTGGCACTCCGTCAGCAGTTGGCTGCTCTCATCAAGGAACAGCAAGAAGTGGGCTGCAAAACCAAAACCAAGCATGAGCGGATCAATACTCGTAAAACCCTCATAATAGAGAGCTGTCCCGATGATGATCTGGTAAACCTGGAGTTCTTAGATGAGGAGATAATAATCAGCCATCTTCAGAAGAGGTATGACGAGCTGCAGGTGTATACTTATGTTGGGGACATACTCATCGCTCTCAATCCTTTCCAGAACCTCAGCATCTACTCACCTCAGTTCTCTAAGCTATACCATGGTGTGAAGCGGTCAGACAACCCTCCACACATCTTTGCTACTGCAGATGCAGCCTATCAAGGCATGGTGACGTTCTGCAAAGACCAGTGTATCATCATCAGTGGTGAGAGTGGTGCTGGGAAAACAGAGAGCGCCCATTTGATTGTTCAACATCTGACGTTCTTGGGAAAGGCAAACAATCGCACGCTGCGTGAGAAGATTTTGCAGGTGAACCCCCTCGTTGAAGCTTTTGGAAACGCCTGCACAGCTATCAATGACAACTCCAGTCGCTTCGGGAAGTACCTGGAGATGAAGTTTACACCAACTGGAGCCGTCATTGGAGCCAAGATATCTGAGTATCTCCTGGAGAAATCGAGGGTCATCAAACAGGCCACGGGGGAGAAAAACTTTCATATATTTTATTACATATACGCTGGACTTTACCACCAAGACAAGCTGAAGACTTACAGGCTACCAGACAGGACACCTCCCAGGTACATTGACAGTCAGCACTGCAAAGTGATGCAAGACATCGTCTCCAGCAAGCTGTACAAAGAGCAGTTTGATGCAATTCAGGAATGCTTCAGAAACATTGGCTTTACTGAAGAGGAAGTCAACTCAGTTTACAAAATCCTCTCAGCCATTTTGAATACAGGAAATATTGAATTTGCTGCCATCACATCCCAACACCAGACTGACAAGAGTGAAGTGCCTAACTCAGAGTCCTTAGAGAACGCTGCATCTCTCCTCAGCATTGGTCCTGAGGAGCTTCAGGAGGCGCTGACCTCTCAGTGTGTGGTCACGAGAGGTGAGACAATCATCCGCACCAACACCGTGGACAAAGCTGCAGACGTCCGAGACGCCATGTCCAAGGCCTTGTACGGACGGCTCTTCAGCTGGATAGTCAACCGCATCAACACTTTGCTGCAACCTGACACAAATATCTGTGCTGCAGAGAGCGGCATGAATGTGGGAATCCTGGACATCTTTGGATTTGAAAATTTCAAAAAGAACTCTTTTGAACAATTGTGCATCAACATCGCAAACGAGCAGATCCAGTTTTACTTCAACCAGCATATATTTGCCCTTGAGCAGATGGAGTACCAAAGCGAGGGAGTGGATGCCAGCCTGGTGGAGTACGAGGACAACAGGCCCATCCTCGACATGTTCCTGCAGAAGCCCATGGGTCTGCTGTCCCTGCTGGATGAGGAGAGCCGCTTCCCTCAGGCCACAGACCAAACCTTAGTGGATAAATTTGAGGACAATTTGCGCTGCAAATATTTCTGGATACCAAAGCGGATGGAGCTGTGTTTTGGAATTCAGCATTATGCCGGAAAGGTAATGTACAATGTAAATGGGTTTTTGGAGAAAAACAGAGACACTCTTCCTGCAGACATCGTTGTGGTGCTGAGAACATCAGAGAACAAACTTCTGCAGCAGCTGTTTTCCAGCCCCTTGACTAAAACAGGAAATCTGGCGACGTCCAGAGCCCGGATCACCGCAGCCTCCAGATCCCTGCCACCGCAGCTCAGTTCTGGGCGTACCAAGGTGGACACCATGGAGATGATGCGTCACCCGGAGGAAACCACCAATATGAGGAGACAGACTGTGGCCTCCTATTTCCGTTACTCCCTGATGGACTTGCTCTCCAAGATGGTGGTGGGCCAGCCTCACTTTGTCCGCTGCATCAAACCCAACGATGACAGGCAGGCGCTGCGCTTCAGCAAGGAGAGGGTGATGGTGCAGCTGCGCTACACAGGGATCCTGGAGACTGTGAACATCCGCCGACAAGGCTACTCCCACCGCATCCTGTTTGAAGAGTTTGTCAACAGATACTACTACCTCGCATTTCGAGCTCACCAGATGCCAGAGACAAGCAAAGAGAATGCTGTTGCCATACTGGAGCGAGCCAAGTTAGAGGGCTGGGTGTTGGGGATGACAAAGGTTTTTCTGAGGTACTACCATGTGGAGCAGCTGAACCTGCTGCTGAGGGAGGTGATAGCTCGGGTGGTGGTGATGCAAGCTTACACCAAAGGCTGGCTAGGTGCCCGACGTTACCGTAAAGAAAAGGACAAGAGGAACCGTGGAGCTGTCATCATCCAGTCAGCCTGGAGGGGCCATGTTGCTCGCCAGAACCTGAAGCAAGTCAAAAGGGAGCGGGAAGAGGCTGCCATTCGCATACAGTCAGCCTACAGGGGCCATCGGGTGCGTCGGGACCATGGACCTCAAGGGCACAGATGTCACCCTGAGGCTGGGGGAAAGACCACCAAGGAGGTGTATGAGGGTGCTTTCATTACATTGCTCTTCTGGGTGTGTTTATGCCTCCTCTTTTCA----AGGTTGGCCCCGACAGCCGAGACAGACAAGTGAAAGACGTCAGGAGAGACAAAGGCAGAGCAGGAGACAGTGTAACGAAGCCTTGCAGGGAGACAGCTAGACTGCGAGACATGCAGTGTAAACAAGGTCCAGTGATGAAGCTGCAGCAGAGGACTCCTCGCCGGCGGGGCCAGCAGCCCAAGCTGCTCAACAGCCCCGAAGACAGTCTGTACTACAACCAGCTAAATAGAACTCTGGATTACCAAGGGAGCAAGAGGAAGCCGAGAAAACTTGGTCAAATCAAAGTGCTGGATGGAGAAGATGAGTACTACAAATTACTGTCCACTGTGGAGTCGATCCCTGAGGAAGAGTACGCGACCGCCCCTCCCTCCTGCCCTTTCTAGATGGCGCTGGAGGAAGGGGCGCGAAGCTGTCTGCTGCGCTGTCGCCACAGGCTGGAGGAAGACATCAAGCCACCCTACCTGATGGACCACATGATAAGTGATGGTGTGATGACTGTGGATGAGGAGGAGAGGATCACGACTCAGCCAACGCGAAAAGATCAGGCTGTGTCTCTAGTGGAGCTGCTGCTAATGAAGGACAACCGGGCCTACATTTCTTTTTACAACGCCTTGATTAAAGAGAAGTATGAGGATTTGGCCATTCTACTCTTTCCCAACCTACCACGCACCTTAACTGATGGACAGAAGAACACCTCTGATGGCTCCTTATCTTATGTGCAAGCAGTGCTAAGTGAAGGAGGTGTACCACAGAGGCCCGTGGTGTTTGTCAGCAGGCCAGAGCTGTTGAACCGTGTGAGAGAGAAACTCTACCGCCTGCAGAAAGACCCGGGCTGGATCACTGTCTTTGGAATGGCTGGCTCAGGAAAATCTGTCCTGGCTGCAGAGGCTGTCAGAGACCACAGACTCATAGAAGATTGTTTTCCAGGAGGCATCCACTGGCTGTCCATTGGCCAGGTGGAGAAACCAGACCTGCTGGTGAAGATTCAGTCATTGTGTTTCCGTCTAGAACAGAACCTGGATTCCCAATCTCTCTCTCGGCCCCCAAACTCTCTGGATGAGGCCAAAGAGCGCCTTCGCTTCCTTATGCTGCGCAAATATCCAAGAACTCTGCTGATTCTCGATGACATCTGGGACAGTACAGTGCTGAAGGCGTTTGATATCCAATGCCGGTTACTTCTGACCACCAGAAATAGAAGCCTTACTGATTCAGTTAGTGGAGCTAAATATGAGGTGGAAGTGGAAAGTGGTCTAGATGAAAGCAAAGGACTGGAGATTCTGGCTCTGTACACTAAAGCCAAAGTCCAGGGACTTCCTGAGGAGGCTCGCAGCATTGTCAGAGAATGTAAAGGTTCCCCACTGGTGGTGTCCTTGATTGGAGCTTTGCTAAAAGAGAAGCCCAACCGTTGGCGTTACTACCTGTGCCAGCTGCAGCAGAAGCAGTTTAAGCGAATAAGAAAGTCATCATCTTATGATTATGATGCCCTGGACCAGGCCATGGCTGCCAGCATTGAGGTCCTACCTGATGAACATCAAGACCTCTACAAGGACTTGACTGTAATAGAAAAGGATGTTAAAATCCCTGCTAAGGTGCTGTCTGTTTTGTGGGACTTGGAGCAAGAAGAGGTGGAGGACATTCTCGAGGAGTTTGTCAACAAGTCTCTGCTTTTTGTTGACAATAACAGTAAACCTTACTTGTACTACCTCCATGACCTCCAGCTGGACTTCCTGGTGGAGCAGAACCGCACTCAGCTAGAGGACCTCCACACTAAGGTCGTGCGACAGTATCAGCAGCACTACAGATATGGTCCTCCTACGTCAGGAGATGAGGAATGTCTCTACTGGATCAGATTTCTGACCTATCATATGGCCAAAGCCAATCTCTCCCAGGAGCTCTACTCTCTCATGTTCTCTCTGGACTGGGTCAGCATCAAGGCCCAGATAATGGGTCCAGCTCACCTTATCAATGACTATGTGGAGTTTGGACCCATTCTGGACAAAGAGAACAGCGAAGTGCGCAGTCAGTTCCAGGAGTTTCTGTCTCTGAATGGTCATCAGCTGGAGCAGCGTCCTTTCCCGGACGTGGTGCAGCTTGCTCTCTCTCAGCCACACACCTCTGAGGTCTACAGACAGGCTCTGCAGCAGGCACAGGACCGGGCTCGCTCAGGGAAACTCTACTTTGACTGGCTGAATAAAAGCAGTGTAGAGAGTCTGTCCCGTCTAGTAATCCACCCCCATCAGGGCGCCGTCTACTCAGCCTGTTTCTCCCACGATGGAACCAGGATTGCCTCATGTGGAACTAGCAAGACTGTCAAGGTGTTCAGAAGCACCTCAGGTGAAAAGCTCATAGAGATCCCTGCTCATGATGACGAGGTGCTCTGCTGTGCCTTCTCCCCCGATGGCCATCTCATAGCAACATGCTCCAGTGACAGGAAAGTAAAGGTGTGGAATGTGGAGAGAGTCAAGCTGCTGAGAGTCTTTGAGGAGGAGCATCAAGAGCAGGTCAACCACTGTCAGTTTACCAACACAACACGACGACTCCTGCTGGCGACCTGCTCCAACGACAAGTTTTTGAATGTCAAGGTGTGGAACCTGAACAGGCCATCCTCCCAGAATACCATGTTTGGCCACTTTGAGCCAGTCAGCCACTGCTGTTTCTCCCCTGATGACAAATATTTGTCTACGTCCTCCAATGATGGCACTGTTAAGCTATTTGAGGTGTCATCTGCAAATGAGTGGAAGACAATCAATGTGAGGAGCATGTTTGCAGAGAACGATGAAGAGGTGCTCGTCAAGTGCAGCACCTGGACTACAGACAGCAAACGTATCATTTGTGCTGCCAGGAACGCTGTTTTGGTGTTTGATGTAGAGACATCAGACATGTTGCTCGAGATCAGGACCAATCGTCTGAGCATGGTGCAGTACTGTCACGCCTGTCCTACCAGTAACCTGTTGGCCATTGCGTTCTCAAACTACGCTGTGGAGCTTTGGGACTTGGAGGCCAATAAGAAGATGGCTGACTGCAGTGGTCACCTAAGTTGGGTCCAGCGTGTCCAGTTCTCCCCTGATGGCTCCCAGTTGCTCTCCTGCTCATATGACCAGACTATCAGGTTATGGGAAACTAAGAAGGTCCACACATCCTCTGCCATCCGTCTGAAAAGAGACTCTGACGTTCTCTTCAGTGATGAAGAAATCATTGTGTCAGCTGCTGATAACTGCAACAGACTGCAGGTGCGTGATGGCAGAACAGGAACTGTGCTGTTTCAGTCAGAAGAGAAGTCATCCAGGATCCGATGTACCTGCTTATGCAGACAGCCCCCTGCTGTGGTCCTGGGCCAAGAGGATGGCACTGTACAGGTGTTCGAGGTGCCCTCTGGCAAGCCTCTGGTCACTCTGCTGGGACATACGAAAACGGTGCTACACTGCCAGTTCAGCCAGAATGGGCAGACACTTATCACTTCCTCAGAGGACACCACCATAAGGGTGTGGAAGTGGCAGTCAGGGGAGTGTAAAGTTCTTCAGGGTCACAAGGAACAGGTCAGATGCTTCTCTCTGCTCCCCAACTCACCTACCAGCACCAGGCTGTTGTCCTGGTCCTTCGACGGCACTGTCAAGGTGTGGGACATAGAAAGTGGAGAGAAGCTGCAGGACATTGAAGCCCATAATGGAGCCATTCTGTCTTGTCATGTCTCACCAGACGGGTGTTTCTTCGCCACCACCTCTGCTGACAAGACTGCTAAGCTGTGGCTCTGTGAGTCCTGGCAGTGTCTCCAAACGCTGAGGGGTCACCAAGGCTGTGTCCGAAGCTGCCGATTCTCCTGGGACAGACGATGCCTTGCAACTGGAGACGACAATGGAGAGATTCGGGTCTGGAGTGTGAAGGACGGCTCTCTGCTGAAGATTTGTTCTCGGGATGGTAAAGACGGCATGGACTCCCTCCACGGAGGCTGGGTGACCGACCTTCACTTCTCCCCAGACAACTCTCTTCTGGTCTCGACTGGTGGCTACATCAAGTGGTGGGATGTGGAGAAAGGAGAGGCCCTGCAGACCTTCTATCCAACGGGAAGTTCCCTGAAAAGTATCCACGTCATCCAACTTCTCCACCTTCGTCACCATCGACAGCATCGGCATACTCTACATCCTGCAGAGGGTGATGTGAATGGGACAGAATACCTCGGAACAAGAGGTCAGGAGACAACCCCAAGGACAGGTTTAATAACATCAAGATATTTGTGGAGGAGGAACTACAGACAAGCATGATGGTGGGGATGGTGATTGGTGCGGGCATCGCCATTGTCCTCATCGCTATCCTCATTTTTTTCATCTTACGGAGGATCCAGCTTCGAAACCTAGAAGCTCAGGAGGCCCCGAAATACCGCTTCCGTAAAAGGGATAAAGTCATGTTCTACGGACGAAAGATCATGCGTAAAGTCTCCCAGTCTACCTCTTCCTTGGTGGGTACATCCTCCTCCTCTCGGCCACGCCTAAAGAAGAAGCAGAAGATGCTCAACATTGCCAAAAAGATCCTACGTTTTAAGAAGGAGGTGCCCACCCTTCAGGCCAAGGAGCCCCCACCCTCGGTGCTGGAAGCGGACCTCACAGAATTTGATGTGGCCAACTCTCACCTGCCGTCTGAGGTTCTTTACATGCTCAAAAATGTCCGTGTTTTGGGCCACTTTGAGAAGCCCCTCTTTTTAGAGCTGTGTAAACACATGGTGTTTGTGCAGTTCCAACAAGGGGAGTACGTCTTCAGGCCAGGCCAACCTGACAGCAGCATCTATGTGGTTCAGGATGGAAAATTAGAATTGTGCCTTACTGGATCGGATGGCAAAGAAAGTGTGGTGAAGGAGGTTTACCCAGGAGACAGTGTCCACAGCCTCCTCAGCATTCTGGATGTCATCACAGGCCACCAGAAGCCTTATAGAACAGTGTCAGCACGAGCTGCAGAGGTTTCCACTGTTCTTCGTTTACCCGTAGAGGCCTTCCTCTCTATATTTGAGAAATACCCTGAGAGCCTGGTGCGAGTAGTACAGATTATTATGGTTCGTCTCCAAAGAGTTACAGTCCTGGCCCTGCACAATTATCTGGGCCTCACCAATGAGCTCTTTAGTCATGAAATGCAGCCTTCACGTCTGCCACCTCAATCACCCCATCCTACTCGCACTAGTCCTATTCGCCATGGTAAGCGCTTTGGCAGCCTGACAGTGCCTGAGGAGCAACGGGAAGCTGCCATTAAGGGCGAAGCTGCAGGAGAACAAGGGAAGGATGGAGCAGCAGTGCCAACTCTTAGCAGGACTATCTCCATGCCTGTGGACATAGCTTGTATACAGAAAAGTCTGAGATCAGACTTTGATATGGCGTATGAGAGAGGGCGGATATCTGTGTCTGTAGAGGAAGGCAACACTCCTCCTTACTCG------------GGACCAGCGAGAGAGGAAGGTAACAGTAGATGAGGTCCCCTCAGGAATCTACCTGTATCCAGAGGAAGAACCTGCAGTGGACAATATTTTTACTCCTGTATGCAGTCGATCCAGTGCTGCTTTGTTTGAGGAAGCTCAGAAAGAGATTCTCAAACTCATGAAGATTGAGGATCCATCATTGCTAAATGGCAAAGTGACTCTGCACCATGCAAAAGCTGGAGCTGTCTTAGCCAGACAGGGTGAACAGGACGTGAGTCTGCACTTTGTCTTGTCTGGTTGTCTGCATGTCTACCAGCGAATGATCAACAAGCAGGAAGAAGTGTGCTTGTTTGTAACACACCCGGGGGAGATGGTGGGTCAGCTTGCTGTGCTCACTGGAGAACCCCTCATCTTCACCATCAAGGCTGTGCGAGACTGTACTTACCTCAAAATCTCAAAGTCGGATTTCTATGAGATAATGAGGGAGCAGCCCAGTGTGGTGCTGAGTGCGGCCCACACAGTGGCAATCCGCATGTCTGCCTTCGTAAGGCAGATGGACTTTGCTATTGACTGGATGGCTGTGGAGGCTGGCAGAGCTCTCTACAGACAGGATGACCAATCAGACTGCACCTATATTGTTCTGAATGGGCGCCTGCGTTCAGTAATACGCAAGGCCAACGGCAAGAAAGAACTAGTAGGAGAATATGGTAGAGGCGACCTCATTGGAGTGGTGGAGGCCTTGACCAGACAACCAAGAGCCACCACTGTCCATGCTGTGAGAGACACAGAGCTGGTCAAACTGCCAGAGGGCACACTTAACAACATCAAAAGACGATATCCCCAGGTGGTGACAAGATTGATCCACTTGTTAGGCCAGAAGATTCTGGGAAACCTACAGCAGGGTCGTGGGCCATTCTCAGGTTCAGCCCTAAGTCTGCCTAGTATGACCACTAGTGCAGATGTAACCAACCCTGCCAGCAACCTCTCAACTGTAGCTGTGCTACCTGTCTGTGATGAGGTGCCGATCAACGCATTTAACCTGGAACTCAGCCATGCCCTCAATGCCATTGGGCCCACTCTGCTGTTAACCAGTGACATAATCAGAGAGCGACTGGGCGCTTCTGCTTTGGACAGCATCCATGAATACCGCTTGTCCGGCTGGCTGGCCCAGCAGGAGGACATCAATCGGATTGTCCTGTACCAAACTGACAACAGCATGACCCCATGGACTCAACGCTGCATCCGTCAGGCTGACTGCATTCTAATTGTTGGCCTTGGGGACCAGGAACCTGCTCTGGGAGAGCTGGAGCAGATGCTTGAAAACACAGCGGTTCGGGCCCTGAAACAGCTGGTCCTTCTTCACAGAGAAGATGGACCAGGCCCCTCCAGGACGGTTGAGTGGCTTAACATGCGTAGCTGGTGCTCTGGACATCTGCACCTCAAGTGTCCTCGCAGGGTCTTCTCCAGACGCAGCCCCAGCAAACTGAGAGACGTATATGAGAAGGTGTTTGAGAAAACAGCTGACAGACACAGTGATTTCTCTCGGCTGGCCCGAGTCCTAACTGGAAACAGCATTGCACTCGTGCTGGGAGGAGGTGGGGCCAGAGGCTGCTCTCATGTGGGTGTGATCAAAGCTATGGAGGAAGCAGGGATTCCTATTGACATAGTGGGCGGGACCTCAATTGGTTCGTTCATTGGTGCTCTATATGCCGAGGAGAGGAGCGCCGTCAGAACCAAACAAAGAGCCAGAGAGTGGTCCAAGGCGATGAACTCGGTATTTAAAACAGTCCTGGATCTTACCTATCCCATCACCTCTATGTTCTCTGGCTCTGCCTTTAACACCAGTATCTACAAAGTGTTCCAGGACAAGCAAGTTGAGGACCTGTGGCTGCCATATTTCAATGTTACCACTGACATCACAGCATCGGCCATGCGTGTTCATCAGGATGGTTGCGTCTGGCGCTATGTTAGAGCCAGTGCCTCCTACACCCCCTATTTACCTCCCCTGTGCGACCCCAAGGATGGCCACTTGCTTGTGGATGGTTGCTATGTTAACAATGTCCCAGCGGACATTGCAAGGAACATGGGTGCCAGGACAGTCATTGCCATTGATGTGGGAAGTCAAGATGAGACTGACCTCTGTAACTATGGCGACTGCTTGTCTGGCTGGTGGTTGCTGTGGAAACGAATCAACCCCTGGGCAGAGAAAGTAAAGGTACCAGACATGGCAGAGATCCAGTCTCGGTTGGCCTATGTGTCATGTGTGCGACAGTTAGAGCTGGTAAAGAAGAGTGCCTACTGCGAGTACATCAGACCACCTATCGACCGCTTCAAGACCATGGACTTTGGCAAGTTTGACGAGATCTATGATGTGGGATTCCAGCACGGCAAGTTGCTGTTTACTGGCTGGGCACGAGGTGACATCATCAGGAACATGCTGAAGGACCACCGTTCAGCTGACTACAATGACAGCAAGAGAACTGATTCCTGCACATGTCCAGGTGCTGACTTCACTGACCTTGCAGAGATTGTATCAAGGATAGAGCCAGTCCAAAGCTACGTAGCTGCGGAAGAGGAGTCGGACTGTCTGACAGAGTATGAAGAAGATGGGATGGATACAGTGAGAGAGGAGGAGGGGGAGGAGGAGGAAGAGGAGGCTGAGAACCTGAGGACCACTCTCCTGGGGAGTGGGGACAGAATGGAGTCTTTCAGACTGATGAAGAGAAATCTGTGAGAAGACGCAGGAAACTTACCAGTGATTCCAACACCTCTGAGGTCTCTGACTGCTGAATGGCAGGGACTTCGGCCTTCTTTTCCAACGGACCTGTTCCGTGGATGGACAACGACACAGAGATGAACAACCTGTACCGAGACCTGGAGCTGGGGACAGTACTGACACTGTTTTATTCTAAGAAGTCCCAGCGGCCAGAAAGGAGGACTTTTCAAGTCAAACTGGAGACCAGGACTATTATCTGGACTCGGGGCACGGATAAAATAGAGGGAGAGATTGACATTCGAGAGATCAAGGAGATCCGGCCTGGACAGAAGTCTCGGGACTTTGAGCGCTATGTGGAGGACTCAGCAGCGCGGCTGGATCAGGCTCACTGCTTTGTCATTCTTTATGGCACGGAGTTTCGTCTTAAATCACTTAGCCTAGCAGCAACTTCTGATGAGGAGATGACCATGTGGGTTAAAGGGTTAAACTGGCTTGTTGCTGACACACTGAAGTCACCAACACCACTTCAGATAGAAAGATGGTTACGCAAGCAGTTCTACGCTGTTGATCGTAACAGAGAAGACAGGATATCCTGTAAGGATCTGAAGAGCATGCTGAGCCAGGTCAACTACAGAGTGCCCAACATGAGGTTCCTCCGAGAGAAACTTCCGGACTCTGAGATGAGGAATGGAGACGTGTCCTTCAGCCAGTTCGCCCAGCTCTACCGCAGCCTCATGTTTGATGCTCAGAAAAATAGATCCCAGAGTTTTATTGACAGACCAGAACAGAGGATCGCGCTAGAGGACTTCAAAAGCTTCCTTCTAGACTCTCAGAAGGAAATGTGGGCTACAGATTACAACAAGGTTCAGGAGTTTATGTTCAACTACCTAAAAGACCCTCTGAGAGAGGTGGAGCAGCCTTATTTCCACCAAGATGAGTTCCTCACCTACTTGTTCTCCAAAGAGAACACCATCTGGGATTCCTCTCTGGATCAAGTGTGTCCTGATAATATGAACAACCCTCTGTCCCACTACTGGATCTCATCTTCGCACAACACCTACCTGACAGGAGACCAATTTTCCAGCGAGTCTTCCCTGGAGGCGTACGCTCGCTGTTTGAGGATGGGCTGCCGCTGTATTGAATTGGACTGTTGGGATGGTCCTGAAGGAATGCCAGTCATCTACCATGGACACACCCTCACAACAAAAATCAAATTTTCCGATGTCCTAATGACCATCAAAGAGCACGCCTTTGTCACATCCGACTATCCCATCATCCTGTCCATCGAGGACCACTGTAGCATTGTGCAGCAGAGAAATATGGCATCTCACTTTAAAAAAGTATTTGGAGACATGCTGCTGACCAAGGCGGTGGATATCGTGGCAGATGGTCTGCCCTCACCTACCCAGCTGAAGAGGAAGATCCTCATCAAGCATAAGAAGCTTGCAGAAGGTAGTGCCTATGAAGAAGTGTCCACTTCCACTCCCTACTCAGAGAACGATATAAGCAACTCCATCAAAAACGGCATCCTGTACTTGGAAGACCCTATTAACCACGAGTGGTACCCTCATTTTTTTGTCTTGACCAGCAGTAAGATCTATTACTCAGAAGAGACCTCCAATAACCAGGGTAACGATGATGATGAGGAGCACCGAGAGGTGTCCAACGGTATGGACCAGCATGTGACAGAGAAATGGTTTCACGGGAAGCTGGGTGCAGGGCGAGACGGGCGGCAGATAGCCGAGCGGCTGCTGTCTGAGTACTGCTCGGAGACGGGTGCTCCTGATGGCTCCTTCCTGGTCAGAGAGAGCGAGACCTTTGTGGGAGATTATACACTGTCTTTCTGGCGTTCCGGGAGAGTGCAGCATTGTCGCATACACTCTCGTCAGGAGGCGGGCAGCCCCAAGTTTTTCCTGACTGACAACCTGGTGTTCGACACACTCTTTGCCCTTATCACTCACTACCAGCAGGTGGCACTGCGCTGCAATGAGTTTGAGATGAAGCTGACTGAGCCAGTGCCTCAGACCAATGCCCACGAAAGCAAAGATTGGTACCATGCCAACCTCTCGAGGAGCCAGGCTGAGAACATGTTGATGAGGGTTCCTCGTGATGGGGCTTTCCTAGTGAGGAAGAGAGCAGAACCCAACTCATTTGCCATTTCCTTCAGGGCTGAGGGTAAGATAAAGCACTGTCGTGTGCAGCAAGAGGGTCAGACTGTGGTGCTGGGTACATCAGAGTTTGACAGTCTAGTAGATCTCATCAGCTACTATGAAAAGCACCCTCTATATCGCAAAATGAGACTGCGTTACCCCATCAACGATGAAACACTGGAGAAGATAGGCACTGCTGAGCCAGATTACGGGTCACTGTACGAGGGCAGGAATCCAGGCTTTTATGTGGAGGCCAACCAAATGCCAACATTAAAGTGCACTGTGAAAGCCATGTACGAGTACAAAGCCCAGAGAGACGATGAACTGTCCTTCCCCAAAAATGCCATCATCGCTAATGTTGACAAACAGGAAGGAGGATGGTGGAAGGGTGACTGTGGAGGGAAGAAGCAGATGTGGTTTCCTGCAAACTATGTGGAGGAGATCAGTCCATCAGCAGCAGAGCCTGACAGAACAGAGGTGACAGAAAACAGCCCCCTGGGAGATCTGCTCAGAGGAAGTGTGGATCTTTCTTCCTGTCAGATTGTTGTACATTCTGAGGGAAAAAGTAGTAGGCCTCATGTCTTCTCCTTGATG------ACCTCCATGCGGGCCAGCCCATTACTGGATGTTGCTGCCAGCACCCAAGAAGAACTCAAGGAATGGGTCACCAAGATCCGGGAGGTCACCATGACTTCAGAGGCCAAGCTGGAAGAAGGGAAGATGATGGAGAGGAGGAAGAAGATTGCACTGGAATTATCTGAGCTTGTCATCTACTGTAGGCCTGTGCCATTTGATGAAGATAAGATTGGCACAGAGCGAGCCTGTTTTCGGGATATGTCATCTTTCCCGGAGACCAAGGCAGAGAAGTACGTCAACAAAATCAAGGGAAAGAAGTTCCTGCAGTACAATCGACTACAGCTGTCCAGGATCTACCCCAGAGGCCAGAGGCTAGACTCTTCTAACTATGACCCTTTGCCCATGTGGCTCTGTGGTTCCCAACTGGTAGCCCTCAACTTCCAGACAGCAGACAAGCCCATGCAGATGAACCAGGCCCTGTTCATGCTGAATGGAAGGAGCGGCTACGTCCTTCAGCCGCCCATCATGAGGGACGATAACTTCGATCCATTTGACAGAAATACACTACGAGGCCTTGAACAATTCACGCTAGACATAGAGGTCTTGGGGGCCCGACACCTGCCCAAGCATGGACGAGGCATAGTTTGTCCTCTGATAGAGATCGAAGTGTGTGGAGCAGAGTTCGACAATGCCAAGCTAAAAACAGACTCAGAAGCTGACAATGGTCTGAACCCCACGTGGCCTCGGAAGACGTTCCAGTTCACAGTATGCAACTCTGCATTTGCCTTCCTGCGCTTTGTGGTGTATGAGATTGACATGTTCAATGACCAGAATTTCCTGGCTCAGGCCACATTTCCCATTCATGGTCTCAAGACAGGCTACCGGTCAGTACCTCTGAAGAACAGCTACAATGAGGACCTGGAGTTGGCATCTCTTTTAGTCTATATGGACATAATCAGAGGCAGGGAGGACAACGGAGAAGCTTTGAGCCCGTTCCTTGCAGTCGGGGCCACATCAGTGTCAGCATCTGCACAAGCAGGGAGGGAACGTTTGGGAGATTTAAGCTCTGTGTCTTCGACTTCCTCCATGTCTCCACTGCCCCAGTCACCAGCCCAGGCCATGGCCTACAGGGGGAGGGAAGGCTCCTTTGAATCCCGCTACCAGTCCCCTCTTGATGACTTCAGGGTGTCCCAGGAGACACTGTTGGACCACATGGACCCGCAGAACAGAAGGATGTTGCGGAGGACCAGAGTGGGCGGAGAGAACCGCGTCTAAATGTCCAAGCGGAGCTTGTTTGTTCGTCTGGTGCCCTGCCGCTGCTTGCGGGGTGAGGAGGAGACGGTAACATCGTTGGACTACTCCCACTGCAGCCTGGAGACTGTTCCTAAGGAGATCTTTAGCTTTGAGAAGACCCTGCAGGAACTCTACCTCGATGCCAACCAGATCGAGGAACTGCCCAAAATAGTTCACCTTTTGGTCATCATGATTACTATTGACATCAGTATTCAAGAGTTTCCAGAAAACATCAAGAATTGCAAAACTCTAGCAATTGTAGAAGCCAGTGTGAATCCTATATCAAAGCTACCTGAAGGCTTCACCCAGCTTCTAAATCTGACGCAGCTCTACCTGAACGATGCCTTCCTGGAGTTCTTACCAGCCAGCTTTGGGAGGTTGAATAAACTACAGATACTGGAGCTGAGGGAGAACCAGTTAAAGATGCTTCCAAAAAGCATGCAGAAGCTCACGCAGCTGGAGAGGTTGGACCTGGGGAGTAATGAGTTCGCTGAAGTGATGCTGGGAATGCTGAAACAGCTGGTGTACCTGGATGTGTCCAAGAACACCCTGGAGATGGTAGATGAGCAAATCTGTGGCTGTGACAATCTGCAGGACCTTCTGCTCTCAAACAATGCTCTCACACAACTGCCCAGCTCCATTGGCTCGCTGAAGAAACTGACTGCACTGAAAGTGGATGAGAACCAGCTGATGTACTTGCCAGACTCCATTGGAGGGCTGACATCTCTAGATGAGCTGGACTGCAGTTTCAATGAGATAGAAGCTTTGCCCACTTCCATTGGCCAGTGTGTCAGCATCCGCACATTTGCTGCAGATCACAACTTTCTTACCTACCTTCCCCCTGAGATGGGCAGCTGGAAGAATGCAACTGTGCTGTTTCTACATTCCAACAAGCTGGAGTCTTTGCCTGAGGAGATGGGTGACATGGAGAATCTCAAAGTCATCAATCTCAGCAACAACACGTTAAAGAATCTTCCCTACAGTTTCACTAAACTGAACCAGATGACTGCGATGTGGCTGTCTGAAAATCA------------------------------------------------------------------------------------------------------------------------------------------------------------------------------------------------------------------------------GGAGGGAAATTTGAAGCGCTACCCTACACCTTACCCAGACGAACTCAAGAACATGGTGAAGACAGCCCAGTCTGTGGCCCACAGGCTGAAGGAGGATGAGTCAGGTGACGAGGCAGGGAAAGATGTAAAACCAATCGAAAGGAACCACGTCGGAGTGCAGGATGTGGGAGTTAAGGTGATAGAGACCCCCTGTTCCAATGGATTGGCATCAGATGTGGAGCCCCAAGTATCAGGTGTTCCAAACCTCTGCACCCCAGAATC---AGACACTTCTGAGTCTTACATCTCTCAGAAAGTCCCACTGAAGTCCTCAGAGGGCTCTATGATGAACCATGAGGACACACTGGAGGATTCTGAGGAGCTGTCAGATGAAGAAGAGATGAAAATTGCTGAACTGAGGCCTCCTCTTATTGAAATCTCCATCAACCAGCCTAAAGTAGTGACTTTAAGTAAAGATAAAAAAGATGATGGAAAAGATGCAGACTCTTTGCTTGATGACACAGTGGCCAACAGCAACCAGAACAACAGCAACTGTTCATCTCCTTCGCGTATGTCTGACTCAGTTTCCCTGACTACAGACAGCAGTCAGGACAACTCTCTGTGCACCCCTGAGAGGGAGGCAAAGATGCCTTTCCTGCCCAAAAGCCGGCAAGAAGATGAGAATATGAACCAGCCTAAAGACACCACCCCTCTCCTCCATAATGGTAATGGATCGGAAACATCCCTTCAGGCCCTTTTAAAAACCCAGCAGTCCCCACCAGAGAAATTAGGTGACTACGACCTGTCCATGGAAGCTAGACTGGCCTTCATCGAGAAGGGGATTAACCATGGCATGGGAGACACCTACACCAAGTGGGACCAAATCAATATGAATGTGTCCAAGCTGCCAACTGACAATATGGTTCAGTTGGACGAGCTGGACAGAGCCAAGAATGGTTCAGTAACCTGTAAGGACTTGGACAGCAAGCAGGGTTTTAGCAATGACAACATGGGGCATTTACAGAATGGAAACCAGCAGGTCAGTGACTGCATCAGTAGGCGATGAGAGTGGAGACATCTGCTGTGTATGTGGCTTCGGCGTGACAGCCAGCAGTGACATGTCTCTGTCTCGCAGCACAGAGGAACTGTCTCCAGAGAAAAGGTCCCATCCCCCACAGGTGATGAAGTCACACAGTGTCAGTAACATAGAAACAGGGGGCATGAGGTTGTATTCGTTTGAGGGTGATGATGACTCCTATGACACAGCAGCAGTGACTATGATGGCCGGATCCGGCCCAGGGACAGGAGCTCAGGGCCAGAGCATAGTACGGAGCAAGTCAGCCCAGTTACTCAACGACCAGGCTCTTCAGGTCTACCCCAGCTCCTCTGCATCTTCCTCAGACCTGCTCTCCACTTCTAAGCCTCCTGTCGGCACCAGCAGATATCCAGTCACCTCCAGCATGGCTATGGGCATTTCTCCCCCTCAGTACAACATACAGTACACAAGCAGTGCCATGCCGAAAGAGGCACTCTGGGCCCAGAGGACGCCCATCCCCCCAGAACAACAAGGCTACCTCCCTCCTCCTCCACATTCACTAGCCAACACCAACTACTCCAACCGTAATCAGGCACCTTCTTACCCTCTGCAGCCCCAACAGAGGGGGCCTTCTATGACCCCCAAACCTTCTGGGGACATGTGGAGTATGGAAAGACTTCATGCTACTGCTGGCCAGCCTAGAAGCAGCACTCTTCAGAGGCAAAGCAGCACCACGTCCACAGCCTCCATGGGTGACGCAAGGCGCA------TGCCTGAAGGAGAATACATGACTTACAGAGACATTCACACCCTCGCTAGGGGACCACTGGCAATGAGCCAGGCCATGCAGAGACCCCTCTCCGCTCGCACTTACAGCATTGATGTACCTGGAGCTTCCAGGCCTCTCAGCGCCAGACCACAGCCCCACGAGCTTCCAGAGAGGACCATGTCTGTCAGTGATTTCAACTACCAGCACAGCAGCCCCAGCAAGAGGCCCAACACCAGGGTGAAGTCTGAGCACTCGCTACTGGACGGGCCGGGACAGGGAGCAGGAAGGGTGCCTGCAGACTGGAGAGACCAGGTGATGCGGCACATAGAGGCCAAGAAAATGGAAAAGAATGCACTGTCTCGCTCCTATAATTCCAATAATGCTCCTCTGAGCTGGTCTCACTACAGCAGCTGTAGGGATATGCATGCCAGCCAAGGGTCTCTGGTCTTTAGCGCCAGAGACGGACAGCCCTACGGAGCTCTGGGCTTTTGTGATGATGTGTTTGG--ACAAGGGCAGCAGGGCTACACCATGGACACCCACAGAAAAGTGCCTTTGATGAACGGTCAGATGGGTCCTCCTGTTCGTCCTCAAATGAGCCAGACGCCCATTGCCCGTCACCCTTCCAGGGAACAGCTCATCGATTACCTGATGCTCAAAGTTTCCCAGCAGCCCCAGGGGCCACCGCGTACCCCACACGATACGCAACATGAGATCCGTGTGAAAGTGGAGAAGAATCCAGAACTGGGTTTCAGTATATCAGGAGGAGTAGGAGGCCGGGGAAACCCCTTTCATCCAGATGACAATGGTATATATGTGACAAGGGTTCAGCCTGAGGGGCCGGCATCCAAGATTCTTCAGCCTGGAGATAAAATTATTCAGGCAAATGGGTACAGCTTTGTGAACATCGATCATGGGCATGCAGTGTCCCTGCTGAAGATGTTTCCACACATGGTGGATATGACTATCATCGAAGCAGCGTCTGCGTAGATGCATCACGGAGTAGAGCAGTTTGGCGGGCGTGGCACACGGGATTCCTTCCCTCTGGACGGACTCAACCGGGGGCCATGGCCTCCCGTGGGCAGCCGCGCCTGGCAGCCACCTGTCA--------------------------------------------------------------------------GGAGCATGGGAGAACTAGGGCAGTTGTATGAATCCCACCTCCCTCCTCAAGGACATCCTGGTGTGCCTCTTGCCAATGAGCACTCACTCCGTCTACATAATGGAGGTTATGCAGGCAGTGGTGGACCACCCCCAAACTCACATCTTTCCCACAGCAGGTCCAACCAACTGCTCAAAGGAGCAACATGTTCCCCGGGGTCCACCATTGCTGGGAGATGAAATGTGGGCACAGGTGCACCAGCAGAGGGGGTACCCAGGGAAGATGTTGGGAGGTCAGCTAAAGAGACCAGGCCCGCCACTAGGAGAACACTCTGTTATCCAGCACACTCCTCCACAATCCCTGCACTCGTCGTCCCGACCTCCCACTGAGGACTGTCCCAGTCCCAGTAAGAGGAAAAAGAGCTCGGATCAGGTATCCCATCCTGGGCTTCAGCGTTACTCTGGGCAAACTATGTTGCAGCAGCAATCACCAGTTCACCACCTCCCTCCAAAATCTGCATTCTGGAACCCGCTTCACAAGGAAAGCCCTCCCTGGCAGCCCCAACCTCTGAACGTAAAAACCCACAGGCACAGGAGTTCCAGGAACCCAACAGACAAAGAATGGCCAACTACAGCCAAAAATCCTCTCCTGCATCCTCCTCCCCTTCAGTCAAACTCATCTGCAGGGAGCTATAAACGTGATTGTGCTCCAAAGCTCAAGAAAGACCCGTTCAAACCTCAGGCTGTAAATCATCAGTCCCCTCACTCTTACCCCAGCCCCAGATTAGCTCCACCCTGCCAGTCCATGGAGCCTCATGGTTCTCAGAACCAGAGAGGAGGTGGCAGCCAAGCTACCTCCCACACAGCATCTACCCTAACCAGAGGTGACAAAAATCAACACCTACAGTCATCACCAGCAAACCCTCCAGCAACCAGCAGCAGTGTGCCTTATAGCCACTTCCAGCCTCACCCGGGGCTGGGGCACCAGGGTCCCCCTCCACCCCCTGCTGCCAACAGCAGAATCTCAGTACCTCAGCAAAGTGGGCCCCATGGGGCCTGGCGATACCAGAGCAAACCCAGCAGTCACTCCCGGGAGTCGGACATCTACAGGCCTCCAGGACTGCTACCTCAGCGACAGCAGAGCCACAATCAGGTTGTTGACAGTCGGGTTCCCTCCCAGCGTGTCAGTCCTCTTCCCTCCACCCGAACACCTGTCATTACCCCCAATGTTCCTCCTGTCCGATCAGCCCCCAACCGCAACCCCCCTGTTGGTTGCTCTGAGAACATGGCAAAAAGATCAAGATTCAGTATGCCAAACCTCCACTAGACTAGGCCTACTGCACATCTGGATGCTCTGCTGCAGCTGGATACTCGAAGAGGCCATATGGCAAGCAAACATCACAAAGAGGAACCTACCAAGTCCCAACACACAAAGGAGAAGAAGTCATACTATACCCATTCTGAACTGGAGCAACATCCTCCATTTTCCTCATCATCTTTGTTCTCCTCAGGTCTCCAGAGGGCAGGTGACAG---------------AATTTCAAATCCACTTGCTAACCCT----GTTCCACCTTCCAACTCTGCCCAGGTGTATTCTCATCCTCCCACCTCTGTACCCCAGTCCATTGAAGAGGCTCTAGACAAGCTTGATGCTGAGCTAGAGGGACACATGCAAGCTGAGGAAAGGAGGAAGAGGGATAAAGAGGAGCTAGAGAGAAGAATCAGAGAAGAAGAGAGACTAAAGAAAGAATGGGACATGAGACAAAAGCGGGAAGAGGAGAGGAAGAGGAAAGAGCTTGAAAAAGAGGAGGAGAGGAGGAGGAGAGAAGAAGAAGAGAATGGGAGAGGCGGGAGCAAGAGAGAAAGAGAGAAGCAGAGAGGCTGGAGGAGGAGAGGAAAAACAGAGAATGGGAAA------------AGAAGAAAGAGCAGGAGAGGCAGGAGAGAAATAAAAGAGAACTAGAGAGGCTGGAAGAAGAAAAGAAAAAG---AGAGAGCTGGAGAGGAAAGAAGAAGAGAAAAAGAGAACGGAGTGGAAGAGGGAGGAGGAATTGTACAATGCAATAGGCAAAGAACAGCCAGCTACTGAAAATCTGGAAAAACTACTCTCTGACAACGCCTCCTCAACACACCCACCCCCTCGCCTCTCTTCCGCTACT------CCTTCAGGTCCATTACCCCCGGTTTCCCAGGTTTCACCCCCCTACCCCTGGCTAAGCCGTGGTGGCGTAGTCCCCTGTCCACCGGGCCAGACATCTGCCACCAACACTCCTGTAGAAAGGCTGCGGCCACCTCCTCTTACACCTCAGACTGATTATGCCAGAGAAAAGCAGAGGCAGAGGGAGATGTGGAGCAACAATGGCGGAACGACATTCAGCCCCTCATCAACACACAATACCTCAGGCATGAACCAGCCGGTATACCCCCCCAAGCCTCCGGCAATGCAAGCTGCACCCAGTCAATCCAAAGACTCAGCCAAGGAAAGAGAGAGCAGCCAACTCTCTCTCCCCACATTGACACTTAGAGAACCCCCCAAACTGTATCAGGCTTTCCCCAGAGAAAATCCT---CCACCACCTTTATCCTCCACCTCCACAGGGAGAATTCCTAACAGGCAGGTGACAGGAAGTGGTTTGGAAAATGCTACCAGCGCACCAATTTTGACAGTGCACAGTTTGAGGAGGAGCCCTCTGAGGTCAACACTGCTTCCTGATGGCCTGGCTAACATTATGGCCATGCTGGATGAGTCTATCAAAAAAGAAGAGGAGATGTGTAACAGTGAGAAGTCTGGGTCCACAGGTCTTCTTGGCAAGTTTTCTCCTAGTGCTCCACCTGTCAAAAACTACCTGTGTGCACCAGACCTCATTCCAGCAATGAAACAACAACCTAACCAGGAAGAGTTTGGATCAAACCCCCATGCTAGCCCTCCTGTGCTAAGTCGCCAAGGCTCTCTGGCATCCCCTTGCAGCCGGACGTCATCTGTTAACGAGGAGGATGAGGACTACCTGAAACCGTTCCCTAATGTCTCTAAACAGTCAATTGATATGGATATGGGAGTAGCCAACACCAATTACCGCCACAGTGACCTGGCTAAACTTTATGGCCTCCCTGAGCAGACTAAAAGTGAGGCTGATGAAGATGACGATGAAGAGGATTCTGAGACCCCATCATGTTCTCCACCACCCCAAAGACCCCACCTCCACCAAACAGGGGTAAACAGCATGTTCAAGTCCCTGGCGACAGTTTTGGAGAGCCAGAAGTATGCTTACAGAGGTGGGCCTTTTGGGCGACCCCCTCCATCAGCTCTGGTTGGGGTCAAATATTCCTCTTCACTATCACTGGGCCCTGGTATCTGCCCCCAGCAGCAAGGCTGTTCTCCTACGTCAGATTCAACCAATCCACCGTTCAGTCCAGCTGCCCCACCTTTAAAGTCCTCTCCTC---TGTTGGAAGATGAAAAACTCAAAATAGAGGATGAAGATGACTGGAGAGATGATGGAGAAGCAACAGAAGATTCCATCAAAAAGGAGAGTACTCCTACCATAAAGCCCATTAAGGTGGTCAAAGAAGAGCAAAGGTTGATGACCATCTCAGAGTCTTCTCTGGCAGAATTGGGCAAGAGTTGTGAGGTCATCCTTAGTCGACAGTCACTTCCTAACAAGAAGTCCCACGATAAACCCAACAGTCATAGGAAACTGGAGGAAAGGCACAAACATGAGAAAGGAAAAGAACACAGAGATAAAGACAGACACAGGGACAGAGAGAGGGAGAAAGAGAAAAAGAGAAAGCACAGTCACAGC---AGCAGCAAGAAGCATGAAGACAGGAGAG---AAAAGAAGCATAGAGATAAGAGAGAGGATATGGCCTTCTCCTCTTCATCCTCGTCCTCCTCCTCTTCCTCCCATTCCAGCTCCAGCCACAAGCGGCACAAGGATGGCAAGACCCATA------AGAAAGATCGCAGAATTCTAGGTGATCTCAACCTTCAGAGCAAAGATGGGTCTGAGAAGAGTATGAGCGAATGTGACACAGATAAAAAGAAACGCAAGGAAGCATTTGGTGCCAGCTCCACCAGTGAAGGTGAGCATGCAGAGTGGACGTCAAAGTGTTCTGGAGAAAG---ATCTGAGCACAAAAAAGGCTCGGAATCGGGTTCTTCGTTAGGTTCCACCGACTTCATGAAATTGAAGGCACTGTCAGATGGGCCACCCAAAGAGCTAAAGATTCGCCTGATTAAAGTGGAGAGCGGGGACAGGGAGACATTCATTGCCTCCGAGGTGGAGGAAAAAAGAATCCCACTGGAAGAAATCAGCATCAAAAACACTGCCAGTGAAATCATCAGGTCCTGCAAGGCAGCCAGAGTCAAAGGAAAGTTCAAAGAGTCTTTCTTGCTCCCAGCCTTCTCCGTGAAGCCCATCATGACTTCTGAGGAACCCATTCCTAGGGAGAAGCTCAATCCTCCTACACCCAGTATCTATTTGGAGAGTAAGAGGGACGCCTTCTCCCCTGTGCTGCTACAGTTCTGCACAGACCCCAAGAATCCTGTTACTGTCATCAGAGGCCTGGCAGGATCTCTACGACTCAACCTTGGACTGTTTTCTACAAAGTCACTGGTGGAAGCCAATGCAGATCAGGCAGTGGAGGTGAGGACTCAAGTACAGCAGCCTGCTGATGAGAACTGGGACCCCAGTGGGACGGGTCAGACCTGGCCCTGTGAGAGCAGCCGTTCCCACACCACCATTGCCAAGTACGCCCAGTACCAGGCCTCCAGTTTCCAGGAGAGTCTGCAGGAGGAGAAGGGCAGCGAGGATGAGGATGATGAAGATGATGAGAAGGAGAAGAAGCCATCCATCAGTTGTGATACTCTCAGCAAGGACAGTTTTAAAGAAAGTAGCAGCGGTGAGCAGAAACCAGTTGGGAAGATCATTAAATTTGGCACCAACATCGACCTATCCGATCCTAAGAGGTGGAAGGCCCAGCTGCAAGAATTGCAGAAGCTGCCAGCTTTTATGCGTGTATCATCCAGTGGAAACATGCTAAGTCATGTTGGACATACAATTTTAGGCATGAACTCTGTTCAGCTCTACATGAAAGTTCCAGGGAGCCGGACACCAGGTCACCAGGAGAACAATAACTTTTGCTCAGTGAACATTAACATTGGTCCTGGAGACTGTGAGTGGTTCTGTGTCCATGAGGACTATTGGCAGGCCATCAATGACTTTTGTGAAAAACACGGAGTGGACTATCTGACAGGGTCCTGGTGGCCTGTGCTGGAAGACCTCTACAACGCCAACATTCCCGTGTATCGCTTCATCCAGCGACCTGGAGACTTAGTATGGATCAATGCTGGAACTGTTCACTGGGTCCAAGCTGTGGGCTGGTGCAACAACATTGCCTGGAATGTGGGACCCCTGAATGGTTACCAGTACCAGGTGGCCCTGGAAAGGTTTGAATATAATGAAGTAAAGAAGGTTAAGTCCATCGTCCCCATGATTCACGTGTCCTGGAACGTGGCCCGCACTGTCAAAATCACCGACCCAAACACTTACAAGATGATCAAACACTGCTTGCTCCAGTCCATGAAGCACATCCAGATCCTGCGAGACCAACTTGTGGCTGGCGGCAAGAAGATTTCCTACCAGAGTCGGGTCAAGGACGAGCCTGCCTACTACTGCAACGAGTGTGACGTGGAGGTGTTCAATTTGTTGTTTGTGACAAGTGAGAACAGCAGCAGGAAGACATATGTGGTTCACTGTGAGGACTGCGCACGTCAGCGGAGCCCCAACCTGACCAACGTAGTGGTGCTAGAGCAGTACCGCATAGAAGAGCTCATGAACACTTATGACTCCTTCAGCCTGTTCACCTCCTCTGTCCGACGTATGGCGAAGATCGCCAAAACGCACGAAGATATCGAGGCCCAGATCCTGGAGATCCAGGGAATGAAGGCTTCTCTGCTAGAGGAAGGAGAGCAGGGAGTGGGCCTTGATTCTACTGGCTTCTATGACCAGGAGATCTACGGGGGCAGTGACAGTCGCTTTGCTGGTTATGTCACCTCCATCGCTGCCAATGAACAGGAGGATGATGATGAAGATGATTCATCAACAAGTTTGCTGGCACCAAAGAAGCCAGGGTACCATGCACCAGTGGCTATACTCAATGCCATTCCTCAGTCAGACGAACAATATGACCCATTTGCAGAGCATCGCCCACAAAAGATCGCAGATAGGGAAGATGAGTACAAAGCCCGGCGCAGACAGATGATCATCTCACCTGAGCGTCTCGACCCTTTTGCAGATGGGGGCAAAACGCCGGATCCCAAGCTGCAGGTCAGGTCGTACGTGGACGTCATGTTGGAGCAGAACCTGTCCAAAGAAGAGAGAGAGATTCGTCAGCAGCTGGCAGAGAAGGCCAAATCAGGGGACCTGAAAGCTGTCAACGGGTCCGCTGCCAGCCAGGCTGCCACAAAGCGCAAGCGTCGCTGGGACCAGACAGCTGACCAAACTCCCTCTAATGCTACACCCAAAAAGATGTCCAGCTGGGACCAGGCAGATACCACTGCTGAGACTCCGGGACACACCCCTGCACACACACCCTCTAACAGCCGATGGGATGAAACCCCTGGCCGCCCTAAAGGCAGTGAGACCCCAGGGGCCACTCCCAGCACCCGAATGTGGGACCCCACACCCAGCCACACACCTGCTGGAGCTGCCACTCCTGGCAGGGACACACCTGGACATGCCACACCTGGACATGGTGGAGCCACAGGTAGTGTGCGCAAGAACCGCTGGGACGAAACACCGAAGACAGAAAGGGAAACACCTGGACATGGAAGTGGCTGGGCTGAAACCCCACGTACAGACAGAGGAGATGAATCAGTGGGTGAGACTCCAACCCCGGGAGCCAGTAAGAGAAAGTCTCGGTGGGATGAAACACCTGCTAGTCAGATGGGATCCTCAACACCACTACTCACCCCTGGAAAAACTCCAATTGGAACACCAGCCATGAACATGGCTACTCCAACACCAGGGCACCTGATGAGCATGACTCCAGAGCAGCTGCAGGCGTGGAGGTGGGAGAGAGAAATTGATGAAAGGAACCGGCCTCTTACAGATGAGGAGCTTGATGCCATGTTTCCAGAGGGATATAAGGTCTTGCCTCCACCAGCAGGCTACGTCCCCATCCGTACTCCAGCTCGTAAGCTGTCAGCCACGCCAACTCCAATTGGAGGCATGACTGGCTTTCACATGCAGGCTGAGGACCGCACCACAAAACAGATGAATGACCAACCCTCTGGAAACCTCCCCTTCCTCAAACCTGATGACATCCAATATTTTGACAAATTGCTGGTGGAGGTGGATGAGTCCACTCTGAGCCCCGAGGAGCAGAAAGAAAGGAAGATCATGAAGCTACTACTGAAAATTAAAAATGGAACACCACCCATGAGAAAGGCTGCGCTGCGTCAGATCACAGATAAGGCTCGTGAATTTGGAGCAGGTCCTCTGTTCAACCAGATCCTGCCACTGCTGATGTCTCCCACCCTGGAGGACCAGGAGCGCCACCTTCTGGTTAAAGTGATTGACCGTATTCTCTACAAGCTCGATGACTTGGTCCGTCCATACGTCCACAAGATCCTGGTGGTTATTGAGCCGCTGCTGATTGATGAAGATTATTATGCCAGGGTAGAAGGAAGAGAGATCATCTCCAACTTGGCAAAGGCTGCTGGTCTGGCTACAATGATTTCCACAATGCGACCTGATATTGACAACATGGACGAGTATGTCAGAAACACCACAGCTCGAGCCTTTGCCGTGGTGGCTTCTGCCCTTGGTATCCCCTCTCTCCTGCCTTTCCTCAAAGCTGTGTGTAAAAGCAAGAAGTCCTGGCAGGCTCGACACACAGGCATCAAGATTGTGCAGCAGATTGCCATCCTTATGGGCTGCGCCATCCTGCCACATCTTCGCAGCTTGGTGGAGATTATCGAACACGGTCTGGTGGACGAGCAGCAGAAGGTGAGGACCATCAGTGCCCTGGCTATAGCTGCTCTTGCTGAAGCTGCTACACCCTACGGTATTGAGTCCTTTGATTCAGTCCTCAAGCCACTTTGGAAGGGTATCAGACAGCACAGGGGAAAGGGTCTGGCTGCTTTCCTCAAAGCTATTGGTTACCTGATCCCACTGATGGATGCTGAGTATGCAAACTACTACACCAGAGAGGTGATGTTGATCCTCATCAGAGAGTTCCAGTCCCCTGATGAGGAGATGAAGAAGATTGTACTCAAGGTGGTGAAGCAGTGTTGTGGCACTGATGGTGTGGAGGCCAACTACATAAAGACTGAGATCCTGCCCCCCTTCTTCAAGCACTTCTGGCAGCACAGAATGGCTCTGGATAGACGCAATTACAGACAGTTGGTGGATACCACAGTGGAGTTGGCCAACAAAGTGGGAGCAGCCGAGATCATTTCTCGCATCGTTGATGACCTGAAAGATGAGGCAGAGCAGTACAGAAAGATGGTTATGGAAACCATTGAAAAGATCATGGGAAATCTCGGTGCAGCCGACATCGACCACAAGCTGGAAGAGCAGCTGATTGATGGCATCCTTTATGCCTTCCAGGAACAGACGACAGAGGACTCTGTGATGCTGAATGGTTTTGGCACAGTGGTGAATGCCCTCGGGAAGCGTGTGAAACCTTACCTGCCTCAGATCTGTGGTACGGTGCTGTGGCGTCTGAACAACAAGTCGGCTAAAGTCCGTCAGCAGGCGGCTGACCTGATCTCCCGTACGGCTGTGGTTATGAAGACCTGCCAGGAGGAGAAGCTCATGGGTCACTTGGGTGTGGTGCTCTACGAGTACCTGGGAGAAGAGTACCCTGAGGTGCTGGGTAGCATCCTTGGAGCACTGAAGGCCATTGTTAATGTTATTGGTATGCACAAGATGACCCCACCAATCAAAGACCTGCTTCCCCGTTTGACACCCATCCTAAAGAACAGACACGAGAAGGTGCAGGAGAACTGTATCGATCTAGTGGGCAGGATCGCCGACAGGGGAGCCGAATATGTGTCAGCCAGGGAGTGGATGAGGATTTGTTTCGAACTGCTGGAGCTGCTGAAGGCTCACAAAAAGGCTATCCGCAGAGCCACTGTCAACACGTTTGGTTATATTGCCAAAGCCATCGGCCCCCATGATGTCTTGGCCACTCTGCTCAATAACCTGAAGGTCCAGGAGCGTCAGAACAGAGTCTGCACAACCGTGGCCATCGCCATCGTCGCTGAGACCTGTTCACCCTTCACAGTGCTGCCGGCGCTCATGAACGAATACCGTGTGCCGGAGCTTAACGTGCAGAACGGTGTGCTCAAGTCCCTCTCCTTCTTGTTCGAGTACATCGGAGAGATGGGCAAAGACTACATCTACGCTGTGACACCACTGCTGGAGGACGCACTAATGGACAGAGACTTGGTCCACAGACAGACAGCCAGTGCAGTGGTCCAGCATATGTCTCTGGGTGTCTATGGCTTTGGCTGTGAGGACTCCCTCAACCACCTCCTTAACTATGTGTGGCCCAATGTGTTTGAGACATCGCCTCACGTGATCCAGGCAGTTATGGGAGCCCTGGAAGGCCTGAGGGTGGCCATCGGGCCCTGCCGCATGCTACAGTACTGCTTACAGGGTTTGTTCCATCCAGCCAGGAAGGTGAGAGACGTCTACTGGAAGATTTACAACTCCATTTACATCGGCTCACAAGACGCCCTCATCGCCCACTACCCACAGGTCTACAACGACGAGAAAAACGTTTACGTTCGCTATGAGCTGGAGTACGTGTTGTAAATGGATAAAATCGTCTCACTGTCAGATGGAGACAGTACCGAACTTCAGAAGTACCTGTCCTCCCTCACGGATGATCAGATAATCACTGTAATTACTAATAGCGCGTTAAAGGGTAAGAAGGTCGGCACCACCATTAAAGGCATATTTAAAGGTTCTCCACCCAGTTCTACTGAAGGGTCCAACCGCAGACTTCTTGTTTATCAACACTGCATCCCGCTGTGTGAGTCCGGGGACCTGCAGCCTGAGGTGGCATCTGATATTATCGGACTGCTGATGCTAGAGACTCATACATTGTCTGGACCTTCTCTTGCACAACTGGCATCTATTTTTGTTGAAGCCATAAAGGTGGGAAAAATGGGCAGTGGGAAATCCCTGGAGCTGTTTCCTACTGTGCTTACTGCCCTTGCAGCCTGTGAAGCCTTGTCATATGGCAAAGGAGAGCTCAGTGGTGAGGAATACAAGAAACAGCTGATCAACACTCTCTGCTCAAGCAGATGGGACCCACAGTGTGTTATCCACCTGACAACCATGTTCAGGGATGTGCCCCTGTCATCAGAGGAGCTGCAGTTCCTTGTGGAAAAAGTTCTGAGGATGTTCATCAAGCTGGATCTGCAGGAGATTCCACCACTGGTTTACCAGCTGCTGCTTTTGTCTGCAAAGGGTTGTAAGAAACAGATCCTAGATGGAATCATTAGTTACTTTAAGGAGCAAGATCTTTGCCAGGAAGAAGAACAGAAGCATGGAGAAAGTCTTGATCTAGAGGTTCAGTCCATTCCACAGGATCAGTTAAGGTACGTGGAGGGCACGACAATCCTCCACATAGTCTTTGCTGTAAGACTTGACCACGAGCTCGGAAGAGAATTCCTTAAAAACTTTAAGACATCATATGTGGACCTGTGTCCTTTCAGTATCGCGCTGCTGCTCTCAGTGGCCCGTATCCAGCGCTATGAAGAGCAGGTGTTTGAAGTTTTGAAAGGGGGAATCATCAAGAGTTTCAAAGATGAGCAGCTGCAGCAGGGCTCAAAGTTCCTGCAGGACCTCATTCCTGGACACTGCAGAGTGGCTCAGATGATACTGGACACAGTCAAAAACAGCGTGTTTGGTTGGGATCATGTCACCCAGGGGCTGGTGCAGCTCGGCTTCTTCCTCATGGACACATTTGGACCCAAACCTGGACCATTTGGTAAGACCTCAGAGGGGTCTGTCACTGTAGCCCGGACCCCCACTCAGCAGGCATGTAAGCTGGGAGGTCAGGTGCTGCTCCAGGGCTTTAAGATCCATGAGCCAATCAGAGGAGAGATACTGGAGCAGGTCTTGAATCGACTGGTCACAAAGACAGCTTCACCTGTCAATCATTACTTAGAGCTTTTCTCTGACATTGTGGTCTCTGCTCCCATGATCCTCCTGGAGTCATCATCTAAAGTAACAGAGACGTTTGACCACTTGTCGTACCTTCCTTTGGCCACTGTTCAAGGTCTACTAAAAGCTGTTCAGCCTCTGCTCAAGGTTAGTATGTCCTTGAAGGATGCTTTAATTTTAGTTCTTCGCAAGGCCATGTTTTCCAGCCAGCTGGATGGCAGGAAGTCAGCAGTGACTGGCTTCTTGTTGCTACTGAAGAACTTCAAAGTGTTGGGCAGTTTGGCTTCCAGCCAGTGTAGCCAGGCAATCTCCTCCAGTCAGATCCAAGTGGATGTTCATTCTCGTTACAACTCTGCTGCCAATGAAGCTTTCTGTCTCGAGATTCTCAGCAGCCTGCGCCGCTGCCTGGGCCAACAGGCAGATGTGCGCCTTATGCTTTATGAGGGCTTCTACGATGTCCTCCGTCGCAACTCCCAACTTGCAAGTTCCATCATGCAGACCCTCTGTTCACATCTGAGACGGTACTATGAGCCTGAGCAAGACCTCCTGCCTCCAATGAAGCTGGAGCCTTGCATTACAGCTCACGGAGACCAAGTCTTCCTCCAGGAGCCACTGGCCCATCTGATAAGCTGTACTGTGCATTGCCTGCTGTGGCTGCAGACCATGCGCCGATCAGTCAATGCTGGCGACAGCGACGATGATGAGGAGGAGGAGGGATACCAGTCTGAATTACAGACAATTCTAGACAGCATGACAAGACGCATGATCAAGAGTGAACTTGAGGACTTTGAACTAGATAAGTCAGCAGAGTTCTCCATGGGATCCAGTGTTGGTGTAAAGAATAATATCTATGCTGTGCTTGTGATGGGAGTGTATGAGGTCCTCATGGAGTACAATTTTATCAAAGCCGACTACAGTAAGACTCGCTTTGAGGAGCTCCTAGAGTTGTTTAACCGCTACCACAAGCTGTCTGAGATACTGAAGGAGAAATCTGGAAAGGGTCGAGTGCCCTCAAACAAGACTCCCCGCAGTTTACTTTCTTTGGGTTTCATATCAACTCTGCTGACTGTGCTCTTCAGGGACAGTACTCAAAGCAAAGAGGAGGCCCTTTCAGTGCTACGTTCAAGTGGTGAATTTTTGCGTTACGCAGTAAATGTAGCCGTACAGAAGATCCAGCAGTTGGAAGAAACTGGACACACAGACGGCCCAGATGGACAGAACCCAGACAGGACTTTCCGCTTCCTCTGTGACATGACAAGCGTGCTGATGTGGCGATACACCAACATCCCCAGTGTGGTGGAGGATCCAGGAAAGAAGGAGAAACGGTCTAGCCTGTCTCATCTGTGTCTAGAAGGTCTTCTCAAGATCTTCACAACCTGCCAGCAGCGCTATCCAGACAAGATGGCCCAGCTCCTCTCCAACATGGACAAGGACGATGACAAAGACAATGGGTACAGAAATGAACTATTTTTACATCCGTCAGTTTCAGAGGACGCTGTTCTCTCAGTTAAGTGGAGGGGAGGAGGAATTTAACAGCAAAGAGGCTCAGCTGCTGGTGAACATCTTGAGCGTGCTCTCGCGTCAGCTAAAGCCGTCCTCCCAACAGTTTGTTCAGATGATCACGTGGACTGTGAAAATCTGCAAGGAGACGAGTTTTGAGGATTCTGCTTTTTCCAAGGGACTGCTCTCGCTCCTCTTCAGCCTACATGTTCTCTATAAGAGTCCTGTAAGCCTGTTGCTGGAGCTTTGCCAGGACATCCACAGTCAGCTGGGGGATATTGATCAGGATGTGGAGGTGGAAAAACAGTTTCACTTTGCCATTGTCAACATGAAGACTGCATCGACAGTAGCACTGCTGGTCCTGTCTCAGGTTGACAGGGTGCTTGATGAAGTAGACTGGCTTATTGCCAGAAAGAAAAGCCATACAGCCGCTGCTAAATCTGTCTCAGACAAAGCCACCCAGACTACAGACCAGCAGGATCCCATAGAGAAAGCAATGACACTCCAGCTTGGGACTCTTTTGACAGCATTAAATGAGCTGATCCAGACGGCGCTCCTGCCTGGCACCTGCACCATTACACTGCTGAGAGAACTGAGTCGCACATACACTATCCTCACCACCCTGGTCAAATATTACATCCAGGTGTGCACCAGCCAGCACAGAGCACTGCCAGCTCGCTTTGAGAAACTGGTCAAACTATCTGGCTCCCACCTAACACCACAGTGCTACTCTTTCATCACATACGCACAGAGATGACAAGAAGAAAAAGAATGAAGTGAACACAGCTGCTTCTGCAAAACTTCTGCGTGAGACGAAGGCCATCCCTAACTTGATCTTCAGCATTGAACAGTATTATCTCATTACACTTTCAAAGAAATCAAAGGTCAATCTGATGCAGTACATGAAGCTGAGCACTCAAGAGATTTCCGCATCAATGCTGCTACTCTGGATGCAGCCCTGCAGGAGCAGGATGACGATGTCAAGACGAGTCACGACACAAGAACCGAAGCAGAAGAAGAGAAAACAATGAATGCCGACGAGTGATGGCCCCAGCCACTTCCCGCTCTTTGTGGCTCCACCCAATGGAAACCACCAGAGGTCTCC------------------------------------------------GCCCCCTTGAGCCTTTCAGAGGGGAACCAGC------AGCGTGCTCAGAGCCTTCAGCAAAGGAAGAACACACTGATTTGTTGTGGTGTTTCAATGTTTGCTTTCTTCCTCACGCTTATCCTCATCTTCAGTCTCGTGAGACGAGATGTGTTAGACGAGAATTGTCCCGACCACAACCTATCCCTTAGCAGCTGGAACCCCGGACACCAACCCGACAAGGCAGTTGTAGTCAGCAGAGGACATTTGTTTAGGCTGGATTCTTCTGCTACCCTCCAATCACTAACCATCCAGTCAGGAGGTCTGGTCGTTTTTGCAGACAATGCTGAAGGCTCTAAAAACATAACATTAAGAACACATCATATCCTGATAGAACAAGGTGGAGCACTTCACATTGGCGCTCCCAAATGTCGCTACCGTTCTCGTGCCACCATCACGCTGGTGGGCCGCTCCGACAACAAGGCGATCCCTGAGGTTCCTGGCCTGGGCCGCAAGTTTATTGGTGTTAAGGGCGGTGGAACTCTGGAGATACATGGTACAGAGAGAGTTTCCTGGTCTCTGCTGACGCGGAGCATCTCTGCATCTGGACTGTCCACGGGAGGTCATGCCTTCCAGCGGAACTTTAGCAGAGGCATCAACCTGCGCGTGTTGGACCAGGACACAGGTGCTGTGCTGTTATGTGAACGCTACGACACACACGACTCCCGCAATGACAGTCGCCAGCTCACCGAGCTGCTTCGCTCCCTGCCCACAGGCCGCATTGTAGCGCTGGCTGTGGGGGACTCGGCCTGCAAAAGTCTTCTGGATGAAACCAAGAAGGCCATTGAAGAGACACTCGGCAGCAGATTTGTCTATGATCTAAAATACAGGCAGGCGTGGGCTTTGGTCTCTGTTGTAGGTGGTGGTAACGAATCGTGCTCAGAAGAGGTTAGGGAACATGAAAACCACGACACCGGAGGGAGAGCTCTAGCAAAACGCAACTTCACCACTGTGGATGGAGTGGGCTTCTCAGTCACTGCCTACAGCGAGTGGAAGAACGGTTTCCCCATCTCAGGCTTCCAGGTGGATGCTGTAGACCAGGTGGTGCTAAACTTACAGGATGAAGTGCAACAGACCTGGAAACCTGGCGATCGCATTGTAATTGCCAGTACAGACTACTCCATGCATCAGGCTGAAGAGTTTGCTCTATTGCCCTGCCCACACTGCACCAGCAGGCAGGTCAGGATACAAGGAAAGCCTCAGTACAACCATGTTGGAGAGATTATCGATGGAGTCGACATGCGAGCTGAAGTGGCGCTGCTCTCCAGAAACATTCTCATCCATGGAGAAATGGAAAAGTCCTGCTACGGAAACAACTTATGCCAGTTCTACAGTCATGACACCTATGGAGGCCACATCAAGATTTTCCGTAACTTCTCGTCAGTGCATCTGTCCTATGTGGAGCTGAAAAATATGGGTCAGCAAGGAGAGAAGTCCAGCTACCCTGTGCACTTTCACATGTGTGGAGACGTTGACCAGAAGGGAGGCTACCGGGAGCCGACCTATGTGGATGGGTTGTCCATACACCACTCCTTCTCACGCTGTCTCACTATTCATGCCACCAACGGTCTACTGGTGAAGGACACTCTAGGCTATAACACCTTGGGTCACTGTTTTTTCCTTGAGGATGGGATCGAGCAGCGGAACACTTTTTACCACAACCTTGGCTTGCTGACTCAACCTGGGACTTTACTGCCCACTGACCGCAATGAAACTCTCTGTACCAGCATCAAGGACAAAGTCTACGCAGGCTACACTCCCTCACCTAGCACAGAGTGCAAGGCAGTCTCAACGTTCTGGATTGCCAACCCAAACAACAACCTCATCAGCAATGCAGCTGCTGGTTCTCAGGATGCTGGCATATGGTTTGTGTTCCACAGCTCTTCCACCGGAGACTCTCATGGCCTAATACCAGAGACCAAGGCAGAGCTCACTCCCCTAGGAATTTTTTACAACAATCGTGTCCACTCCAACTTTAAGGCTGGACTGTTCATCGACAAAGGAGTGAAGACCACCAATGCTAGTGCTGCTGATCCTCGGGAATATCTGTGTCTAGATAACAGTGCCAGATTCCGCCCGCACCAGAATGCTGACCCTAGCCGTCCTCGAGTGGCAGCAGTCATCGACACTCTGATCTCCTTCAAGAACAACGACTTGGGAGCGTGGATACGTGGTGGTGATATTGTCATCCAGAACTCTGGTTTTGCAGACAATGGAGTGGGATTGTCCTTTGCCAGTGATGGTAGCTATCCTAAGGATGAAGGCTCCAGCCAGGAGGTGACGCAGTCCCTGTTTGTGGGTGAAAGCCAAAACAGAGGGACCAACGGAGGTCAAAATAAATACTGGGGACAAGGAGGGGCTGATGGAAAAATGAGGACACTGCCTAGAAACAGAACGTTCCCGATCCGAGGTTTCCAGATCTATGACGGTCCAGTGCGGCTTACACAGAGTACATTTCGTCACTTCACCCCCACAGCAGAGCGTTACACCAGTGCAGTGGGTTTCAACCTGAAGAACACCTGGCAGCTCACCCCACGAAACAACCTGTCCCAGCTCAGTTTCCAATCCACTGTGGGTCTGCGTGCATTCTTCGGCCGCCCTGGGCAGTGGTTTGAAGACAATGATCTGGATGGTGACAAAAACTCCATATTTCACGATGTCGATGGCTCAGTAACGGGCTACAGAGACACCTATGTTGGCCGAGCGGACAACTACCTGATCCAACATCCTAAATGTGTGAACATGTCCCAGTGGAATGCTGTGATCTGCAGCGGCCGCTACTCTCAGGTATACATCCAGACCCAGGGAGCCCCCAGCCTCAGTTTATCCATCAGCAGAGATGAATACCCTGATGCTCCTCTGGTACTGAGGGGGATTAATAGCCAGACGGTGCTGTCCCAGTCCATTCTGATGATGAGCAAGAGTTATACTTTGCACTGGAGTGGGCCTGCGCCCAGAGAGGTTGTCCTCTCTCTCATCAACTTTGATAAAGATGACTGGGTGCTAGTGGGACTCTGTTACCCATCAGACACCACATTTCAGATCATGGCCGACATCAACGATAGGCAAAGCAACACCTTTGTTGACCTCACTGATTATGGCACTGTGCCATCGCTCTCAGAGCTGCAGAAGAGGCCGATGGAACGGAAGTACTTCTTCGATCAGTCTGTTGGCTTGTTGTGGCTCTACCTTCGCGCCCGTCATGGTCGTGATGGTCACAGCTACTGTTCAGTAAAAGGCTGTGAGAGAGTGAAAATCATTGCCACCACATCTACTAAACAAACCTGTAACTGTACAGCTAAGGCCTACCCAAAGTACTCCAAGACTCCCTCAGACGTGGTTCCCATGCCACAACTAAATACACAGCCATGCAAAGGCTGTGGTGCTAAACAGCTTGTGTTTTCCAGTGAACCGTGGACTTCCTACCTCCAAACACAAGTAAAGTCTCTCAGCAGTAAAGAGCAGCAGAAAGGAGATGGCATCTCCTTTATCACTGTGGTGACCATGCCCTTCTCTCAGCCTGGGTGGTCTCAGTGGATGCCTGCTCTGGAAAAAAAATGAACAATACCTGAAAAGTGGAATAGGTCAATAGTGCTGATGGCAACACGTGAACCAAGGACCTGGTTGATGTAGTAAAG--TTGGCTTTTGGGGGGTTGTTCCGGCTCAAATGTGCAATAGCCAGCACTCTTATGCCCCTGTTATTTTGCAGGTTTATGTGCCTCCAATTTTGGACACAAGTGTAATCAAGATGGAGGATGAGGAGACAACTTGGCTTTGATCAAATATTACTGCTACGAAAGGTATTTCAGTCATGCTGTTGACGCCGCAGCAGCTGCCCAGAGGAAATTCGGCAATGATCCTATCTTCAGTTTCTTCCATGCATATGGTACTCTAATGCAAGATCAAATTCAAGAAGCCTCAGTCGAGTTGGCTGCAATAAGAGACAGTCAAGATGTGTCTCTCTGCACATTGATGGCCCTCGTTTATGCTGAGAAAAAACAGACAAACCCAGACAGAGAGGTCATTCAAGAGCTTGATACTAAGGTCAAAGAGGACCGCAAAACCGCCTCTCCCAAGAGTTTGTACTATGCTGGTATGTTTCTTTGGCTAATGGGGCGAAATGATAAGGCAAGGGAATACACAGAGAGAATGATCAAACTCTCCAACGGCTCTAGAGAGGGAATAGTCCTAAAAGCCTGGATAGATGTGACATCTGGTAAAGATGCTTATGCCAGAAAGGCTGGAAAATACTTTGATGAGGCACTAAAAGAGAGAGCAGATGCTTTTGCATTGATGGGAAAGACACAATACTATGAATATCGTCAAAACTACTCTGGAGCATTGGAAATGGTTAACCAGATCATTGTTAGTTTCCCTGGGTTCTTGCCTGCTCTCATCAAGAAGATGAAACTGTTGCTCAACCTTCAGGACTGGGAGCAAACCATAGATGCAGCACACAGGCTTTTACAGAAGGATAAAAATAACCCAGAGGCACTAAGGATGCTAGCTCTACATTCTTTATGTAGAGATGGAGATATTAATGAG---------------------------------------------------------------------------------------------------------------------------------------------------------------------------------------------------------------------------------------------------------------------------------------------------GAGTTGCTGTACCTGCGTGCCGTTCTGGCAGCAAAAAAGCACCGGGCTCAGGAAGACGTGACTAATCTGCTCAACGATGCAGTGGATACACACTTCTCCACACTACAGGGTCTGCCTCTGGGAGTGGAGTACTTTGAAAAGCTCAATGCTGACTTCCTGTTGGAGATTGTCAAAGAGTACCTTGCACTATGTCCTGCTAAGCCTCCAGCCCAGGGTCAGCCTCCTGCTCCTCTGCTCCAACACAGTGCCACACTGTTGGATACTGTGGTCAAACTTGTGCCAGGTCTCCTTCAAGGGGTCTTTCTACTCGCCAAAGTCCGATATCAGTCTGGCGACACTGATGCTGCTCAGAGCAGTCTACATCATTGCTTGGAACAGTGTCCTTCTTATGCTGATGCACATCTGCTAATGGCTCAGATCCATCTGCTGCAGGGTAACTTCACATTGTGTTCCCAGTCTCTTGAACTCTGCCTCAGCCATAACTTTGAGATTCGAGAACATCCTTTGTACCACCTAATCAATGCTCAGGCTAAGAAGAAAATGGGTGAGCTGGCAGAGGCTATTCAGACACTACAAATGGCAATGAGTCTTCCCGGTGTCCGGAGAGCTGCATCATCATCCAAGTCTAAAAACAAGAAGATTGAGCTGAGCGATTCAGACTGTGTCTCTATTTTTCTGGAGTTAGCTGAGGCTCTGTGGCTCAACAGTGAACAGCATGAAGCAGCAAAGGTGATGCAAGATGCCATCAATGAGTTCTCAGGCACTCCTGAGGAGCTACGTGTCACTATTGCCAATGCGGACCTGGCCCTGCTGCGTGGTGACACTGAGCTGGCACTTAGTATGCTCAGAAACATTACACCTGAACAGCCCTACTACATTCAAGCTAAGGAGAAAATGGCAGAAATATATCTAAACCACAGAAAAGAGAAACGTCTGTATGCAAGTTGTTACAGAGAAATGGTGGAGAAGTTGCCAAGCACTCACACATATCTCCTACTAGGTGATGCCTACATGCACATCCAAGAACCAGAAAAAGCCATTGAGGTTTATGAGCATGCTCTGAAGAAAAACCCCAAAGATGGTGCTTTAGCCAGCAAGATTGGAAAAGCCCTGGTAAAGACGCACAACTACGTCAAGGCAATAAATTACTACGAGGCTGCCTTGAAAACTAAGCAGCAGAACTTCCTACGCTATGACCTGGCCGAGCTGCTGATGAAGATGAAGCAGTATGAACGCAGTGAGAGAGTCCTGCATGAAGCTCTGGACCATGAACCAGTGAATGAACTTCCGGTTCTCTCAGATGATTGCCGTTATCTGGTTCTGTTGGCAAAAGTCCAAAGCAAGGTTGACAAAAATAACGAAGCTTCACTTTCCTTGCAAAGGGCCAGGGATGTGCAGGCGAAGGTGCTGAAGCGGGTGCAGTTGGAGCAGCCTGACGCCGTCCCCATGCAGAAGCAGCTTGCAGCCGAGATTTGTGCAGAGATCGCTAAACACTACACAAGTCAGAGGGTCTATGAGCGAGCGGTCAAATTCTACAAAGAAGCTCTTGTGTATTGTGAGACTGATCGCAAGGTGATGCTGGAGTTGGCTCGGTTGTATCTCACTCTGGATGAAGTTGATGCCTGCCAGGAGCAATGCAGTGTCATTTTGAAGAGTGACCAGTTTAATGAAGATGCAACTCTGATGATGGCTGACATTATGTTCAGGAAACAGGACTATGAACAGGCAGTTTTCCACTTTCAGCAACTCCTGGAGCGCAAACCAGATAACTACCCAACTCTCTCACGTCTTATTGATTTGTTGAGGAGGGCAGGGAAATTGGAAGAAGTCCCCAGATTTCTTGATATGGCAGAAAAACATTCTTCCAGGACTAAGCTTGACCCTGGGTTTAACTACTGCAAAGGACTTTATCTTTGGTACACGGGGGCACCCAATGATGCTCTGCGACACTTCAACAAAGCACGGAAGGACAATGATTGGGGTCAAAACGCAGTGTATAACATGATTGAAATCTACCTTAACCCTGACAATGACACCATGGGAGGAGAAGTATTTGAGAATTTAGATGGTGAAATTGGGAACTCCACAGAAAAGCAGGAGTCAGAGCAGCTTGCTGTGAGAACAGCTGAGAAGCTGCTGAAGGAGTTGAAGCCTCAGACACCGGGAGGACACACACAGCTCCGCATCCTAGAGAACTACTGCTTTCTGGCGACTAAACAGAAGGCCAATATAGAGAAAGCCCTCACTGTTTTCACAGAGATTGCAAACAATG---------------------------------------------------------------------------------------------------------------------------------------------------------------------------------------------------------------------------------AGTCATGCTGTAAAGCTTATGAATATCTTGGCTACATAATGGAAAAAGAGCAGGCTTTCCGTGATGCAGCGCTAAACTATGAACTGGCCTGGAAATATGGAAATCGAACTAACCCAACTATTGGATACAAACTTGCTTTCAACTACTTAAAAGCAAAGAGGCATGTTGATGCCATAGATGTGTGTCACAAGGTTCTTGCAGCTCATCCAGATTATCCAAGAATGAGAAAGGACATTCTGGACAAAGCTCGTGCTGCCCTGAGATCTTAGATGGCTGCTCATTCTACCGAAGAACCGTTCCCCTTCCACGGCCTCCTACCCAAAAAAGAAACCGGCGCCGCATCTTACCTCACCAGGTTCCCCGAGTACGATGGCCGAGGAGTGCTCATCGCTATCCTCGACACCGGCGTGGACCCCGGTGCTCCCGGCATGCAGATCACAACTGAAGGGAAGCCAAAGATTATTGATATCATCGATACCACAGGCAGCGGTGACGTGAACATGACCACGGTGGCTGAACCTAAAGATGGGACAATCAGTGGCCTCTCTGGGAGAACACTTAAGATCCCGCCTGCCTGGGTCAACCCATCAGGGAAGTATCGCATTGGAGTTAAAAATGGCTATGAGTTCTTCCCTAAGGCTCTTAAAGAGAGAATCCAGAAAGAACGAAAGGAGAAGTTGTGGGACCCTCCACAAAGAGCTGCACTTGCTGAGGTCTGTCGCAAGACAGAAGAGTTTGACCTCTCTCACCCAACACCCTCACAGGTGGAAAAGTTGCAGAAAGAAGAACTGCAGAGTCAGTCAGAGTTGCTGGCATCATTAGAAAAAAAATACAGTGATCCTGGTCCTGTATATGATTGTGTGAGTTGGCACGATGGCGTCACATGGAGAGCTGTAGTGGATACTTCAGAGTGTGGAGACTTGTCCCAGTGCACTGTGCTCTGCTCCTACAGAGAGAGACAGGAGTATGCCACATTAGGAAATGCTGAGATGCTTAATTACTCTGTTAACATTTATGATGAAGGCAATACACTCTGCATCGTCACAAGTGGAGGTGCTCATGGGACACATGTGGCAAGTATTGCCTCAGGTTACTTCCCAGAGGAACCAGAGCGTAATGGTGTGGCACCTGGTGCACAAATCCTGGCTCTGAAGATTGGAGACACCCGCCTCAGCACCATGGAAACAGGCACAGGACTCATACGAGCGATGATTGAAGTAATCAACTATAAGTGTGACCTGGTTAACTATAGCTATGGGGAAGCCACCCACTGGCCCAATTCTGGGAGGATTTGCGAGGTGATCACAGAGGCTGTCCAGAAGCACAATGTAATATTTGTTTCAAGCGCAGGAAACAACGGCCCATGTCTATCAACAGTTGGCTGCCCTGGGGGAACAACCAGCAGCGTCATAGGCGTTGGAGCATATGTAACTCCAGACATGATGGTAGCAGAATATTCTCTGAGGGAGAAACTGCCTCCCAACCATTACACCTGGTCATCTAGAGGCCCCAGCACAGACGGAGCCCTTGGGGTCAGCATCAGTGCCCCTGGTGGGGCAATTGCATCTGTACCCAATTGGACTCTTCGTGGTACCCAGCTGATGAACGGCACCTCCATGTCATCCCCTAATGCCTGTGGAGGCATTGCACTGATCCTCTCAGGACTGAAGCAGAGTGGGATACAGCCCTCTGTTCCTGCTGTGAGGAGAGCGCTTGAAAATACAGCTCTGAAGGTTGATGACATTGAGGTGTTTGCACAGGGCCACGGAATAATCCAGGTGGACAGGGCATTAGACTACCTCACTCAACATGCCTCTTTACCCACAAGCCAGCTAGGCTTCTCAGTAAGTGTGGGAACACAGAGAGGCATCTACCTCAGGGACCCAGCCCAAATTCTTGCACCCTCAGATCACGGAGTAGGAATTGAACCTATCTTCCCGGAGAACACAGGAAACTCTGAGCGAATATCCTTACAGCTACACTTGGCTCTCACATGTGGTGCCACATGGGTCCAGTGCCCTTCTCATCTAGAGCTGATGAACCAGTGTCGTCATTTCAACGTGCGCATCGATCCTGTGGGACTGAGAGAGGGAGTGCACTACACAGAGGTGTGTGGTTATGACACAGCAGCACCTTCCTGCGGCCCACTGTTCAGAGTTCCCGTTACAGTTATTATCCCCACCAAAGTGACAGATAGTCGTAATCAGGAGGTGTGTTTCACAGACGTCCACTTCAGACCAGGCCAGATCAGACGCCACTTCATCACTGTTCCTCAGGGAGCCACCTGGGCA---------------------------------------------------------------------------------------------------------------------------------------------------------------GGTAGGGTAGTAGAGTTGTGCATTGCACGTTGGTGGGCAAGCCTGGGTGAGGTCACAGTGGACTACAGCATCGCGTTCCATGGACTCAACACTTCCCCTTCACCTCTGCACTTACACGCCTCAGAGGGAGTGACAAGTTTTGATGTGTTGTCGCCTCTGAGGTATGAGGAGGTGTCCCCCACTATCACCCTCAAGTCCTGGATTCAGCCCCTCAGACCTGTAAGTTCAAAGATAAAAGCCCTGGGAGTGAGGGATGTTCTACCCAATAACAGACAACTCTATGAGATTATCCTCACCTACAGCTTTCACCAGCCTAAGAGTGGAGAGGTAACGCCCAGTTGTCCCATGTTGTGTGAGCTGTTGTATGAGTCAGAGTTTGACAGTCAGCTATGGATGCTGTTTGATCAGAACAAGAGACTACTTGGCTCTGGGGACGCCTACCCACACCAGTATTCCCTGAAGCTAGAAAAAGGGGACTACACTGTGCGTCTGCAGGTCCGCCATGAGCAGTCTAGTGAGCTAGAGCGCCTTAAGGACCTACCATTTGTGGTTTCTCATCGTCTGTCCACCACTATCGGTCTGGATGTCTACGAAACACATCGAGCTGCCCTCATGGCTAAGAAGAAAGTAAACTCTGTCATTTTGTGCCCCAGTGCCAGACAGCCCTTCTACGTCACATCTCTGCCAGATGACAAGATTCCAAAGGGAGCAAGTCCAGGATGCTATCTTTCAGGTTCTCTCGTAGTCCCCAAGAGCGAGTATGGCAAGAAAGCAGTTGTGTATCATTTAATTCCTGCTCCCAACAAAACAAAAAATGGAGGGAAGGAGAAGGACAAGGAAGGAGACAAAGAGAAAGATGTGAAGGAAGAGTTTGCAGAAGCAATGAGGGACTTGAAGATTCAGTGGATGACAAAGTTGGACTCCAGCTCTATTTATGACGACCTGATTGAAAGCTACTCAGATTACCTTCCACTCCATGTGCAAAGACTGCACCAGCTGGACTCAGAGAAGGAACGTGGTAAACGTCTCAGAGAGGTGATATCAGCAGCTGACATTGTCATCTCCAACATTGACCAGACAGCCTTGGCGGTTTACCTCACCATGAAGACTGACCCTCGACCTGATGCCACTTCTATCAAGACTGACATGGAGAAGCAGAAGTCATCTCTGCTGGATGCTCTGTGTAGGAAAGGCTGTGCTCTGGCTGATCAGCTCCTGCTTCCCCCCGCACCACAGGAGGGGGCTGGTGCTGTTGCTACGGATCAGGAAGCAGCAGAGGAGGTTGGGGAGCTGGTGACCAGCAGTTCTGATGAC---------AATGTGACTAAAGCTTTGATGGATACATTTTGGGAGGTGCAGAAGTGGGCAGAGCTGACTGACTCCAAGGTGCTGATGTTTTCCTATAAACACGCTCTTGTGAACAAGATGTACGGCCGAGCTTTAAAATATGCCTCAAAGATGGTGGAGGAGAAGCCCAGCAAGGAGAACATGAAGAACTGCATTCAGCTTATGCGACAGCTTCAATGGACACACTGCGCCACCTTCAGTGAGAATTTGCTCCCCGTTATGTACCCCGCTGACTACACCCTATTCTAAGAGGCCAGGATCCAGCAACTTACGTCGTTCTAGTGTCCAACATGCTAATGTGCAAAAGAGGAGTTTCATCTGGTAGAGACCCCAAAAGCAAATCTGTGGACAAAACTGACATTCCTAAATCAGGACAGACGAAAGGTGCTTCTAAATCTCAGTCCAGTCGCTGGATGGAAAAATTATCTCAGGAAAAGAAAAAGAAACAGCAGGAAGAATGTCAAGGAGAAAAGGGAGCAAGATGCTCCCAGGTACAGCAAATAAAACGATATCGACCAAAAAACAGAAAGAAGTGTCTAAAGTGAAATGTGCAGACTCTAGAAACCAGTAAAGAGTTGACTGAGGAGCTGGAGCAGAGCAGCAATTGGGCCATTGTGCATCTTCAAGTAGCTCAAAGTGCCTACAGCAGGATGGCAAACCACCTGCAGGGGACATCCTGCATAGCATCCACTCTTACCTGGAGGCATGTGTGTTCGTGGGGAACCTCGAGCGGGCTCACAGTTTTCTGCTCAGCCAGCACAGAGTGAGGAGTCGACGTAAACATCTGAACACAAATGTCTACAACATTATGATGAGGGTGTGGGCCAAGAAGGGCACATTAAATCAGATCGGAAGCTTGTTTATTCTATTGGAAGAGGCTGGACTAAAGCCAAATCTGGGGTCCTACTGTGCCGCCCTCGAGCGCATGGGCCGCAATCCCAACTGCTCCCCAAGAGTAATTTCAAGGTGCCTGAACCAGATGGAGGAGGACGGCATGTCTATAGACGATCTGTTCAGCCGGTGTGTGTTTCGACAAGACGAGAGAGACATGGTGCTGATGGCTGTGCGTATTGTCGAGCCTGACTACCAGCCCAGCCTCAACCTAAACGCAACCCAGTGCTCTCCACCACTGGTGCAGGACTTCTACACACAGAGGGCAGACCATCACTACCCCAAACTGGACTTCACTCAGGAGGAACTTCAGGAGCGTTTCCAACGTCAGCTCAGCATGGAGCAGGCCTGCACGATCACCATCGACTCTGTGGAGGCTGCCAAGCCTGTCACTGAAAACATGGTCAAAATGAGGGAGCTGCTGGCAGAGCAACATGCTCAATGGAAGAAGATCCTCCTCCAGGCCCTGAAGGAGAGCAAAATGATCCTGGCTAATAGCAGCATCAAGGACTACAGGCTTAACCTTTATCCCTACCTCTGTCTGCTGGAGGACAGGGAGTATGTTGACATCATGATGCAGAGTGTTGCCAACATGCCTCTAAGTGGAGAGTCTCTGAAGGTTTTAGCCAGCGACCTGGGCAACAGGGTCTACACCAAGTACTGTGTACAACAGAAGCTCCGAAATCAGGTGGTGGAAAAGCTAAGCAGCATGTACAACGAATTCACCAAACTGCTGGCAAAAGATACCGAGGAGTATACCGTCATACCCAGGGAGCAGTGGTGGGAGCTGGAAAAAGAGCACAGTTCAGGACCCACCCTGCAGGGGGGCGAAACAAGCTGGCCATACATAGTAACTCTGGACCTGGGCACTTACTTGGTGGATATGATGGTGAAGAACCTGAAAATTAATAGTGACATCCTGAACCCATCCTATGAGAGGAAGCTCATTCCCATTCTCTACCATATGTACACTTTCCGCAACACCCGACAGGTTGGTTTTATCAAGCCGCACCCCATCCTGAATCAGATGCAGCAGGAAGCCATGGAGACCAGGCTGACCTTTGACTCCTATGTGATGCCGATGCTGTGCCCTCCTCTGCCGTGGACCTCTGTCAAGTTTGGAGCCTACCTGCTCACACCGACTAAGCTTATGCGCACAGTGGACGGGGCCACGCAACATGACGTGTTGCTGGAGAAATGCCAGAACCTTCAAGCAGTCATGGACTCTATCAACCTGCTGGGCAACTGTGCATGGAAAATCAACAAACCCTTGTTGGATATTATTATTTCTATCTTCAATGACCGGGGCAGTGAAAAGTTAGACATTCCTCCTCCTCTGTCCGAGGGCCCCAAAATACCTCAATTCAGCCCCCATGATCCCACTTACACTGCTTCTGAAAAGGCACACATGAAGAGGGAGGTGATTAATGCCAAAAAGAAATGCAGTGAGATGCACAGCCTGCGTATGGATGCTCTCTATAAACTCTCCATTGCCAACCACATGCGTGATGAGATTTTCTGGTTCCCTCATAACATGGACTTCCGCGGCCGTACTTATCCCTGTCCCCCATACTTTAATCATTTGGGAAGCGATGTGACTCGGGCCATCCTTGTTTTTGCAGAGGGGAAGCCGCTCGGTCCCAAGGGCCTGGACTGGCTAAAGATCCATTTAGTCAATCTGACAGGGTTAAAAAAGAAGAACTCCCTACAGGGACGACTGGAGTACGCCAACACTATCGTGGAGGACATACTAGACTCCGCAGACAACCCTCTAAACGGTAAGAAGTGGTGGATGAATGCAGATGAGCCTTGGCAGGCTCTGGCCTGCTGCATGGAGATAGCCAATGCAGTGAGATCTCCAGATCCAACACAGTTTATCTCTCACTTCCCTGTTCATCAGGACGGCTCCTGTAATGGTCTCCAGCACTACGCCGCTCTAGGCAGAGATGTTATTGGTGCCACATCAGTCAACCTTGTGCCCTGCGATGTGCCTCAGGACGTGTACAGCGGGGTAGCACAGCAGGTGGAGGAATTTCGAGCTAAAGATGCAAACGACGGTCTGAAGATTGCCCAGGTCCTCAACGGCTTCATCAGCAGAAAGGTGGTTAAGCAGACAGTGATGACTGTGGTGTATGGGGTCACACGCTACGGGGGACGCCTGCAGATAGAGAAGAGACTGAAAGAGATTGATGAGTTCCCCAAGGAGTATGTATGGGAAGCATCCCATTATCTGGTACGGCAGGTGTTCAGTGCCTTAAAAGAGATGTTTACAGGGACCAGGGAGATCCAGGACTGGCTGACAGAGAGCGCCAGGCTCATCTCCAAGTCTGGCCACACTGTGGAGTGGGTGACACCCCTGGGATTACCCGTCATTCAGCCTTACCATCGGACACGCAACCAAGTGCTGAAGAGTACCATGCAACTTATCAACCTCCAGATCAACTATGACTCCAAAGAGTGCTGGTCTAACGTTTGTCTCAGTTCACGACTGTTTCTGGACCCACGCCCTACACCATGAACAAGAAACAGTTTGTGGCCCTGCACAGCCAGCCGATCCTTAAAGATCTCTCCCTTCCTGCTGCAGAAATACTGCCCCAGTGTCCTAAGTGAGTCCAACAACAAGAAGTACCAGGAGTACAGGAGGCTGTTTCTGCTGCTGGCCAAAGTGCCCCAGACAGTCGTTCATCCATGATGATCTTCCTTATGAAGAGGAAGGCTATTGAGGTTCTTGACATGAAGATGTTGGAGCAGAATGGCTGAGCTATGACGAGGATAATCACAAGGACCGGATGGCTGCTGGCGAAGTCCTACGGCAAGGCCAAGAATGTCCCTGCAGAGCTGCGTGACCCCTTCTACTGTGACCAGTATGAGCAGGAGCACCTTAAACCACCAGTCACTCGTCTTCTGCAGGCCTCAGAGCTCTACTGCCGGGCCTACAGCCTGTTACAGGGGGGAGCTGGAGCTGAGGCACAGCCCAAAGACTATGTTGCCCTACTGCAGCTTCTTTCTCAAAGAGGCTTAATCCCCAGAGACCAGGATACACCAGTGACTGATGCAGACCTCCGACACAAACCCATCAAAATGAGTGCTCATCTGGCAGTGATGGATGCGCTGATGGCCGTGGGAGCTATGGAGACGGTGACTGCGGTTAAGACATGTGGTTCTGCTGAGTTGCTAGGTGGAGCTTCCAACTGGGAGGATGCTCTGCTTCACTGGGTTAATAGGTTAAACCAGAAGCTAAGAGAACATACTGAAGGAGCCCAGTATGACTCATCTCAGGCCATCACAGAGCCCCAACCTGTTCAGCCCTCGCTTCGTTACAGAAAGGATAAAATTCAGACCAAACAAAAGCCCATCTTTCCAGGGGTGAATGAAGTCAAGGACTTGTCCAATGGTTGTGCTGTGGCTGCTGTCATACATTACTATTGCCCTGGTCTGCTAAGACTTGAAGATGTTTGTATGAAGGATTCCTTGTCTGTACCAGAGAGCCTGTACAACCTGCAGTTCATACGTGAATTCTGTGACAGCTGTCTGAAGAGCTGCTGTCACTTGACACTAGAGGATATGCTATACACACCACAGGAGCTTCAGGTTAATATTCTGAGCTTCCTAGCAGAACTGCTTAACTGGTTTGAAGTTCGAAGGCCAGACTTCGTTCAGGCAATAGACATGTTGGCTGGACCTACACCAGTAACACCAAGTATTGA--GTAACAGTACCTCCCCTTCTATCTTCAAGAAGCCTTTTCTCCCCATCTCCTCCCCTGCACCAGGATCTTTGACTCAGTCTACCTCAATGTCTCATATAGAAGGAGTTGGAAAGACGTGGGGCAAGAAACCTCTCAGCCGCCCCTTGTCAGCTGTATCCTTCAGCATTCCTTTTGGTCTGGACAGTGACGTGGACATTGTAATGGGTAACCCTGTGATAACCCGCTCCGTGAGTTCAGACCAACTCAACCCAGCAGGCCAAAACATGAGTCGGGTTCCCTACACGCCTCCTGAAGACCTCAGTCATTGGCTTGGCAACCCCCCCGGTCCCAATGGTCCACAGAGAGCCTCCTGGGCATCCCAGATGCCCAGTATTCCAAGGTTGACTGAGGAGAATGGCCTGGCAGCAAGTGAAACAGGAGAATTGCCTACCATTGAAGAGGCTCTCCAAATTATCCACAACGAGAGCAAGATGGAACCTCGTTTACACCCCGATGGTGCTCCTGATGGCTTCTACCTCCACTCTCCTGATGACCCTGCTAGTTCTGGACATAAGGGCAGCTTAACACCCATTAGTTGTTCTGCCCCTGCACGCTCAGGAATGATATACCGGCCCACAGGGGG---------------TCGCACTAGGAACACCTCTGAATGTTCACGAGATGATGACTCAGTCTTGAGAGATGGCAGTGTGGACTCTGATGCATCAGAAGACCTGCCTAAGTTCCAGTCCACTCCAACTACAGTGCCAACTGGTGCA------------GATAGTAGCAAAGAGGTTTCTGACAGTGGTGTGAAGATGACCAGCTTTGCAGAACGCAAAAAGAAGCAGATTATGGATTCTCCAAAAGCTAGTGATTCCTCTTCTCCTCAAATGACAACATGGGCACAAAAGTCTGAAGAAAGCCCCGGTAAGAGCCCACAACTCAATAATGAGGTGTCTGAGTTGGGTGCTCGGCTTGAAGAGAAGCGCAAAGCCATCGAAGCTCAGAAGAAACGCATTGAGGCCATTTTTGAAAAGCACCGTCAAAGACTAGGGAAGAGTGCTTTTCTGCAGTTAAAGAAGGAACAGCGCGAAAATGGAGGTGAGGGGGAAGATGGTCAGGTCAACACCTCATCCACAGAGGGAGACATCTCTCATTTGACACTTGAAGACAGGCTAGCCCGAATGGAGGAAGAAGAGGAACAAGAGCAAGGTGAACAGCTCCCCTCAGTGGAGAATGAGGGTACTGTCAAAGAAGGACTTAAA------AAACTGGCCAGTCATTCCAAAGAAAAGGCAGGTACCCCAGGG------------------------GAGAAAATGGCAGCTCCACTAGGGGATTACAACAATGCTGTATCAAAGCTGACTGCAGCTCTTAGCTCCCTCCAAAGTGACATGCAGCGGCTCACTGAGCAGCAAAACCAGTTGATGAAGACGAAAGCTGCAGCTTCCAGCAACAAAACCTGGGTTATTCCAGCCAGTTCCAAAACCTCCACCCCTGCCACCCCTCCTGCACGACTGTCTAGAGAAACCACCCGAGATTTAAATTCGGCCTCCTCCTCTCCATCTCCATCTCGTAAATTCGCCAACCACACCACTCCT---AAATCTCCTCAGGTTAATCGTAGAGCCCATTCTGTGCCCCCTAAAAGCCCAAAGCATCACCAGCAAAGTCGTCCCATGGACGTTAAAGTCCCAACCCTTTCAAGGGTTCTAAACGCACCTCAAAATGTAGACCGAATTCCCCACCTTCGTCGTGTAAGTCCTTGGCAATCCCAAGTCCAGACTTCATCCTCATTCTCCATTGGTGACTCGGACAGCCTAGGTGAGCTGCGCTCATCTGGATCAACTCCTGTCCCCACACCAAC------------------TGTAACCCCAACTCCCCGTCCTGCCACAGATGACACCGTGTCAGAGGTAGGCTCCAATGATGATCATAGTATCTTTAGCATGGACCTCGAGGCAGGGCCCTCACATGGACCTACAGCTAAGAAGGAAGGGCTAGCAGATGGGGCCTGCAGCTCTGGTGCCCCATCAGAATGTTCCTTTGAGAGTGATGCCCCTGCGGGGATGTTGAATGGCAAACGCAGTAGCCTGATAGAGATCTCGCTGTCCGCTCTGCAAGGAGATGTTGAAGAAGACGACCATGTACCTGATGCCTTATCCGACTCAATGAGTGACCGGACAGAGCCAGAGACAAAAGGAGGTGTTGGTTTCTTTTTCAAGGATGACAAGGACCGACCAGAGGATGAGATGGCCCAGCGAAGAGCAGCTTTGCTGGAGAAACAGCAGAAGAGAGCAGAAGAGATGAAAAGACGCAAACTTGAACAGGAAAAAGAAAAAGAATTGAACAAGCCTCAGTGGATGATCATTGAGGGTTGGGGGAATAAGGGTGAGGACAGACCACAGACCCCAGGAACCCCTCCAGCATCCCGCACCCCACCAGTAGAGGGGACTCCCCAGCGCAGAGGAGACTTCACTAGGCAGGAGTATGAACGGAGACAGCAGCTGAAGCTCATGGAAGACTTGGACAAGGTTTTAAAGCAGAAACCCACCACAGTTCGCGGTGTCAAGAAGCAGAGACCTAAGACTGTGTTTAGAGATGACTCCGTCCTCTTTCAAAGCCCTGTCAAGGGTTTAATGGGTACCAGACTGAACAAAGTGTACTCCCAGTCCACCATGAATCTGTCCTCAATGGTTGGTGACTCTGGAGGCCTGACAGTCAGAAAGTCTCCCAGTCGTTCACACTCTCCTTCCCGACTGATGTCACCTGGACGAGCAGGTGCTCACAATGGAGAAAAGGACTGGGAGAATGGCTCCACTATTTCCTCCCCTGCCTCGGTCCCGGAATACACAGGACCCAAGTTGTACAAGGAGCCTAGCTTTAAGTCAAACAAGTTCATTATTCATAATGCTATCACTCGCTGCTGTCTGGCTGGCAAGGTCAATGAACCACAAAAAAACAAGATTGTAGAGGAAATGGAGAAGAGCGCAGCCAATCACTTCCTCATCCTCTTCCGAGATTCCAGCTGCCAATTCAGAGCAGTTTACACCATGAACCCTGAAACTGAGGAGATGGTACGGCTCACAGGGATTGGCCCTCGTGTCATTATACCTGAGATGGTTGAGTCTATTTACAAGTACAGCTCTGACCGCAAGCAGTTCACAGTCATCCCGTCCAAAACCATGTCCATGAGTGTTGATGCCTTCACCATCCCTGGTCACTTTTGGCAAAAGCGCCCAGGAACACCGAAGAAGCTCGGCACCCCAAAATAAATGGATGAGGTAAAGACGTGCGTCGTCTTCTGGAGTCTGTTGGTGACCTCTGGGCTGTCGCCACCGACTATCGTGTCCAACGAAGAGGAGTTCACCCTGCAGCCCAGCTCTCTGTTCAACATAAGCTGCACCGGCAAACAAGCTGTCACCTGGGGTGAACCGCTGCCGGAGAACACCTTCGTTATTCCGGGTTACTACACAGCCACGCTCTTCATCTACAATGCAACAGTAGAAAACACCGGTTATTACATCTGC---------------------------------------------------------------------------------------------------------------------------------------------------------------------------------------------------------------------------AATTAC------------------------------------------------AGACT---------------------------------------------------------------------------------------------------------------------------------------------------------------------------------------------------------------------------------------------------------------------------------------------------------------------------------------------GTTAAAAGG-------------------------------------------------------------------------------------------------------------------------------------------------------------------------------------------------------------------------------------------------------------------------------------------------------------------------CTCTGTGATCCTG-----------------------------------------------------------------------------------------------------------------------------------ATTTATCTCCTGTGGCCTCATCCAGATTTTCCATTTGTGCCATCAGCCGTGCCTTTTGGTAACCATGTCCTGTCCGACCACGAGGAGATGGAGATTCAGTGTCGAGTATCTGATCCCAGTGCCAACGTGACTCTAATTAACGTTGACACCCAGCAGCCTGTGCCTTGTGTTTATGACAGCAAAAGAGGCGCTTTGGGGATATTCACTGCTGGAACTTACATCTGTAAGGCCCTCATAAAGGGAGAGGAACGATACAGCTCAGAATACATTGTCCACGGCTGGACAGGTGCGGCTGCTCTACATGTTGAGCTAACAGCCAAGCGGACGGCTCTACTGGTGGGAGACACCATCACGGTCACCTGTGTGGCTCGGGGATCTGAGATTCTGGAAGACCACTGGAAATATCCTGGCAAGCTGGCGAATCGTGCCATCAAAACAGTGCATGAAAATAAGAAGGATCAGGAGATCCTTTACACCCTGACGATCCCGCAAGCATCTACCAAAGACAGTGGCATTTACTCCTGCTCCATCACTGACATTATGAGTAATGAAAGCCAGACAAAGGAACTGGCTATCAGAGTTTTTGCTGGGGAGTTTATGTCCGTCAAGCCGTTGTTTAGAGGATACGAATCAGCAGAGTTGGACGAGGTTCGCGAGTTTAAGGCTGAAATCAGCTCCTTCCCAACGGCTCATGTCATTTGGCTCAAAGACGGAATCCCACTCAGCGATGTGACGGCAGAGATCTCCACCAGCCTCCGGCAGGTCAGCGAGACCAGCTATGTGAGTGTTCTGACCCTGATCCGGGCCAAGGAAGAAGACAGTGGCAACTACACTATGCGAGTGAAGAATGGAAACCAAAGTCAAGATACCGACTTAATCCTGGAAGTCAAAGTGCCTGCTGTCATCGTGGACCTCATGGACATCCACCACGGGTCAGCTTCCGGCCAGTCTGTGGTGTGCATTACCAGAGGGCAGCCCACTCCTGTGGTGGAGTGGTTCATCTGCCAGAACATCAAATATTGTGCCAATGACTCGTCTTCCTGGGTGCCCCTAGCCACCAACTCCACAGACATCATAGTGGACTCTCACTTTGATGAGGACAACAATCTGGAGAGCCAGGTCATGTTTGGTCATCTGGAAAACACCCTGGCTGTGCGCTGCTTGGCCCGGAACGACATAGGTGCCGTCACCAGGGAAGTCAAACTAGTGTCCAATGGCCCCCACCCTGAGCTGACTGTAGCTGCTGCCGTGCTGGTGCTCCTGGTCATTGTCATCATCTCACTCATTGTCTTGGTTGTGATCTGGAAACAGAAACCACGATATGAAATCCGCTGGAGGGTGATAGAGTCTGTGAGTCCAGATGGCCACGAGTACATCTATGTGGATCCCATGCAGCTTCCCTATGACTCCAGATGGGAGTTCCCCCGTGACAGACTTGTGCTTGGTCGTATCCTGGGCTCTGGAGCTTTTGGTAAAGTGGTAGAAGGCACCGCTTACGGACTCAGCCGCTCCCAACCGGTGATGAAGGTGGCAGTGAAAATGCTGAAACCCACGGCACGCTCCAGTGAGAAACAGGCCCTTATGTCTGAACTGAAGATCATGACTCATCTGGGGCCTCATCTCAACATTGTTAATCTCTTGGGAGCATGCACCAAATCAGGGCCTATCTACATTATCACAGAGTACTGCTTCTACGGAGACTTGGTCAACTACCTGCACAAAAACAGGGAGAACTTCCTCAGCCTGAACACAGAGAAAAACAAAAAAGAGCTGGATATCTTTGGACTCAACCCTGTGGATGAGAGCAGCAGAAGTTATGTGATCCTATCCTTTGAAAGCAAAGGAGACTACATGGATATGAAGCAGGCTGACAACACGCAGTATGTGCCCATGCTGGAGATGAGTAATGCCTCCAAGTACTCTGACATCCAGAGGTCTGACTATGACCACCCACCTTCCCAGAAAGGCTCAAGTGAGGGTGACATGGACAACCTGCTGTCCGACGACATGAACGAGGGCCTCACGACCACTGACCTGCTCAGCTTTACCTACCAGGTTGCCAAAGGCATGGAGTTCCTGGCTTCCAAAAATTGTGTGCATCGGGACCTCGCAGCCAGGAATGTCCTCCTCTCTCAGGGCAAGATAGTGAAGATCTGTGACTTTGGACTGGCCAGAGACATCATGCACGACAACAACTATGTGTCCAAAGGGAGCACCTTTCTGCCAGTGAAATGGATGGCACCTGAAAGTATCTTTGACAACCTATACACCACTCTGAGTGATGTTTGGTCCTATGGCATCCTCCTCTGGGAGATTTTCTCCTTAGGTGGCACCCCATACCCAGGGATGGTTGTGGACTCGAGCTTCTACAACAAGATCAAGAGTGGATACAGGATGACCAAACCAGAGCATGCACCTCAAGATGTGTATGAGATGATGATGAAGTGCTGGAACAGCGAGCCAGAGAAGAGGCCATCTTTCATGGGTCTGAGTGACACTGTAGCTTCTTTGCTACCCTCCAGCTACAAGAGGCATTACGAGAGGGTGAACCACGAGTTCTTGAAGAGCGACCACCCTGCTGTGACTCGGGTGTGCATGGAAAATGATGATGCCTACATTGGCATCACCTACAAGAACCAAGGCAAACTGAAGGACAGGGAAAGTGGCTTCGACGAGCAGCGGCTGAGTTCCGACAGTGGCTACATCATCCCACTCCCTGACTTGGACCCTATATCTGATGATGAATATGGAAAGAGGAACAGACACAGCTCTCAAACATCTGAGGAGAGTGCCATCGAGACAGGCTCCAGCAGCTCCACCTTTGCTAAGCGCGAGGGTGAGACTCTGGAGGACATCACGCTGCTGGATGAGATGTGTCTGGACTGTAGTGACCTGGTGGAGGACAGCTTTCTGTGAATGTCCTGCAGTTTATTGGAGTTTTGTCGCCTTCAAGAGCTCAAAACGGTCCGGGACTACTTGTTCCACACCCAGAAAACCGAACCAGTGAGGAAAGGAATCAAACAGATAATGAGCTGTCTTGGGACACCTCTGACTGGGAGTCAGCATGGGACAGTGGCAACAACAAAGAGGAGGAAGCAGCTTCTGCCAGAGGAAGATTCAATGGGGCAGAGTGGACCCTGGATGCAGGACTGTGTTGTGTCTCTGTCTCCATGTTCTGACCTTCTAGTTGTGGCTCGTGAACAGAAGGTCGTCTTTCTTTCAGCTAAATGGCGTACAGATGACAGTGGTAAAGAGGAGATGACTCTGGCTGTGTCTTGGACTGGAACCCTCAGCACTGAAGAAGGAGAGTGTGTGAGCAGCTGTATCTGTATCCCACTTGCAAGCCAAAAAAGGAGCTCTACTGGCCGGCCGGACTGGACGTGTGTAGTAGTCGGCTTCACCTCTGGCTATGTCCGCTTCTACACAGAGAACGGTGTCCTGCTCCTGGCCCAGCTGCTGCACGAGGACCCTGTATTGAGACTCAAGTGTCGCACATATGAGATCCCTCGTCATCCCGGAGTAACTGAGCAGCATGAAGAGTTAAGTATCCTCTATCCTGCTGCTCTGGTCACCATTGATGGCTTCAGCCTCTTTCAGTCTCTGCGTGCCTGCAGGAACCAAGTGGCAAGAGCTGCAGCAGCAGGTAGTGACATGATCCAACCCCCTCCCCTGGCCTACAAGAAGTGGGGTCTGCAGGATATGGACACCATCGTCGACCACAGCAGCGTTGGTGTTATGACGCTTTGTGTGTTTGACCAGATGAAGAATGCCTCTATCCTGGGGGGATTTAATGCTTCAGTCAAGGGCAGCCCCCCTGCCATGAGCCAGTATGTTACTGTGGGAGGGGGTCCTTACACAGGCTTTTACTATGCTGTAGAGGGAAGCTCCCAGCCCCTCCTATCTCACGTGGCTCTGGCTGTAGCCAGTAAACTTACCTCTGCCCTATTCAGCGCTGCCAGTGGGTGGCTAGGATGGAGGAACAAAAATGAAGAGGAGGCTATTCAGAAACAGAAACCCAAGGTGGAGCCTGCTACACCCTTGGGAATAAGATTTGGTCTTCCAGACTCTCGTCGACATGGTGAGTCCATCTGTCTGTCCCCTTGCAACACGCTGGCTGGAGTGACAGATGATTTTGGTCGAGTCACACTGCTGGACCTGGCCAGAGGGAACGCCATCCGTATGTGGAAAGGTTACAGAGATGCCCAACTAGGATGGCTGCAGGTCCCAGAGGAGCAAAGTGATTGGGAGTTCTCCATGTCAGCTTCCCTCCTGAGACGCCATGCTCTGTTCCTGGTCATCTACGCCCCACGCAGGGGAATTCTTGAGGTATGGGGGATGCAGCAGGGGCCACGAGTTGGAGCTTTCACTGTGGGCAAACACTGCAGGTTGCTTTATGCTGGTTATCGTCTGATGGGGGTGAACAGCGTGACCAGTCAGGGCTGGAGGCTACACACCCAGCAGGTGTGTTTATTAGACCCCATCACAGGAGCACTGAGGACAGTGAACATCCCCTTCCACCTGGCCCTCAGTGACAAGAAGTGTGAACGAGCCAAAGACATGCACCTGTTAAAGAGACTGACTGCTGTGCTGAGGAGCAGAGAGGTGGAGCCCGATATTTTGGAGAGTGAAGGCAAAAGTGTGCTGCTCGATATCAAACACCCTGCCATTAAGAAGCAGGCTCTGGAGTCTCTGCTGTCAAATAAGAACGCTCCTGTCTCCAGTCTTATTAACATCACATCCGCATTATATGACACTCTGAAGCAACACGACCCTAATGAAGTGGATGCAGTGTTAGGTCAGCTCTGCTCCTCCCAGCTGAAACTGCTTCAGCTCTACACTGACATCCAGCAGCTGCACTCCACTGCAGACAGAGAGGCCTGCTCTGAAAATGACTCACTAGAAGACATGAAGGATGAATTGTCCCGTGTTGGCCCCACTTTACAACGCTATGCCCAGTTCACCTCGAGGCCGAGTGTTTCCTTTGCCCAGGACTCCCCTGACTCACCACTCCCTGCCCACGCTTTTCTCTCTCAGATAGAGTGTGGAGAGGACGGGCAGCTGAAAGTGATCCGCGGGTCTGAAACTGAATGGAACCAGCTAGGTAACTTCCTGTTCTGGGGTTGTCTGTGTGGAAAAAGCCCACTCCATAAAGTCTGTGACACACTACAACAGGCTGGCATCAGTCCACAGCAGCTACTGTCTTTACTGCTGAGCGTGTGGTTGCAAAGGGAGAAGGAGGTGCTACAGAAACCAGAGGAAACTGTTAGAAACCTGCACACACTATTCATCGTGCTCAGCAACATGAAAGGTGCAGTGGAGGAGTCATGGGACCCTCAGTCTGTCTCCCCCTGGTGGCAGCAAGTTCGCTCCACATGCATCCAGTCCCACAATGCTGCTGCTGCCCTGCTTGCTGCCTTCATCGCTCACCGTGCCGCTAAGGCCAGCATCAGCAGTCGGGCTGACAGCCAGCTACAGTCAGAGTGGGAGGCAGTGTCTTTAGAGCTGGAGCAGTGGGTGGTGTGTGTTCGCCAACTGGAGGATGTGCTGGTGCTGCAGACTCTGCTGTTGGTGCCTCCTCCTCAAGGAGCTGCAGGAAGCTCTGCAGCACACTGCTCCATCAAAACACTGTTGGAGGGAGGCACAGGTGGCATTGCTGACAGCGTCTCCAAGTGGGTGTTCAGGCACAACTTGGCGCCTGAGCGACTCAAGGAAATTCTCCAAAAAAAAGAAGACAAAGAAGCAGATGAGCAGGAGGAGAAAAGCCAGGAGGACAGAGACAGAGCAGCAGATCTGTTGGTGGCAGTGTGCCAGCGGTTCCCACACTCCCTCACACCTGACCTGCTCTTCGCCCACTGCTGCTGGGAGTATGTGGTGCAGTGGAACAAAGACCCTGAGGAGGGGCAATACTTGTGCTTGGCTGTGGAACATCTAAAGCTGGTCTCCAGTCCACATATCCAGCTAGGTATATCTGCAATGATGTGGAGTACATTCATTGTCAAACGTTTCTCAGCAGCAGCTTACCTCATGGAGAAGGTGGGGAAAGCACCCAAAGATCGGTTATGTCGACGGGATGTCGGGATGGGAGACAAAGCCATGACGTCTTTCCTGGGCTGCTGCGTCCAGCTGCTGCACATCCTCTCGGAGGCAGACTCAGCTGTCGAGGAGATTCCTGCCCCAGAGCTGTCTGTGGAGGAGGTGTGGTGTGGGGCGGAGGGCCCTGCCTCCATAGCTGAACTGGCCTTGGAGCAGAGAGGCGTCCACTACCCCCTGGTCCAACACCACTGTCTGTTAGGCTCTCTTCTACATGCTGCTATGACCTTCAGTCTAAAGGTCAAACCTCTCAGCCTGTTTGACAGCAAGGGTAAGAATGCCTTCTTCAGAGATCTGACGTCAATCCAGCTGATGCCCAGCGGAGACATGGACCCAGGTCTGATCTCACTGCGACAAGAGTTCCTTCTGCGAGTGCTGACCAGTTGGGTTCAGGCTATAGATGATACTTCCAGTTCAGCAACTGGCACCAGCTCTATCCCGCTACCCTCTAGCGGCCCCAAGGCTGACTGGTGGCCCTCAGTGTGTCTGGAGCTGGGCTCCCTGCTGCAGGTCAACCCCGACATCCTGCGACGGCACCTCGTCTGTGAGCTCTACAACCAGGGCCTGGACCTCCGGGCAGAAGAGGTGATGTTAGAAGTGGAAGATAAGGATGTGCTGGGCTCCCAGCTGTTGGTTTTGACGGGACAGAGGCTAAGCTACTCGCTGCTGCACAGTCAGAGCCAGACACAGGCTGCTATGGAGCTGCTGGCTCGTCTGCCCCCCACCCTCTGCACATGGCTCAAAGCTATGGACCCCAGTGAGCTGCGGTGCCCACTGGTCCCCTTGGTCCAAACCAGCCGGCTGGTTGGACGTCTGATCGAAATCCTGCCAGAGAACCACGCCCAGTACAGCCTCGCCCTGCACCTCCTGGAAGCCGTGGAGGCCCTCACCACTGAGGACTGATTTGACCAAGGCAAATATCAG-----------CAAGGCCTAAGTTTCCATCCCAAAAGGCCATGGGTTCTTGCAAGTTTGCACAACGGCGTCATCCAGCTGTGGGACTATCGGATGTGCACACTGATTGACAAGTTTGACGAGCATGATGGTCCCGTCAGAGGAATTGATTTTCATAAACAGCAGCCTCTGTTTGTGTCTGGAGGAGATGATTACAAAATCAAGGTGTGGAACTACAAACTGAGACGCTGCCTCTTCACCCTCCTCGGGCACCTTGATTACATCAGAACCACCTTCTTTCACCATGAGTACCCATGGATTCTGAGTGCCTCAGATGACCAGACCATTCGCATCTGGAACTGGCAGTCTAGGACCTGCGTCTGTGTGCTGACTGGACATAATCACTATGTGATGTGTGCCCAGTTCCATCCTTCTGAGGACCTGGTGGTGTCAGCCAGTCTGGATCAGACTGTGCGAGTGTGGGATATCTCTTGTCTGAGGAAGAAGAACCTGTCTCCAGGTGCTGTGGAGACAGACGTGCGCGGCATCACTGGTGTTGACTTGTTTGGTGGCTCAGATGCAGTTGTCAAACATGTCCTTGAGGGCCATGACCGCGGGGTCAACTGGGCAGCTTTCCACCCCAGCATGCCTCTCATTGTGTCTGGAGCTGATGATAGGCAGGTCAAGATCTGGAGAATGAATGAATCCAAGGCGTGGGAGTTGGATACATGCCGTGGTCACTACAACAACGTGTCCTGTGCCGTCTTCCACCCACGTCAAGAGCTCATCCTGTCCAACTCTGAGGACAAGAGCATCCGGGTCTGGGATATGTCCAAGAGGACCGGAGTGCAGACCTTCCGCCGGGACCATGATCGGTTTTGGGTGCTGGGAGCTCACCCAAACCTCAATCTCTTTGCTGCTGGTCATGACAGCGGCATGATTGTTTTCAAGTTGGAGCGTGAGCGTCCTGCATACGCAGTGCATGGGAACATGCTGTACTACGTCAAGGACCGTTTCCTCCGCCAGCTGGACTTCAACAGCAGCAAAGACACTGCTGTCATGCAGCTGCGCAGTGGGTCTAAGTTCCCTGTGTTCAGCATGTCTTACAATCCAGCTGAGAATGCGGTCCTGCTGTGCACTAGGGCGACTAACCTGGAGAACAGCACCTATGACCTGTACTCAATTCCCAAAGAAAGCGACTCGCAGAACCCTGATGCACCTGAGGGAAAAAGGTCCTCTGGTCTAACAGCCGTCTGGGTGGCAAGAAATAGATTTGCTGTCCTGGACCGAATGCACTCTCTGCTGATCAAAAACCTAAAGAATGAAATTGTTAAGAAAGTTCAGGTTCCAAGCTGCGAGGAAATCTTCTACGCTGGAACAGGTTCCCTGTTGCTGCGTGATGCTGATGGCGTCACACTGTTTGATGTGCAGCAGAAACGCTCTCTAGCCACCGTCAAGATCGCTAAGGTCAAGTACGTGGTGTGGAGTGCAGACACCAGCCACGTGGCTCTGTTGGCTAAACACGCCATCATGATCTGCAACCGTAAGCTGGAGAGTCTGTGCAACATTCACGAAAACATCAGAGTGAAGAGTGGATCCTGGGATGAGAGTGGAGTCTTCATTTACACCACCTCCAACCACATCAAATATGCCCTAACCTCTGGTGATCATGGCATTATCAGGACCTTGGATCTGCCCATCTATGTGACACGAGTGAGAGGAAACAGTGTTTACTGCCTGGACAGGGAGTGCAGACCACGCGTCCTCACCATCGACCCCACAGAGTACCGCTTCAAACTGGCCCTGGTCAACCGTAAATATGATGAGGTGCTCCACATGGTGCGAAATGCCAAGCTTGTAGGCCAGTCGATCATTGCCTACCTGCAGAAGAAGGGCTACCCTGAGGTGGCACTGCACTTTGTCAAAGATGAGAAGACACGTTTTAGCCTGGCTCTGGAGTGTGGTAACATTGAGGTGGCACTGGAGGCTGCCAAGGCCCTGGATGAGCGCAGCTGCTGGGAGCGTCTAGGTGAGGCGGCGCTGCTGCAGGGTCACCACCAGGTTGTGGAAATGTGCTACCAGAGAACCAAGAACTTTGACAAGCTCACCTTCCTTTACCTCATCACTGGCAACCTGGCGAAACTGCGCAAGATGATGAAGATTGCTGAGATCAGGAAGGACATGAGTGGTCACTACCAAGCAGCTCTCTACCTGGGAGACGTCAGTGAGAGGGTCCGCATTTTGAAGAACTGTGGGCAGAAGTCTCTGGCTTACCTGACTGCAGCCACCCATGGACTGGATGAAGAAGCTGAGGCGCTAAAGGAGACCTTTGACTTAGAAAAGGAGACGGTGCCTGAGGTTGATCCCAATGCACAGCTGCTGCAGCCCCCTCCACCCATTAACCCTCTGGACACCAACTGGCCCCTGCTCACTGTATCAAAGGGATTCTTTGAGGGAGCCATTGCAGCCAAGGGGAAGGCAGGTCAGATGGCTGCCGACCTGGACATGGATACTTCAGGAGGCGAGGGCTGGGGAGACGATGCAGAGCTTCAGCTGGATGAAGATGGCTTCATGGATGCCCAGGAAGGATTAGGGGATGAAGGAGTGGTGAAAGAGGAGGGAGGAGGCTGGGAGGTGGAGGAAGACCTGGACCTTCCCCCAGAGCTGGACATACCAGCTGGTGCAGCTGGAGGAGCAGAGGATGGCTTCTTCGTCCCACCAACCAAGGGCACAAGTCCAAGCCAGATGTGGTGCAACAATTCACAGCTGCCTGTGGACCACATCCTGGCTGGCTCCTTTGAAACTGCCATGAGACTGCTCCATGACCAGGTAGGAGTTGTGAACTTCGCTCCCTACAAGTTGCTGTTCATGCAGACACTGTCCAGGGGGCACACCTGTTACCTGGGGCTGCCTTCCCTGCCCTGCCTGCGCAGTCATCCCCAGAGGAACTGGAAGGACTGTGGGGCAAAGCAGGGCCTGCCTGCAGTTGGCCTGCGTCTGTCCGACCTGATCTCCCGCCTGCAGCAGTGCTACCAGCTGACCACTTCTGGGCGTTTTGAAGAGGCTGTCGAGCGCTTTAGAGTCATCCTGCTGTCTGTACCTCTGCTGGTGGTTGATAACAAGCAGGAGATTGCAGAGGCCCAGCAGCTGATCACTATTTGTAGAGAGTACATAGTGGGTCTAACCATGGAGACCGAGAGAAAGAAGTTGCCTAAAGACACATTGGAACAGCAGAAGAGGCTGTGCGAGATGGCTGCTTACTTCACCCACTGTAATCTCCAGCCTGTCCACATGGTGCTGGTGTTGCGCACTGCTCTGAACCTCTTCTTCAAACTGCGTAACTTCAAGACTGCTGCCGGCTTTGCGAGACGCCTGCTTGAGCTCGGGCCGAAGCCAGATGTCGCACAGCAGACTCGCAAGATTTTGGCGGCTTGTGAGAAGACCTTGACAGATGCCCACCAGTTGAACTATGACCCCCACAATCCATTTGACCTATGCGCTGCCTCTTTTGTCCCACTGTACCGCGGACGCCCTGTGGAGAAATGCCCTCTGTCTGGAGCCTGCTACTGTCCTACTTACAAAGGCCAGGTCTGCAGGGTCACACAGGTAACGGAGATTGGCAAGGATGTTATCGGTCTGCGCACCAGTACACCTCAGTCCAGGTGGGTGCCTAGCGAGGAGAACCAGTTCGTGAGATCCATAATGCAGCCGAGGAGCCCAGAGTGCTGTGTATAATCCAGGACATCACCAGTGCGAAGACAGTTAATGAGAGGCTGACTCTTAACCTGCCTGCTTCCACCACCCTCGCCAAACTTTATGAAGATGTTGCTCATAAAGCAGGATATGTAAATGGCACTTTTGACCTTGCCTGGGGAAACACACCAGACATGACACCACTGGATCATAACAGTGAGATGTCGCTCTCAGATTCCGAGTTTGAGCCTGGTGGTAAGAGGAATTTCCTCCAACTTACCGACAAAGATGGAGAGCAGCCTCAGATTGCATCGGATGAGTCGGGAACAGCGGATAGCAGTGGACTGGATGACAGTTCCCAGGAGCGCTTTATTGGGCCTCTACCACGAGACGGCAGTGCAGGCTGCAGTGGTGACTACAGTAGTCCATCTTACTCTTACTCGTCCATCCTCAACAAATCTGACACGGGTTATGTGGGCTTGGTCAACCAAGCTATGACCTGCTACTTGAACAGTCTTTTACAAACGCTGTTCATGACCCCTGAGTTCAGAAATGCACTCTACAACTGGGAGTTTGAGGAATCAGAGGAAGATCCAGTCACCAGTATCCCCTACCAGCTGCAAAGGCTGTTTGTCCTCCTGCAGACCAGTAAGAAACGGGCGATTGAGACCACTGATGTGACACGGAGCTTTGGCTGGGACAGCAGTGAGGCTTGGCAGCAGCATGATATCCAGGAGCTGTGCAGGGTCATGTTTGATGCCCTGGAGCAAAAGTGGAAGCAGACAGAGCAGGCTGATCTGATCAACCAGCTGTACCAGGGAAAGCTGAAGGATTATGTCCGATGTCTGGAGTGTGGCTATGAGAGCTGGAGGATTGATACTTACCTGGATATCCCTCTTGTTATCAGACCTTTTGGATCCAGTCAGGCCTACGGCAGTGTGGAGGAGGCTTTGCAGGCGTTCATCCAACCAGAAACACTGGATGGGCCCAACCAATACTTCTGCGAACGTTGCAAAAAGAAATGTGATGCCCGCAAGGGTCTGAGATTTCTGCACTTTCCCTACCTGCTAACACTACAACTGAAGCGGTTTGATTTTGACTATACCACTATGCACCGTATCAAACTTAATGACCGCATGACCTTTCCTGAGGAGCTTGACATGAGTCCATTTATTGATGTGGAAGATGAGAAGTCGCCTCAGACGGAGAGCTGCACTGACTCTGGAGCAGAGAATGAAGGCAGTTGCCACAGTGACCAGATGAGCAACGATTTTTCCACCGACGATTGTGTGGATGAGGGCATCTGCTTGGACAGCACAAGTAGCTCAGAGAGGATGTTGAAGCCAAAGAGTTTGCTGACCTTTGAACTGTTCTCTGTCATGGTCCATTCTGGGAGCGCTGCGGGTGGCCACTACTACGCCTGTATCAAATCCTTCAGTGACGGCCAGTGGTACAGTTTCAATGATCAGCACGTTAGCAAGATCACCCAGGATGATATTAGAAAGACATATGGCGGGTCCTCAGGGAGCAGAGGCTATTATTCCAGTGCCTTTGCAAGCTCCACAAATGCATATATGCTGATTTATTGAAAGATCCCTCAAGGAATGCAAAGTGTTTATCTGTGGAAGACTTTCCAGAGCACATTAAGAAATTAGTTCAGAAGGAGAAAGAGTCTGAAGAGCAGGAAAAGAGACAGAGGGAGATTGAACGCAACACCTGCAAGATCAAGCTTTTCTGCATGCATCCTGTAAAGATGATGATGGAGAGCAAACTGGAAGTGCACAAGGACAAAACTCTTAGAGAAGCAACAGAGATGGCCTACAAGCTCATGGAGCTGGAGGGAGTCGTCCCTCTGGACTGCTGTCGTTTGGTCAAGTATGACGAGTTCCACGAATACCTGGAGCGCTCCTACGAAGGAGAGGAGGACACACCGATGGGCGTCCTGCTGGGAGGAGTCAAGTCCTCATACATGTTTGACTTACTACTAGAAACTCGCCAGCCAGATCAAGTGTTCCAGCCCTATAAACCTGGAGAGGTGATGGTGAAGGTTCATGTTGTGGATCTGAAGAATGAGACCATCGCAACTCCAGTCAGTGTTCGGGCATACTTGAATCAGACCATCACTGAATTCAAACAACTTATTTCTCGCTACAGGTCTACCTGCAGAAACCATGCGTGTCGTCTTGGAGCGCTGCTATAATGACCTCCGGCTTCTCTATGTTCCAAACAAAACCCTGAAAGCTGAAGGATTCTTCAGGAGTAACAAGGTTTTTGTTGAGAGCTCCGGGTCGACAGATCATCAGGTTGCTTTCACTGACTCACTCCTGTGGAAACTGTTGGATCGTCACGGGAATACGATCCGACTCTTGGTCTTATTGCCTGAGCAGTCTCCTGGCACCTTGGCCAACAGAACTCTTTGCCAAAAAGTAGGAGGTGACTCTGATGCAGCCTTTGAGGGGTCAAAGGGTAACAGGAAATCTGTAGAAACTATACTTGAGGAGAGCACAAAAAAGTTAAAGAATCTGTCTCTGCAGCAGCACCAGGGCTCCAGCGCTAGTGACAGCCAGAAAAGCTCTGACGCAAGCGACTTTGAACATATCGAATCCCCAACACAAGAGGCCGACTCAAACTCCTCACTCTGTGTGGCTGCAGACAACAGAGAGTTAGAGAACCGGATTAGGGCTACAGCTGGGAGCAGTGGCGGTGCCTCCTCTGACCCTGACAACCACTTTGCCTGTGAGGAGCGCTCAGACTCTGAGGTGAACAATGACCGCAGCACCAGCTCGGTGGACAGCGACATCCTGAGCTCCAGCCACAGTAGCGACACATTGTGTAATGCCGACAGCGGGCCCATACAGTTGGCCAATGGCCTGGATTCACACAGCATCACAAGCAGCCGGCGCTCCAAAGCTCATGAGGGTAAAAAAGAGACCTGGGACACTGCTGAAGAAGACTCTGGAACAGACAGCGAGTACGACGACAATGGGAAGAGCAAGGCAGAGGCTCAGTACCTATACTTCAGAGCAGAGCCTTGTTCTCAGGATGACTCCTTTGGGGATACACAAAAATA--CAGTAACT-ATGTACAATTAAATATAATATTTGTTTCAAACAAGAAGAAGATGAAGTCCATCTTTGGTGAACAAAGTTTTCTAATGGTACTTTTCCAGCTGTATCTGGTCAATCAGA---------------GAATAGATTATATCGTTATATCGTTCTCTGTTGAAAATGATATAATCTTGTATCACAGCCGTCTGCTCAAGACTGGACACCGTAGAACCACTCCTGTGTATTGTACTGTAAAAGATGCAGAGGACTTGTTGATTCTGATTCATCTGAGCTTTGCCTCTGGTGTACATCTCTTGTTTGTTGCTGAAGAACACTTCGTCCAGGTGAAGTTATTCTGCAAGTTACAAAGTCAACATGACAGGACATTTCAGAGGAAAAAGATGTTCAAGGA---AGGAAAGAGGATTCTGGAAGGTCACACATATGAGGACGGCCCGCGTATTTC-----------AGATTTTTTTGTAAAT-CACAGTGAGAGTGCAAATGAGCTGAGTAGTCTACAAATATACATTCTCTGGAGTCAGTGGAGACCCCAACACATGGAGCCTCTCCTCACAGCAGAGCCAATATTTGAGCAAA----CATCTTTCATCTCCAGCAAGAATCGAGTGACAAAACCAAAATTACATTATCAGAAATGTCATTTTTACACAGTCCTACAACTTTCAGCTGTGAAATCACATTAGCTGACGCCCAACTCGTCTTAAAAAACAAAC---GGATGAGTACTGTTAAGCTAGTTTCGGTTTTTGTCTGTGACCCCGCAGCCACATACGGAAGGAGAGCTTGGATGGAAGCACCTGAGCGGATAGCCTACAGTGAGGTCAGTACTTTGGCTGTAAGTAAAACATCTGGGCTTCTAAAGACCGGA----ATGACAGCTTCTCTCAACATAAGGAGATAGCTCTGCCAGTGAAACTGCAGGTATGTCCTATCAAGCTTTAA------------GCAAGCTGAAAAACTCTCTGGAAAGTTAAGTGAATATGGTCTTATCGTGCCATTCAGCACAGACTCCCAAGGCCGGTACATTTCTCACGTGGTCTCTGCTGGAAGTGGAAGTAATGGGTGCTGATGCCTCAGCCTTTGGCAGCAGAAGAAGGGTGGCCCGCAGTGCCCCTGCCATGCCCTCAGTCACCTCCTCTTCGACTCAGCACTTGTTTTTCAATGTCACTGTGTTTGGGAAAGAACTGCACCTCCGCCTCAGGGCCAACAGGAAGCTGGTGGCCCCCGGGGCTTTTGTGGAATGGCAGGAGGACTTTGAGGAAAAGGCCAAAGAACGTATCCATAGGGACTGTGTGTTCACTGGAGATGTGAGTGACATGCCGGAAGCCTCGGTGGCAATCAGCAACTGTGACGGACTGGCAGGTCTGATCCGGACTGATACTGGGGAGTTTTTCATTGAGCCTCTTGAAAAGGGCCAACAGGACGTGGAAGTGAAGGGGCGTGTGCATGTGGTCTACCGCAGGTCAGCCATCAAGCGGGAGACGGGCCAGCGAAGGGAGGACTTCCACAATGAAGTGGCAGACATCGGGATCGCAGACCTCCCCACAGCGTTGGATCTTGCTGAACATAAACTGTCTGAATCTGAGCGCAAGAGAAGGCATGCTAAGAAAGATGACTACAACATTGAGGTGCTGCTGGCTGTGGATGACTCAGTGGTGCGCTTCCATGGCAAAGAGCATGTGCAGAATTATGTTCTCACGCTCATGAACATAGTTGATGAAATCTACCACGATGAATCTTTGGGAACAAACATCAATATAGTCCTTGTCCGCATGATAATGGTCGGGTACCGACAGTCTATAAGCTTAATCGAGCGTGGCAACCCATCCCGCAGCCTGGAGCAGGTGTGCCGATGGGCCAACACGCAGCAGCGCCGCGATCCCGACCACGCCGAGTACCACGACCACGCCATCTTCCTCACAAGGCAAGATTTTGGTCCCGCAGGTTACGCTCCAGTGACAGGGATGTGCCACCCACTGAGAAGCTGCACTCTGAACCATGAGGATGGCTTCTCCTCCGCCTTTGTGGTTGCTCATGAAACCGGTCATGTGTTAGGAATGGAGCACGACGGCCAGGGCAATCGATGTGCTGATGAGACCAGTATGGGCAGCATCATGGCACCACTTGTCCAAGCAGCTTTCCATCGCTATCACTGGTCACGCTGCAGCAAGCAGGAGCTCAATCGATACATCCACTCGTACGACTGTCTGCTGGATGATCCCTTTGAACACAAGTGGCCCAAGCTTCCCGAGCTCCCTGGAATAAATTATTCAATGGACGAGCAGTGCCGCTTTGATTTTGGCGTTGGTTATAAAATGTGCACTGCATTTCGAACGTACGACCCGTGCAAGCAACTGTGGTGCAGTCATCCGGACAACCAGTACTTTTGTAAAACCAAAAAAGGTCCTCCAGTGGATGGAACAGAGTGCGCACCCGGGAAGTGGTGCTTCAAGGGCCATTGCATCTGGAGATCCAGCCAGCAGCCTCAGGGTCACGATGGGAGCTGGGGCTCCTGGTCGAAGTTCGGCTCTTGCTCCAGAACTTGTGGGGGTGGAGTTCGGTCCCGCAGCAGACAGTGCAACAACCCTCCGCCTGCCTATGGTGGTCGAGATTGCCCCGGCTCTGCTTTTGACTACCAGATGTGCAACACAGAGGAGTGTGCTGGCCCTTATGAGGACTTCCGTGCTCAGCAGTGCATTCAGAGGAGCAACAAATACCACAATAACATCAAGCACACCTGGCTACCATACGAGCACCCAGACGAGGCCCGCAAGTGTGAACTAAGCTGTAAATCGAAGGAAACAGGAGAAGTTGTGTTTATGAACCAGGTGATGCACGATGGGACCCGCTGCAGCTACTCAGACCCCTTTGCCGTGTGTGCCCGGGGAGAGTGCCTACATGTCGGCTGCGACAAGGAGGTTGGTTCTTACAAACAAGAGGACAAATGCGGAGTGTGTGAAGGGGACAACTCTCACTGTCGCACCGTTAAACTGACGCTCACCAAGACGCCCAAAAAGAATGGCATGCTGAAAATGTTCGACATCCCAGTTGGAGCCCGACACATTGTTATCGAAGAGAACGAGACCTCCCCGCATATAATTGCTGTGAAGAATCAAGTCACTGGAAGCATCATCCTGAATGCAGAGAATGAAAATGCCGAGTCAAAGACCTTCATCGAAAATGGTTTAGAGTGGGAGTATTCACTGGATGGAGAGAAGGAGACCCTAAAAACAACTGGTCCTCTGCATGAAGGCATTGTAGTGTTTGTCATTCCCCGGGAAGAAGACACAAAAGTCAGCTTGACATATAAATATATAATACATGAGGACCTGTTGCCACTTATTACCAACAACAATGTACTTTTGGCTGAACTTGACACATATGAGTGGGCACTGAAGAGCTGGTCTCAGTGCTCCAAGCCGTGTGGAGGAGGCATACAGTACACCAAATACGGATGCAGGAGAAAGAGTGACAGCCGTTTGGTGCATCGGAACTTTTGTGAGACAAGCAAAAAGCCCAAACCCATCCGCAAACGCTGCAATGTACAAGACTGCAGCCAGCCAACGTGGGTGGTAGAGGAATGGAGCCCCTGCAGTAAGACTTGCGGGAAGCTCGGCTACCAAACCAGGGTGGTGCAGTGCCTGCAGGCCCTCCACAACGGCACCAGCAGGCCTGTCCACAGCAAACACTGCACCGAAGATCGGCCAGAGACGAGGAAAGCATGCAACCACACCATATGCCCTGCCCAATGGAGGACAGGGGCGTGGTCTCAGTGTTCGGTGACCTGTGGGGAAGGGATTCAGCAAAGACAGGTGGTTTGCAAGGCCAGCGACAACACCATCGGAGAATGTGAGGGCGAGAAGCCAGAAACAGTCCTCATCTGCAAACTAAGCACTTGTCCAGGCCAGCCGGTGTCTTCTGTCAACATTGAAACAATGGGAAACGCCACAGCAGAAGACGAAGCTGTACACCAAAGGGTCCCTAAAAACCCTGTCCACAAAATCTCTCTAATGAGCCATGTCTGGGGGACAAATCAATTTTCTGTCAAATGGAGGTTCTTGCCCGTTATTGTTCCATCCCTGGATATAATAAGCTTTGTTGCGAGTCGTGCAACAAGAAAGAAAACCTTGGCACTCCCTGAGCTCCACACCACTAACCAGTAGACGGCTTCACTTCCGCTGCTGAAACCTCGCCATCCACAAGTGTGCTCAGCCCCAGGCTCCCACCGGGAACTCAGAACCGGGACCTCTTCTACCTCAGGGCCTCCACGGCCCACACCAGACTCATCGAAAGAGCACAGTCCAAACAGCACTTTAGGCCCATAGGTCAAGAAGGGACGATTTAGGATCTGAGAGCGACTTGAATGAGTCAAGACCACGACGGGATATCGTTACCGGTGCCTTGCTTTGGCGCTTGTCCCGGCAAAGAGAGCCATAGTGGGGAAAGCACCCGCAACCGTAGCGGAGGTGGAGGTGGGAGTGGTGGCGCCTCTATCCCCGCAGCCGGGACTTTCTGGCAGGACTCGATGGTCGGCAGCGGGGGACTCAGCCCGACCACCGAGAGAAGCCCGATGGACGGGGGAGGCTTGCTGTCCACCGGGAAGGCGTCCAAAAGCAGGCCGGTGACGGTGGCTTACGTGGTGAACGGAGAGCTGAGCCTGCAGAACAACGCGGAAAGCATGGCTCTGCAGTGTCTGAAGGACGCCTGTGACACGGTGGGCAGCAAGCTGGACACTGTGAACTTTGGCAAACTGGACTTTGGGGAGACCACGGTCCTGGACCGCTTTTACAACGCAGACATTGCTGTTGTGGAGATGACTGATGCCTTCCGCCAGCCCTCTCTCTTCTACCACCTGGGAGTCAGAGAGAGCTTCAGCATGGCCAACAACATCATCCTGTACTGCGACACTAACTCCGACGCCCTCCAGTCTCTGCAGGAGATCATCTGCCAGAAGAACACTACATGCACAGCCAACTACACTTTCATCCCGTACATGGTGACGCCCCACAACAAGGTGTACTGCTGTGAGAGCAGCCTGATGAAGGGTCTGACCGAGCTGATGCAGCCGAGTTTCGAGATGCTGCTGGGACCCATCTGTATGCCGCTGCTGGACCGCTTCATTCAGCTGCTCAAAGAGTCACAGGCCAACTCTCATCAGTATTTCCATGAGACCATTCTGAACGAGATACGAAAAGCTCGGGAGCTGTACACTGGCATGGAGCTGGCGGCCGAGCTGAGCCGGATCCAGCAGCGGCTGGACAACGTGGAGTGCCTTTCAGTCGACATCGTCATCAACCTGCTGCTGACGTACAGAGACATTCAGGATTATGACTCTGTTGTGAAGCTGGTGGAGACTCTGGAGAAACTCCCGACCTTTGACCCTGTGGCTCATCCTCATGTGAAGTTCCACTACGCCTTTGCACTGAATCGGAGGAACCTGCCAGGCGACAGACAGAAGGCCCTGGACACCATGCTTCCCCTGGTGGAGGATGAGGAGCAAGTAGCCTCAGACATCTACTGCCTAGTGGGACGAATCTATAAGGACATGTTCCTGGAGTCTCACTTCACTGACACACAGAGCAGAGACAATGGCATACTGTGGTTTAAAAAGGGGTTTGAGTCAGAGCCAACACTACACTCTGGTATCAACTATGCTGTTCTGCTCCTGGCAGCTGGACAACAGTTTGACACATCTTTTGAGCTTCGCAAAGTGGGAGTGAAGCTCAGCAGTCTTCTGGGGAAAAAAGGCAGCCTGGACAAGCTGCAGAGCTACTGGGATGTGGGTTTCTTCCTGGGTGCCAGCATCCTGGCCAGTGACAACACCAGGGTCATCCAGGCCTCTGAGAAACTCTTCAAACTCAAAGCCCCCGTCTGGTATCTGTGTTCATTGGTGGAAACCATATTGATCTACCAGCACTTTAATAAGACTGCTGTGGAGCAACCATCCCCCAAACAGGAGCTATTAGACTTCTGGATGGACTTTCTGGTGGAGGCAACCAAAACGGACGTCTCCTCTGTTCGATTCCCTGTGTTGATACTGGAGCCCACTAAAGTGTACCAGCCCTCGTATTTGTCCATAAACAAAGACGTTGATGACAACACGGTGTCTATCTGGCATGTGGCTCCTGACGACAAGAATAAGGGGATCCACGAGTGGAACTTCAGCGCCACATCAGTACGAGGTGTCAGCATCTCCAAGTTTGACGAGCGCAGCGCCTTTCTCTACGTGCTTTACAATGCGGAAGACTTCCAGATCTATTTCTGCACAGAGATGCATTGTAAAAGATTCTGCGATCTGGTCAACAGCATAACAGAGGAGACTTGGAAGGGTCCAGAGGAGGGAGACTGTGATGGTGATACCTTAGAGTACGACTACGAGTACGACGAGCACGGAGAGAGGGTTGTTCTAGGAAAAGGCACGTTTGGAGTGGTGTATGCAGGACGAGACCTCAGCAACCAGGTCCGACTGGCCATCAAGGAAATACCAGAAAGAGACAGCAGATACTCTCAGCCTCTCCACGAGGAGATCGCACTTCACAAGCACTTGAAGCACAAGAACATCGTCCAGTATCTCGGCTCCATCAGCGAGAACGGTTTCATCAAGATCTTCATGGAGCAGGTGCCTGGAGGGAGTCTGTCTGCACTGCTGAGATCCAAGTGGGGCCCACTGAAAAACAACGAGCCCACCATCGGCTTCTACACACGGCAAATCCTAGAGGGGCTGAAGTACCTTCATGACAACCAGATCGCACACAGAGACATCAAGGGTGATAATGTGCTCATCAACACCTACAGCGGCATCCTGAAGATATCTGATTTTGGCACGTCAAAGAGGTTGGCCGGGATCAATCCCTGCACTGAGACGTTCACAGGAACACTACAGTACATGGCTCCTGAAATCATAGACAAGGGTCCTCGGGGGTACGGCAAACCAGCAGACATCTGGTCTCTGGGCTGCACCATAATAGAGATGGCAACTGGGAAACCACCTTTCTATGAACTGGGAGAACCACAAGCCGCCATGTTCAAGGTGGGCATGTTTAAGATCCATCCAGAGATCCCAGAGTCCATGTCTCCGGAGGCTAAGGCCTTCATCCTGCGCTGCTTTGAGCCCGATCCCGACCATCGAGCCACCGCCCTCGACCTGCTCACTGATGAGTTCCTCACCGTCACCAGCCGCAAGAAGAAGAGCAAGAGCAGCTTCACAGCTCTGACGCCAGGGTCAGAGTACCTCCGCAGTATCTCCCTGCCTGTGCCAGTGGTGGTGGAGGACACCAGCAGCAGCAGTGAGTACGGATCTGTCTCCCCTGACAACGACCTCAACACCAACCCCTTCATCTTCAAGCCCAGCGTCAAGTGCTACAGTGAGAAGGACGTAAAGGGGCCCAGGTCCCTGTTCCTCAGCATTCCTGTGGAGAACTTCGAGGACCACAGTGCCCCTCCATCCCCTGATGAGAAAGATTCTGGCTTCTTTATGCTTCGAAAGGACAGTGAAAGGCGAGCCACCCTGCACCGCATCATGACCGAGGACCAGGACAAGGTGGTGGCCAACCTGACGGAGGCCCTGTCACAGGGCTCTGAGGAAATTAAGCTGAAGCCTCAGCACATCTCCACTCTCGTGGTCAGTCTGGCCGACTTTGTTCGCATGGCAGACAGGAAAATCATCGCCAACACACTGTCCCAACTCAAGCTGGAGCTGGACTTCGACAGCACAGCCATCAGTCAACTGCAGGTCGTGCTGTTTGGATTCCAGGATGCTGTGAACAAGGTGCTGCGAAACCACAACATTAAGCCTCACTGGATGTTTGCTCTGGATAACATCATCCGCAAAGCTGTGCAGACGGCCATCACAATCCTGGTGCCAGAGCTGAGGCCTCACTTCAGTCTGGCTTCAGAAAGTGACCCGGCCGACCAGGAGGACGTTGACGACG-----------------------------------------------------------------------------------------------------------------------------------------------------------------------------------CTGCTGGAGCAGCTGCTGGAGAAGGAGCGAGAGTATCAGGCCATTCTGCAACAGACGCATGAAGACTCAGAGTTGAAGTTTGAAATACAGAAACTGATGCTGGAGCTCATTGAAAGGACTAGATCCCTGTCTCAGTGGTGGAGAAGAGCTGGTCCATTGGAAGTCATGGAGTTCCAGGGGTGGATGGCAGGATCATCGTCTTCAGAGCCGACCAGGAGGGAGTGATCAGAGTCATAGCAGAGCAACTCACCATCCCAGATTCTCTCACTGTAAATGAAAATGATGCCGTCAACAGC---------AGAGGTGAGTATTTTTATATTTTATGCAAGAATGCCAAAGTTCGTAAAAGAGTAAAGCTCTAAATGTTTCTCTACAACATCACCCTGCAGCGTGCCACTGGCATCACTCATGCCATCCATGGAAACTTCTCAGGAACCAAGATGCAGGAGATCGTCGTTTCCAGGGGAAAGATCTTAGAATTATTGCGACCAGATGCCAACACAGGAAAGGTGCACACTTTGCTCACAGTGGAGGTGTTTGGCATCGTCAGATCCCTGATGGCCTTCAGACTGACTGGAGGAACAAAAGACTACATTGTTGTGGGGAGTGACAGTGGTCGTATCGTTATCTTGGAATATCATCCTTCAAAAAACATGTTTGAGAAGATCCATCAGGAAACATTTGGGAAGAGTGGCTGTCGACGCATTGTCCCTGGACAGTTCCTGGCTGTTGACCCCAAAGGCAGAGCTGTTATGATAGGAGCAATAGAGAAACAGAAGCTAGTTTATATTCTGAACAGAGATGCAGCTGCAAGACTGACCATCTCCTCTCCACTGGAAGCACATAAAGCAAACACATTGGTGTACCATGTGGTCGGGGTTGATGTCGGCTTTGAAAATCCAATGTTTGCCTGCTTAGAGATGGACTATGAGGAAGCCGACAATGACCCAACAGGAGAAGCTGCCGCCAACACACAACAGACCCTTACCTTTTATGAACTGGACCTTGGTTTGAATCATGTTGTCCGCAAATACAGTGAAGCTTTAGAAGAACATGGAAACTTCCTAATCACTGTTCCTGGTGGTTCAGACGGGCCCAGTGGAGTTTTGATCTGCTCTGAAAACTACATCACTTACAAAAATTTTGGAGACCAACCTGACATTCGCTGTCCCATCCCTCGGCGCCGGAATGACCTGGACGACCCAGAGCGTGGGATGATATTTGTCTGTTCAGCCACCCACAAGACCAAGTCCATGTTCTTCTTCCTCGCCCAGACTGAGCAGGGAGACATCTTTAAGGTTACCCTGGAAACAGATGAGGAAATGGTCACAGAAATTAGGCTAAAGTACTTTGACACCATCCCTGTGGCAACAGCCATGTGCGTCCTGAAGACTGGCTTCCTGTTTGTGGCTTCAGAATTTGCAAACCATTACCTTTACCAAATTGCCCACTTGGGTGATGATGATGAAGAACCTGAGTTCTCTTCTGCGATGCCGTTGGAAGAGGGAGACACATTCTTCTTCCAGCCTCGTCCCCTTAAAAACCTAGTGCTGGTGGATGAACAGGAGAGTTTATCTCCTATCATGTCTTGTCAGATTGCTGATTTGGCCAATGAAGACACACCTCAGCTGTATGTGGCCTGTGGACGAGGACCCAGATCTACTCTGAGGGTCCTTAGACACGGACTGGAGGTATCAGAGATGGCTGTGTCTGAACTGCCCGGTAATCCCAACGCTGTGTGGACAGTACGCCGACATGTGGATGATGAGTTTGATGCCTACATCATTGTATCTTTCGTCAACGCCACTCTGGTACTTTCCATCGGGGAGACTGTAGAGGAAGTGACAGATTCAGGATTTCTGGGCACAACGCCCACTCTCTCCTGCTCGCTGCTTGGGGAAGATGCCCTAGTACAGGTGTACCCAGATGGTATCCGCCACATCAGAGCTGACAAGCGTGTGAATGAGTGGAAGACTCCCGGTAAAAAAACCATCGTCCGCTGTGCTGTGAACCAGCGACAGGTGGTTATCGCCCTCACTGGAGGGGAGCTGGTCTACTTTGAGATGGACCCGTCCGGCCAGCTGAATGAGTACACAGAGCGGAAGGAGATGTCTGCAGATGTGGTGTGCATGAGCCTGGCAAACGTTCCACCTGGGGAGCAGCGTTCCCGTTTTCTGGCCGTGGGACTGGTTGACAACACGGTCCGAATCATCTCCCTGGACCCATCGGACTGCTTACAGCCCCTCAGTATGCAGGCCCTACCAGCCCAGCCAGAGAGTCTGTGTATCGTAGAGATGGGAGGGGTCGAGAAACAGGATGAACTTGGGGAAAAGGGAACCATCGGCTTCCTCTACCTCAACATAGGGCTTCAGAACGGCGTGCTGCTGAGGACGGTTTTGGACCCAGTGACAGGCGACCTGTCAGATACCAGAACACGCTACCTGGGCTCCCGACCTGTCAAACTGTTCAGAGTCAGGATGCAGGGACAGGAAGCTGTGCTGGCCATGTCCAGTCGCTCGTGGCTCAGCTACTCGTACCAGTCTCGCTTCCATCTGACGCCACTGTCATATGAGACTCTGGAGTATGCCTCTGGCTTTGCCTCCGAGCAGTGCCCAGAAGGTATAGTGGCCATCTCCACCAACACCCTGAGAATCTTGGCTTTGGAGAAATTAGGAGCCGTCTTCAACCAGGTGGCGTTTCCTCTGCAGTACACTCCCAGGAAATTTGTGATCCACCCAGAAACCAACAACCTGATTTTAATCGAGACTGACCACAATGCCTACACAGAGGCAACTAAAGCTCAGAGAAAGCAACAGATGGCCGAGGAGATGGTGGAAGCTGCTGGTGAGGATGAAAGAGAACTGGCTGCTGAGATGGCCGCTGCCTTCCTCAACGAGAATCTCCCTGAAGCCATCTTTGGTGCTCCTAAAGCTGGAGCAGGACAGTGGGCATCGCTGGTTCGCCTCGTCAACCCCATCCAGGGTTCAACTCTGGACCAGGTGCAGCTGGAACAGAACGAAGCTGCATTCAGTGTTGCAGTGTGCCGTTTCACCAACACAGGAGATGATTGGTACGTTCTGGTGGGTGTTGGCCGAGACATGATTCTCAACCCTAGATCAGTGGGCGGCGGTTTTATCTACACATACCGACTCATCGGCGGAGGGGAGAAGCTGGAGTTTGTACACAAGACGCCAGTAGAGGACGTGCCTTTGGCCATTGCACCATTTCAGGGACGAGCCCTCGTGGGTGTTGGGAAACTGCTAAGAATCTACGATCTGGGCAAAAAAAAGCTGCTTCGCAAGTGTGAGAACAAGCACGTTCCCAACCTGGTGACAGGTATCCACACCATTGGCCAGCGTGTGATCGTGTCTGATGTTCAGGAGAGTCTGTTCTGGGTGCGTTACAGGCGCAATGAAAATCAGCTCATCATCTTCGCAGATGACACATATCCCCGCTGGGTGACGACAGCCTGTCTGCTCGACTACGACACCATGGCCTCCGCTGACAAGTTTGGCAACATCAGCATCGTGCGTCTTCCACCGAATACCAGCGATGATGTTGATGAGGACCCCACAGGGAACAAAGCATTATGGGACAGAGGCCTCCTAAATGGAGCATCACAGAAGGCTGAGGTGATAATGAAAGAGACTGTGTTATCTCTCCAGAAAACCACTCTACTGGAGGTTCAGAGTCTCTGGTCTACACCACTCTGTCTGGAGGCATCGGCACCTTCACCTCACACGAGGATCACGACTTCTTCCAGCATCTAGAGATGCATATGCGCTCAGAGTTCCCTCCACTCTGCGGCAGAGACCATCTCAGCTTTAGATCGTACTATTTCCCAGTCAAGAATGTGATTGACGGAGATCTGTGTGAGCAGTTCAACAGCATGGACCCTCACAAGCAGAAAAGTGTGGCGGAGGAACTGGACAGAACGCCACCTGAGGTCTCTAAGAAACTGGAGGACATTCGCACTCGCTATGCCTTCTAAATGAGTCTGGCACCACCAGACTGCACCCCAAAATGCCGCTCACAGCAGCATGCAGACCAGGTGGTCGCAGCACTTACAGGTGGCACTGAGGGGAAACTGCGTGCATTCTTGATTTCACACTGCCATAATGCGGCCACCCTGCGGGATGCCTTTGGTCGCACAGCCCTGCACTTGGCAGCTTCACTGGGAAAAAAGGCCCTGCTGGAGTGGTTGTTGGACAGTAAGAATGCTGACCTCACAGCGAAGGATAAGGAATCGGGCTGGACTGCTCTGCATCGCAGTGCTTTCTACGGACAGATCCATTGTCTCATACCTCTTGTTAAGCATGGTGGACTTCTTTCCACTCAAGACAAGGAGGGTCTGTCTGTCCTGGACCTTACAATGAAGGACCGACCAGCACATGTTGTGTTCAAAAACACTGACCCAACCGAAGTATACACATGGGGAAACAATACTAATTTCAGCCTCGGCCATGGTAATCAGGAGAGCCGACAGCACCCTGAGCTTGTGGATGTCTTTGCCAGGACTGGAGTTTACATAAAGCAGGTGGTCCTTTGTAAGTTCCACTCTGTGTTCCTGTCTCAGAAAGGGCAGGTGTTCACATGTGGACATGGACAAGGAGGGCGACTTGGTCATGGAGACGAACAGACATATCTGGTTCCTCGAATGGTGGAGTGCCTCATGTCCCATCACTGCTCCCAGGTGGCAGCAGCTAAAGACCACACTGTGGTGCTGACAGAAGAAGGATACGTTTACACTTTTGGCCTCAACACCTTCCACCAGCTAGGTCTGGCTCCTCCTCCTGCTGCAGCACATGTGCCTAAGCAGGTGTGCTCCAAGATGCTCAAGGGCAGGACAGTGATTGGAGTTGCAGCGGGAAAGTTTCACACGGTACTGTGGACTAGGGAGGCTGTCTACACAATGGGACTAAACGGAGGTCAGCTAGGTTACCTATTGGACCCTAATGGGGAGAAGTGTGTGACAGCCCCCCGGCAGGTATCAGCTCTGCACCACAAAGATGTCACCGTAGCCATGGCTGCAGCTAGTGATGGAGCAACAGTAGTTGTGACTGAGAAAGGGGACGTCTACCTGTTGGCTGACTACCAGTGCAAGAAAATGGCTTCAAGGCAGCTCAACATCAAGAAGGTTCTGGTCAGTGGTGGCAGTCTGGACCACCGTGTGGTTCCACAGATCCTGAATGAGGGAGGAGGGGAAAAGGTGGCCATTTTGGCGTTAGATGAAGCTGGGAGGGTGTTTTGCTGGCGTTCCTCCGGCACCTCGGTGAGACAGTGCCGGTGGGCGTACGGACGTCAGGTTTTCATGTCGGACATAGCTCTCAGCAAGAACAGCATGATGTTTGTGACTCAGGAGGGGGAGGGCTTCGGCGGTGTGTGGGCTGGTGAATATAAGAAGTATGGTGAAAAGAAAGATATCAATGTGGAGGTTTCTGGCCATTCAGATGCTGGGACACTTTACGAGCGAATCCGCCTTGAGAAACTCCCTTATGTCCACAGAGCTGTCAGCATCACCATGGATTCAAAAGGCCGCAATTTTGGAGTTCTTCAGGCCGACCCCAAAACCAGCTTGTATGAGATTCCCAGCATTTCTCCATCGTCCTTCTCCCAACACTTCCGGAGCCTTCTGGATGAGGCAGATGAAATGGACAGCATCCACGATGTGACTCTTCAGGCCGGTGATCGCACCTTCCCGGCTCACAAGTACATCCTGTCCATGAGGTCTGACTTTTTCCGGAAACAGTTCATGTCCGAGCAATGTGGGAATGATGAGGAACTTGATAAGGAAGTGAGGAAGAGCGAAGATGCTCTGGGTTGCGATTTACTTATTTTCGAAAAAATTCCACCGGACATGCTGGAATACGCCCTGCAGTTCATCTACACAGACTCCTGTGAGGTGCTGGTGCATGGGTCCAGGCCAAGAGTTTCAGGGATCCTGACAGGACAGAACAAGGACTCAGAGCAGGAGAGGCTTATCACCAGCCTGCAGGACTTGGGCCTGAGAGGTCGCTCAGCCCTCGAGGTATACCGCTCCCTTCCTGCTGCAACCAAAGGAGATGGTGACAAGGCCAAGAGCAAGGGCTCCAAGCCTGGCAAGAAGGGGAAAGGAGGCAAAGCTGAAAGGGCCGGAGCCAACGAGGGGGGAGTCAACCCTGTGAAAACCTTACAGGGTGTTGCGAAAAAACTCGGCCTGGGCAGCCTGTCTGCACGACTGGACGGAGTCAAATATGAAAATGGAAAGATCAACGTCATAAACAAGAAAACTGGCAACAAGCCCAAATTCTACCAGAAGAAATGCTCTTACCTATGTGATGTTACTTTGAAATCTGAAGATGGGAAAGAGTTTCCTTGTCACAAAAGTGTCCTTTGTGCAAGACTAGAATACTTCAACAGCATGCTTGGAAACCATTGGATTGAGGCAAGGTTTTTTTTTAT---------------------------------TATTATTTTTAGCTGTTTCTA---------------------TGATGTTTTACTATGTGTGAGGT------------TGTTGAAAACAACAGACTATGCTCACATAAGCAGCCTGAGGACAGT--------------------------------TAAAAAAGAATATATA-----TGGAATTTGTTGACGATTACAGCTTTTAATAAGTAGAGGC------------ATTCATTGTGCTGAACATGTCCGCACTTTCAAATTTACAA----------TTTACAATGTACATATGCTTGTGGAGCTTTCTGCAGCCTACAGGAGGATG-------------------------CCACTGTGGCTGGTGATTTTCCAAAAGCTTTTGTTT---------------------------------------------------------------------------------------------------------------------------------------GAGGTTACACTTTGTCTGATATCATCCAAAGCCCCCCTGCTGCAGTTGTGCCACTTTGCATCACATATTCAACTGGAGCTGACTGCACAAGTGTTTTGCATGTTGGACTGCGATATGGTTCTGAAGGCAACAGCATGGGAACGCAGAGGAGCCATGACACACAGCATGAGGTCTGCCAAAACCAGGATGACTGTGAACAGGGAATGACCCGACAGCTGGACA--------AACACACCACATGTAATGAATAAGTTGTCACTGCAGCGTTTTCCTCATTCATATACCAGTTTTGAAATTTTTCTAGATGTTGAACAGCTGTCCCTCATGTCGAAAC---GGATCATAGAGGACAGGGAG--CAGGTTTTAGGATCCTCTTGGGACAGGAGTTCAAGGCTCAGGAAGCAGCAGCAGCA------------------------------TGCCTCCAAAGCAAAACACGATG--GGTCATGGCCGAAAAGAAAGCCAC-------------------------ACAAACACAAACACAACATTACAAAGCTGCAGAAAGAAACGGAAA---------------------TGCATTTACTTGTTTGTATGTCCGTTGGAGGATGTGAAAAATAAT---ATAAAATCTACAATAACTAAAAATCACATGTGCTATCCTGTTCCACAGTCATATAAGATGACTTCATCACCCATCCCCAATCTCTCCCTCGCGTGTTCTCTCTCTGTGCCGTCCATCTTTCCCCCCAGGCCCTGGGTGCTGGGAGCAATGGGCAGCCCTCCCCGCTCCTCCCTGGTGACCTTCGCCTCCATTGTGGAGGAGGAGAAGCAGCAGGAAGCTGCGCTGATGCGCAGTCGAGAGAAGCCACTGGCGCTCATCCAGATTGAAGAGCGGGCCATCCAAGACCTTCTGTTCCATTATAAGGCGCGTGACAACCCTGATGAGCTGATAGTGGTTGAGAGGTCTTCCAGAGGTCCTATGGCAGCCCCAACCTGGAACAAACACTGAATGCGTCCAGTGAGCACCGATTCAGACGGTCCTGCTCCTCCTGAAAACCTTTCTTGCCCCTACCCCTTTGTGGGCCCCCTGCCTGCCTCAGAGATGTCCCTGCTCCAGTCACTGGGTCCAGTTCAAAGCTGGCTTGGTCAGGAGCTTGAGAAGTGCGGGATTGATGCCATGATTTACACCCGCTATGTCCTCAGTCTTCTTCTGCATGACAGTTACGACTATGATCTGCAGGACCAGGAAAATGACATCTTCTTGGGCTGGGAGAAGGGAACTGGCAAGAAATGGGGCAAGGCTAAGAAAAAAGGAGGGACTGACCTGAGTCTCGAGGAAATGAAGAAACAAGCCGCTGTGCAATGCCTCCGCTCTGCATCTGATGAAAACTCTGGAATTGAGAGCCTTGTTGAAGAGCTTTGCTCTAAACTTAAGGACATCCAAAACAAACAGAAAGAGGAAAAACAGATTCAAAAGAAATCTGATGGCTCTCACTCTCCAGAGCGCGCCGACTCCCCCTCTTCAAAGGACCAGGTGGAAATGTATTATGAAGCCTTTCCTCCTTTGTCAGAAAAACCTGTTTGTCTCCAAGAGATTATGACAGTGTGGAACAAGGCTAAGGCCTGTGCATACTCAAGTTCATCCTCTGCAGCTCCACAGACCAGCACAGACACCTCTTCCCCAAAAGATTGCAACAGTGAAAGTGAGGCTGCAAAGGAGCGAAACCTCGAGGCATGTGGTACCAACACTACTGTGACCATTGAAAGAGGCCAGCAGCGACGAAGCAAGAAGGAGAAGGAAAATCGATACCATGGTGGTGCAGCAGCAGAGGAGAAATCTACCGTCCACTGTAAGAGGCAGGCAAGACACAGATCTGAGGGCAAATACAGACCCAGATCCTGGTCTTCTGGATCTAGTGAGGCAGGCTCAAGCTCAAGCGGGAACCAGGGTGACTCAAAGTCATCCAGAAGCAAGGCAGTTAGAATAAGGCACAAATCCAGGGAGGCTGCAAAAAATAAGAGACCACGCAACAGCGGGCAGGTGAAGCTGCAGGTGAAGGTAATTGACAAAGAGGAGCGAAGAAACACAGGAGGGAGCAGTAGCAGCACCACTGGAGGTGCTGCCAAGCAGCCACTGCTTTACAAGAAGGGGAAGAGACCGCTGAAGGAGATTCGTAAAGATCCAGGCTGGGTGGAAGCAAGAGAGTCTGGACTTGAGGCCAGAAACAAAAAGGAATATATGGAGGAGCCGCTTTGGTACACCGAACCCCTTACAGAATATTTTGTACCTTTCAGCAGCAGACAAAGCAAGCTGGAAACAAAATATAGAAGTAAGCTTGATTCTCCTGATAGCTTTGCCTTGTCAGCTGACATAGAGAGGCTGCCAGAGAGAATCCAGGGAATCTGCATTGCCAATGAGAGCTATAAGAGAGCATACCTAGCAGCAGGCTCATTTGTGGATGGGCACTTTGTGGAGGGGCCTGGCGAAGCAGAAGATGAAACTGCTGATTTCACTGGGACCTCAAGCTGCCCTCAGCCAGAGGATAGTAGAGATTTAGATGACAAGCATCTGTCTGAATTCACTCACTTCTATGAAGTTGATATTTATCAATCCATATTGGATACTAGTGCCTCAGAGTCGATACAAGAGAGTCGGATCTTAAGCATGATTCGACAAAAAAGCAAAGAGCAAAGAGACGTTGAGGCGGAATGTTGTTTAGTGTTAGATGGCCTTGAGCAGCAAGGGAAAAGTGCAATACGGGCAGACTCACAGGACGTTTCGGGATCTGTTGGATTCTTAATGGAGGATCTTGAAAACATGGCTCAAGTGTGGGGTTGTTATTCACCATCAACTTCAGAGGATATAGATGGAGAAAGCTTTGTAGGAGACTCTCCCATTCGGCTCTCCCCCCTTCTTGATAGTGTTTCATTTACCTTGAGCAAACTATCTGGAAATTTGGAGGAGCCACCAGTTCCTGAAGCTACCAGTGAACCATCTGGTTTAAATTCATCCTGCTTCTCACTTTTTGAGCTGCAGTATGACAGCCCCACTTTTCCTTTTCCCCGCGACTCACTCACTGTTGGTCATGAAAACAACACAGATTCTAGTAGCTGTCTTGACCCACATTCTAATAAACAGTCTCGTTTGCTAATATGGACCAAAAATAGTGCCTTTGACGAAACTGAACACTGTTCTAATCTTTCAACGCGGACTTGCAGTCCGTGGTCTCATTCAGAGGAGACTCGTTCAGACAATGAGCAAGGAAATGCTCCACCAGAGGATGCTGCTCAAATTGGCAATGAAGAGATTGATTGTATTATCCCTCCTCTCTCTGGTACCTATCTAGAGGATGAAATCTTGGATTTTTTGCAAGAAGACTCTGGACGTAAATGTGAGGGGGTCAGTGTTAGCACAGCATCCAAACAGACCACCAAAAAATCTAAATTGGAGTCCATTTGTGGTATAGCATTGGAAGAGGATGAGAGTAAACAGTACAGCACTGGCATGTTTTCGGACAACACAAACCAACAGAGTGATGATTACAGCTCAGGGATAATAAAGGACATTTGGACTGCCATTGGAAATGGCAAATCTGTAACGTCAAGGCAAAGAGCAGAAAAAACAAGCGAGGGGATATTCCTAAATGAATCAGGCAGTTAC---TGCAGCTGTCTGGAGATGCAGGCAAAAGGAGTTCCACTTCAGGGTCCGCAGGAAAAAGCAGTTCAGCGGTCAGAGTATCACCTTTGGGAAGGCAAGAAAGAAGAACAGGACTTAGCCAAAAACAAACTCTCCAAGGTTGATGGTGCTGGGGATTACATGACTCCGTCCAAGCCCTGGGACTTAAACTCTGACAAGGAGAGTACGTCATTCATCTTAGGAGGAGTATATGGAGAGTTGAAGACACTAAGTGGTGATAAGAATTGGGCTGTTTTGCCACCAAGTGACACCCAAGACAGCTTGCTACAATGTGCCGCAGCAGCTGCATCTGCTTCTAACTCAGACATGCTCACCATTACTGGCACAGATGTATTCATGAACACGAGCAGCTGCTTTGCTCCTGGGCACAGGCCCCTGTGGAGGCCTCTTGTGTCATTTGGGCAGAGTGACCAGGCCATTAAAGGTGGTGGTGATGGATTGAATAAGGGATTTTCCTTCATCTTCCATGAAGATTTGCTTGGATCTTACGGAGGCTTGCATAGCGAGGGGCAAGGTTTAGAATACCCGTTCGCATCTTTTAGCCTAAACAATCCCTTCTCTCAAGTCCTCCATGTTGAGTGTTCTTTTGAGCCTGAGGACATGGCTTCGTTCAGTCCAGGCTTTAAACCTAAATCTATTCTTTGTTCGGACTCTGAGAATGAAGCCTTTCACCCAAGAATATATGGCATCAACCGGACGCAGTATAGGGCCATTCGCATTTCCCCAAGAACTCATTTCCGACCAATATCAGCCTCCGAGTTGTCTCCTGGTGGAGTCAGTGATTCAGAGGCTGAGACTGACAAAGAGGAGATGAGTTTTCCCGTCCTGGCGCAGGCGGATGTGTTCGATGATCCTCATGCAGACCTCAAACCTCTGGAGGAGGATGCAGAATGTGAGGGCCCTTATTACGGCAAGTCAGAACTTGAATCTGGTAAATTCTTACCCAGATTAAAGAAGTCTGGCATGGAGAAGAGTGCCCAGACTTCTCTGGATTCACAGGAGGGCTCCAGTACCCTCCTGCCAATCACTGAGCAAGAGATTTGCTTAGACTGCAAAACGGCAGCGGCTGCATCAACTGCAGGTGGACAGACGGACGTCTCCAAGGAAGATTCAAAAAGAAGAATCTTCAGGAGAAAAACAGTCCTGCTTATGTGCACCAGCAGGTCAGATCCCAAAGTATGGGATTGCTCATGACTTTGTTGGTGATGTGCCAGAGTTTCCTCTGCTAAATATAAGTAGACAGGGAGGAACTGGCAACCAGCAAGAAGAGTGCTGGTGGCAGAACACATGTTCTTTCCCTGGATCTCAGTGCACAGAATGGACTTAGCAAATCAGGCTCATGTGCTGGTGGCCTTGCTCACCTGTGTGGTCTTGCTATGCCAGGCCCAGGAGAGGGACTACACAGTGAAGGAGGAGCAGCCAGAGAACGTCCGCATTGGCAACCTGCGCAAGGATCTGGACCTCAACTTAGACCCCAACATCAGGCTGTCATCGCCGTTGCAGTTCAAGCCTGTGTACAAGACAGGTGACGTGCCTTTGGTGAGGGTGGAGGCCAACACAGGGGAGATCTTTACCACCAATCACAGAATCGACCGGGAGAAGCTGTGTTCAGGGGTCTTCGCTGAGAAGCGCTGCTACTATGAGATTGAGGTGGCCGTGCTGCCTGATGAAATCTTCCGGTTGGTCAAGATCCGCTTCCTAATTGAGGATGTGAATGACAATGCACCCCTTTTCCAGTCCACCGTAATAAACATCTCCATCCCAGAGAACACAGCCATCAACACTCGATACCCAGTGCCCTCAGCATTTGACCCGGATGTAGGGATCAATGGAATCCAACATTATGAACTAGTCAAGAGTGTCAGCGAGTTTGGCTTAGACATCATTGAGACTCCTGAAGGTGACAAGTGGCCGCAGCTTATTGTTCAGCAGAACCTGGATCGCGAACAGAAAGACACCTTTGTCATGAAGATAAAGGTCGAGGATGGTGGCAGTCCTCCTAAGTCCAGCACTGCCATTCTCCAAGTCACCATTTCTGATGTCAATGACAATCGTCCTGTCTTCAAGGACAGCGAGCTAGAGGTCACAGTACCAGAGAATGCCCCCATGGGGACGTCAGTTGCTCAGCTTCATGCTACAGACGCAGACCTGGGATTGAATGCACAGATCCATTTCGCCTTCAGCAACCAGATCTCTGCCTCAACCAAACGTCACTTTGCCATCGACAGCTCTACGGGACTGATCACTGTGAAACAACCACTGGATAGGGAGGTAACTCCCGTTCATAAACTCATCGTCCTTGCCAGCGATGGCAGCTCCACTCCCTCCAGAGCCACGGTGATTGTTAATGTAACAGACGTTAATGACAATGTTCCCTCCATAGACACTCGTTACATTATCAACCTGGTTAATGGGACTGTTCTTCTGTCTGAGAATGCACCTCTCAACACCAAAATAGCCCTAATTACTGTTACTGACAAGGATGCAGATCTTTATGGCAAAGTAGCTTGCTACACTGACCATGATGTTCCTTTCCGGTTGAAGCCTGTCTTTAATGATCAGTTCTTACTAGAGACAGCTGCCCCTCTAGATTATGAGACGACTCGAGAATATGCAATTAAGATAGTGGCTTCGGATAGGGGGATGCCTCCTTTGAACACTTCAGCTATGGTTTTAATTAAAATCAAGGATGAGAATGACAATGCACCCATCTTCCCCCAGCCAGAAATCCAACTTTCCATACCGGAGAACAATGACCCCTCTACACAGTTAATAAAACTCAGTGCCACTGATTCAGACAGTGGACATAATGCTGAGATTATTTATACACTCGGCCCTGATGCACCTGACGGGTTTAACATAGACAGACGGTCAGGAATCCTCTCTGTTGGCAAACGACTGGACAGAGAAAAGCAGGAGAGGTACTCATTCACTGTCATAGCGAGGGACAATGGCTCCACATCCCTGCAGAGCAATGTCACTGTCAGGCTAATCGTCCAGGACCTTAATGACAACAGCCCAGCTTTCACACACCCTGAGTACAACTTCTATGTGCCTGAAAACCTGCCTCTCTATGGAACTGTGGGCTTAATTACAGTGACAGACGCAGATGCTGGAGATAATGCTGTCATAACCCTGTCTATATTGAATGGGAAAGATAATTTCATCATCGACCCCCAAACTGGTGTGATCAAACCCAATATAACCTTTGACAGGGAACAACAAAGCTCTTACACGTTTATGGTCAAGGCAGTTGATGGAGGACAACCTCCAAGCTCCTCCTATGCCAAGGTTACTATCAATGTAGTCGATGTAAACGACAATCGTCCGGTGTTCGTCATCCCATCTTCGAATTACTCATATGACCTAGTGCGAACCACCACCACCCCTGGTGCTGTGGTCACCAGAGTGTTTGCCATTGACAATGACACAGGTATGAACGCTGAGCTGCAGTACAGTATTATCAGCAACATCATCATCACATCTAGGGTCTCCCCTCGAGGCCTCTTTGCCATCGACAAAACCACGGGTAACATAACACTGCAGGAGAAAATAGTGGCAGCTGATCAGGGCCTGCATAGGCTTGTAGTCAAGGTCAAAGATCTAGGCCAGCCTGAATCATTACATGCTATTGCGCTTATTCACTTGTTTGTCAATGACACTGTGTCAAATGCTACCTTTATCCAAGAGCAGTTGCGAAAAAGCATGGAAACACCGTTGGACCGTAACATAGGGGACAGTGAGGTAACACCTCAAACCAACGGATATGTGATTGTTGTCATAGCTATCATAGCAGGAACCATGACTGTCATCTTGGTGATATTTGTGACCGCCTTGGTGCGCTGCCGGCAGACACCCAGACATAAAGTTGTACAGAAGGGCAAACAGAGTGGTGAGTGGGTGTCACCTAACCAAGAGAACCGTCAGATCAAGAAGAAGAAGAAGAGAAAGAAGCGATCCCCCAAGAGCCTTCTCCTGAACTTTGTTACCATAGATGAATCCAAGCCTGATGACCCCACCCATGAACATGTTAATGGTACACTGGATCTCCCTGTGGAGCTGGAGGAGCAAACCATGGGGAAGTACAACTGGGCCACAACGCCCACCACCTTCAAACCTGACAGCCCAGATTTAGCCAAGCATTACAAGTCTGCATCCCCTCAGCCAACATTTCAAATCAAACCGGAGACTCCAGTGGCCCCAAAGAAACACCATGTGATCCAGGAGCTCCCCTTGGACAACACATTCGTGGTGGGCTGTGACTCACTCTCCAAGTGCTCATCAACTAGCTCCGACCCGTACAGTGTCTCAGAGTGCAGCTGTCAGGGGGGATTCAAGACTGCGGGGCAAATCACCACCCGACAG---CATCTCATCATTCTGCCTCCAGATGCTGCGTGTCTTGCGCTGTCCTCTGCAGAGGACTCGCATCCCCCCACAGTGGACATGTCTGCGCTCCCTCTGCTCCACCAAACCTCACTCCCTCCAGGGCGAGGACTCCGCAGAGACCCGCATGAACCCCCTTAACATTCAGATGCTGTCGAGGAACCTCCACGAGCAGATCTTTCGAGGCGTGGAACCAGAGTACAGACAGGAAGATGTGGAGCGCAGCACAGGCCACCTGCAGAAACACGAGCTGTGGGGGAAGGAAACGTCACTGTTGCCCAACGTGGAGATGAAACTTCCCCAAATGTATGGCAAAAATATTGACGAGCACTTTCGTATCTTGGCCCAAAAGCAGAGTCTTCCCTACCTCGAGGCTGCCATCAAGCTGCAGCAGGCTGAGCTCCCTCCTATGCCACAGGAATGGAGGTGGGAGGTCGGCTGGACACGCTATGGGCCCAGTGGGGAGAGTCAGAGGGTTGATTTCCCAGAGGAGTCGGCACTGGTGTTTGATGTGGAGGTGTGCATGTCAGAGGGACAGTGTCCCACGCTGGCTGTTGCTGTGTCTCCCACTAACTGGTATTCCTGGTGCAGCAAACGTCTGATTGAAGAGCGCTACTCCTGGTCAAACCAGCTGACCCTGGCTGACCTCATCCCCCTTGAGACACCTATCAATTCTGTGCGCCCCCCTAGAGGTCAGTGGAAGGAGAGGCTCATAGTGGGTCACAATGTCAGCTTTGATCGGTCGCACATTAAGGAGCAATACTTACTAAAGGGCTCGAAAGTCCGTTTTATGGACACCATGAGTCTTCACATGGCCGTCTCAGGGCTGACCGGGTTCCAGCGCACACTGTGGATGGCCAATAAGCTGGGCAAGAGGAGGGGTCTTCAGGAGGTCAAGGAGCACATTAAGAGAGCTGGACAGAAAAGAGATGGCCCAATGATCGGCTCCTGGGACTGGGTGAATATCAGCAGCATTAACAACCTGGCTGATGTCCATGCTCTGTATGTGGGAGGGCCGCCACTGGAAAAAGAGGCCAGAGAGACATTTGTGAAAGGCACCATGATGGATGTCAGGAATAACTTCCAGGAGTTAATGCAGTATTGCGCCATGGATGTTCAGGCCACCCATCAAGTCTTTACAGAGCAGTTACCCCTTTTCATGGAGAGGTGCCCTCATCCGGTGACATTTGCAGGAATGCTGGAGATGGGTGTGAGCTACCTTCCTGTGAATCAAAACTGGGGACGGTACCTGGAGGATTCCCAGGACATTTACGAAGAGCTCCAGAGAGAGATGAAGAAGTCACTGATGGCTCTAGCAGACGATGTCTGCCAGCTCCTGCATGGTGACAGATACAAAGAAGACCCCTGGCTTTGGGATCTTGAGTGGGATGTTCAGGAGTTTAAGCAGAAGAAAGTAGCAGCCAGCAAGAAGAAACAGTTGAAATCAGCAGCTGAAACACCGGTCGCTGCTCCTCTTCAAGACTGGGAAGAAGACCCAGGTCCACCATCTGAAGAGGAGATGGCAGGCCCTTGTCCCCGCAGGTTAGCTGTTGAGAAACTGAAGGAAACAGTGAATCGACTGCCCAAGAGAAGGCAACATCTACCTGGACATCCAGCGTGGTATCGTAAGCTTTGTGAGAAGATGTCCGAGGAGAGCTGGTCGCCTGGAGCCAGCCTGATCAGTCTACAGATGAGACTGACTCCTAAGCTGATGGGTCTAACATGGGATGGTTTCCCACTGCATTACACAGAGAAACATGGGTGGGGCTATCTGGTCCCTGGACGCAAAGATAACTTAAAGCCTCCAGAGGAAAACACAGGGCCTGTTTGCCCACACAGAACTATTGAGAGTGTTTACAGAGAGTATTGTGAGCAGAACAGCAAAGAGCAGCGTAAATGTCTGCACTCCAGCCCCTCAGATGACCTCATGCTGACAGACAGCGCAGTGTGGGCAAAGGTGGAGGAGCTAGGTTCCCTGGAAAGTCTGAAGGAGGAAAATGGACCT--AAAGATCCGGGGAGTCCGTGCCATTATCACCATGGAAACGGCCCCTACAACGATGTAGATATCCCTGGATGTTGGTTTTTCAAGTTACCTCATAAGGATGGTAATCACAACAATGTGGGCAGTCCTTTTTCAAAGGACTTTCTATCCAAGATGGAGGATGGTACTCTTCGGGCAGGGCGGGGTGGGACCAATGCTACGCGAGCTCTGGAAATCAACAAAATGATCTCCTTCTGGAGGAATGCCCATAAACGAATAAGCTCTCAGACGGTGCTGTGGCTCAGAAAGGGAGAGCTTCCTCATGCTGTCAACAGACACAAAGACTTTGATGACGAGGGTCAGTATGGTGCCATATTACCTCAGGTCATCACAGCGGGAACAGTAACACGTAGGGCTGTGGAGCCGACGTGGCTGACTGCCAGTAATGCACGGCGGGATCGGGTGGGCAGTGAGCTGAAGGCCATGGTGCAGGTACCACCTGGGTACCACCTGGTGGGAGCAGATGTAGACTCTCAGGAGCTGTGGATTGCTGCTGTGCTCGGAGAAGCTCACTTCGCCGGGATGCATGGTTGTACAGCATTTGGGTGGATGACCCTTCAGGGAAAGAAGAGTCAGGGCACCGACCTGCACAGCCGCACGGCCGATGCTGTGGGTATCAGCAGAGAGCATGCAAAAGTGTTCAACTATGGGCGCATTTATGGTGCAGGACAACCCTTTGCTGAGAGGCTGCTGATGCAGTTCAATCATCGTCTCAGTCAGAGTACAGCTGCGAGTAAGGCCAGGCAGATGTACGCCTTAACTAAGGGCATACGCAGATATCACCTGTCAGAGGAGGCTGAGTGGCTGGTCAGTGAGCTGGATATCGATGTGGAGAGGGACCAAAATGGAAGCGTCTCCCTGCAGGAGTTGCGGAGGATCTCTAAACTGGCCTCACAGTGTTCGCGACGTAAAAGGTGGAATATGGTCGACAAACGTCTGTGGGCTGGAGGTACGGAGTCAGACATGTTCAACAAGCTGGAGAGTATTGCTCATTCAGCCCAGCCAGCGACTCCCGTTCTGGGCTGCAGGATTAGCAGAGCACTGGAGCCCGGGGCAGTTAAGGATGAGTTTATCACCAGCCGAGTGAACTGGGTGGTTCAAAGCTCAGCAGTGGACTACCTACACCTGATGCTTGTGGCCATGAAATGGCTTTTTGAGGAGTACAGCATCGACGGTCGTTTCTGCATCAGCATCCACGATGAGGTGCGCTACCTCGTCCGCAGTGAAGACCGCTACCGAGCTGCGCTGGCACTTCAGATCACAAACCTGCTGACAAGGAGTATGTTTGCCCATGCATTAGGCATGCAGGACCTTCCCCAGTCAGTAGCTTTCTTCAGTGCAGTTGACATCGACCGGTGTCTGAGGAAGGAGGTCACCATGGATTGCGTGACTCCCTCTAACCCAACAGGTCTGGAACAAAGATACGGCCTAGCGCCTGGTGAAGCCTTGGACATCTACCAAATCATTGACATCACTAAAGGCTCTCTGAACAAAGCAAGATAGATGTCACTGAGGTCTCTGCTCCTCATCCTGGGAATCAGTGCAGCCACTGTGGTCGGCGCT---------------------------------------------------------GATAACTACGAGTGGACCACATGGTTCAATGTTGATCACCCCGGAGGTCCTGGAGACTATGAGCAGCTAGACGCCATTCGCTTCTATTACCGTGCACGGGTGTGTCAGACTCCACGTGCAATTGAAGCCAGAACCACTGACTGGGTCCCAGCCCGTGAAACTGGGGAGAAGGTCCATGCAGACCCCACTGTGGGTTTCTGGTGCCTCAATGAGGAGCAAGGACCTGACCGCAACTGCTCCAACTACGCAGTTCGCTTCCTCTGTCCCAAAGATAACAGTGTGAACATTCAGGGTATCTGGGGCCCATGGACACAGTGGAGCCCATGTCCCGCCCTGTGTGGTCAAGTTGGGGTCCAGATTCGCTCTAGAACCTGCCAGCCTCCTTCTGCGCCATGCCCTGGGCCCAGGGTAGAAGGCATATCATGCAGTGGACCTGACTGCCCAAAGACAGAGTGTTACCTGCAATGTGTGATGGGGAAGGTGAACGCTGAGTGTGACACGTGCATGTGTGAAGAGCACATCCTGTTAGGTTCTGTCCGTGGAGCTGGTGGTCTGATTGCTGGAGGGGCTACCATTCTTCACAATGGCAAACTCCTCACCCTTACCGACCATAATGGACATTTCCGTGTCCCTGGTATCTGCCCTGATGGTAACACCACCCTGACAGTCAGCCTGCAGGGTCATGCCACTGTAAACGTTGTTGTGCCCAGCAGTGATGAACGCACCTCAGTCCTCAGCGTCCAGTTGAAAAGAATAGAGAAGCTTTATGTGTTGAGCAACCCTGAAAGTAAGGTCAGGAGGGAGGGACAAACTGCAGCTTTCTGCTGCAAAGTCGCAGGAACTCCACCGCCAGACAAGTATCAATGGTTTCATAACAACATCCTCCTGGAGAAACACGCTGAGAGTACTTTGGTGCTAAGAGATCTGCGTCCTGAGCAGGCTGGGGAATACTACTGTAGAGCAAGTGGCCTCTCTGGCAGTATCAAGTCCAAACCAGCTACGCTGAAAGTTTTGGGTAAAGACGAGTATTCATGTAACCCAAAACCTGAATCCCACGTGATTCGTCTTCCTCATGACTGCTACCAAAACAGCACAGACTCGTTCTACTACGATGTGGGAAAGTGCCCCTCAAGTAAATGTGCTGGGCAGCTGGACAATGGCATCAGGTGCAATGACAAAGTGACATACTGCTGTGGTGTGGAAAAGATGGAGGAGCGGCAGATAACATGCCAGGGCTACGAACTACCCACTATGGTGGTGACTCAGTGTGGCTGCCAGAAATGTGTGGACACAAAGGCTACTGTGCATGGTAGAGCCATTGCTGCAGACAATGGTGAGCCAATGAGGTTTGGCCATATCTTTATGAATGGAGTCAGAATCAGCCGCACAGGTTACAAAGGTACGTTCTCCATCCAGGTCCCTCCAGATACAGAGAGGCTAGTGTTGACGTTTGTGGACAACATGCAGAAATTTGTGAACACCACAAAGGTACTTCCATTTAATACCAAAGGAGGAGCTGTTTATCACGAGATCAAACTTCTAAGAAAGAAAGCTCCTGTGACCATCAGCTCCACAGAAACCAATTTGCTGGAACTTGGAGAAGTAGAGGGTCAGGAGGCAATGGTTCAAATCCAGATACCTCCTCATTCTTTTTATAAGGAGAATGGGGAAGTCTTCACAGGCAATGTCAATGCTAGTGTAACATTTCTTGACCCAAGAGATGTTTCCACAGCTGCTGCTGCTCAAAGTGACCTCAATTTTGTAGGAGATGAAGGAGATACACTCCCACTGAGAACCTATGGCATGTTCTCAGTTGACTTCAGAGGTGAGGAAAACAATGAGCCCCTGAATGCCGGTGAAGTGAAGGTGTTTCTGGATTCTGCTCAGGTAAAGATGCCCGAACACCTCAACACCATGAAGCTGTGGTCACTGAACCCCGATACTGGTCTTTGGGAAGAGGAGGGAAGCCTGCAGATGAAGAGAAATAGAAGAGGCAAAAGAGAGGAGAGAACATTTCTCATTGGAAACATGGAGATCAGAGAGAGGCGCCTGTTTAACCTGGACGTCCCAGAGAACCGGCGATGTTATGTGAAAGTTAGGGCCTTCCGCAGTGAACGGTACATGCCCAGTGAGCAGGTGGAGGGAGTTGTGGTGAGTCTCATAAACATGGAGCCCATGGCTGGCTACTCCACTAATCCACGTGCCTGGGGACGATTTGATAGTGCCATCACTGGCTCCAATGGTGCCTGTCTTCCTGCCTTCTGTGATGAGCAAAAGGCTGATGCCTACTCTGCCTATGTCATGGCCAACCTTGGAGGGGAGGAACTGGAGGCTGTCCCATCTGCTCCTAAACTCAACCCGAGCCTCATTGGAGTGCCCCAGCCTTACCTAGGCAAACTTAACTACAGGCGGTCAGACCATGAAGACACCAGGCTGAAGAAGACGGCGTTCAGTATTAATGTAGCTAAACCAAGTTCCAATACAGCTGAGGAAGGCAACGGACCAGTGTATGCATTTGAGAACTTGAGAGAATGTGAGGAGGCGCCATTCAGTGCAGGACATTTTCGCTTCTCAAGAGTGGAAGGAGACCGATATGATTACAACACAGTGCCATTCAATGAAGATGACCCGATGAGCTGGACTGAGGACTACTTGAACTGGTGGCCAAAGCCCATGGAATACCGGGCCTGCTACATTAAAGTCAAACTCAACAGCCCACATGAAATCAATGTCCGGTCTCGCAACATGGGCGGCACCCATCCCAAGACGGTGGGCCAGTTGTATGGCCTCCGAGACACCCGCAGCATCCGAGACATGGACCAGACAAATGTATCAGCTGTATGCCTTGAGTTTAAGTGCAGTGGGATGCTGTATGATCAGGACCGTGTTGATCGTACCCTGGTGAAGGTGATTCCACAAGGAAGCTGTAAGAGAGATCATGTCAATGCCAAGCTTCAGGAGTACCTAGTCAACCATTTGCCCCTGGCCGTCAATAATGACACCAATGAGTTTACCATGCTAGCACCTCTTGACCCCCTGGGCCATAATTATGGAATTTACACAGTGACAGACCAGGATCCTCGCACAGCCAAAGAGATTGCACTTGGACGCTGCTTCGATGGTTCTTCTGATGGTACATCTCGTGTAATGAAGAGCAACGAAGGTGTAGCACTGACATTCACCTGTGGAGCTCGTGAGGCAACTCGCCAGAGTGTCTTCCAGGCCATCCAGAGTTCTCTAGGTCAAACA---ATGAGTGTGGTGAGAGGTGAAGGCAAGAGGAACGGACGCGGCCGGAGGGGCAATGGACTTCGAAGCAGTCAGAGACGTAGCACCAGAAATCCTACAGGAAAACGTGCAACATCCAGCAGTTAAATGGTGAAATCGGGGAAACTTCGGTCTGGGACAGGGTCCAAACTCAAACGGTGGAAGAAGGGACACAGTAGCGACTCAAACCCGCAGACTAGTCGTTTTCGGCAGGCTGCTAAAAGCCGCTTCTTCAGCCGACCCACCGGAAAGAGTGATCTTACGGTTGATGCCCTTAAGCTACACAATGAACTACAGACAGGTCCGCTGGAGCTCGGTGGCCGTAAAGATACCTGTATGGAAGAGGAGCTGGATGAGGCGATATCAGAAAGAACCTCGGGAACCTTCCTCAGCGGCCTGTCAGACTGCTCCAACCTGACCTTCAGAAAGGTGCAACGCTTTTGGGAGTCCAATTCAGCTGCTCACAAAGAGATCTGTGCAGTGTTGGCAGCTGTTACTGAGGTGATTCGTGGTCAAGGAGGGAAGGAGACTGAAACAGAGTACTTTGCTGCTTTGATGACCACCCTGGAAGTTGTGGATTCAGCAGAGTCCCAGGCTGCAGTGGCGTACCTCCTCAACCTTGTCATGAAACGGGTTCCTGCTCCAGTGCTCATGTCTAAGTTCTCAGACACCACTAAGGCTCTGATGGAAGTCATGTTTAAGCAGGCAATGTCTGAGACTGCCTCAGCTCTTAGATGGATCCTGTCATGCCTAGCTACTTTGTTGAGGAAACAGGATGCATCTGTCTGGACTTACCCCTCCACTCTACAGGCTTTCCATGGACTGCTCAGCTTCACAGTGCACAACAAGCCTAAGGTCCGTAAAGCAGCACAGCAAGGTGTTTGCTCCATTCTTAGAGGTAGTGACTTCTTGTTTGCAGACAATGCTCCAACCCATCACCCTGCTGCAGTGACCACAGCCAAGTTCTGCATCAAAGAAATGGAGCAGGCGGGAGGTAGCAAAGAGGACACAACCACACTTCATATCCTCGGTCTCCTTAAAGAGTTGATGGGGACATTTCCTCTGGGAGCTGTCAAGTCCTGTTGTGAGACTTTACTGCGAGTGATGACACTCAGCCATGTGCTGGTGACAGCAAGTGCCATGCAGGCCTTCCATAGGCTATTCAGTGGGAAACCCAATGCTTCAACCCTCTCGCCAGAACTCAATGCACAGATAATCACGGCTCTTTATGACTACCTGCCCAGTGAGAATGACTTGCAGCCTATGCTGGCCTGGCTCACTGTCATGGAGAAAGCACATGTTCATTTGGCAAGTTTGCAGAGTTCTCTGAGTTTGGGTCACCTCCCTCGTCTTTTTTCTGCTGCCATGTCCTGCCTTTTGTCACCTCACACACAGGTGGTGTCTGCAGCAACCACCACACTAAAGACTTTGCTGACTGAATGTGTTGGCCCCCGCATGGAAGAAATGGGTATGATCAGTGCCACAGCCTCTGCAGGAAATCCCTCCTACGTCTGCAAAATGTTTCGAATCATAGAAGAAGGGTTGTCTTATCGCTTCCATGCCTCGTGGCCATTTGTGCTGCAAATCTTGGGTTGCTTCTATCGAGTTGCAGGGAAACAGGCTCACCCTGTTATGACTAAGTCCCTGCAGTCTCTGGCAGACCTGCGCTCCACTCCTCAGTTCCCTTTCAGTGGTGAGTTGGACCTGGCTGTTGGAGGAGCTGTAGAAAGCATGGGGCCTGAAGTTGTCCTAGGTGCCGTGCCACTCAACATCACCGGATATGAGGATGATTTGGAGTTCCCAAGAAGCTGGCTGATCCCAGTCATACGGGATCATGTGAAGAACACTCACCTTGCTTTTTTTGTTTCTTATTTCCTTCCTCTGGCGTCTACACTCAAACAGAGAGCTGAACAGTTGGAGCAAGCAGGACAGAAACTGGAGGCCAAAGTTTACCAGACTTTACAACTTCAGATTTGGACAATGCTCCCTGGCTTTTGTACGTGTCCTGTGGATCTGCTGGCCTCCTTTAAAGGCCTTGCCCGCACACTTGGCATGGCTATTAATGAACAGCCAGACCTGAGACTCACAGTGTGCCAAGCTTTACGCACCATAATCAACAAGAGCT---CCACAGAAGAAGAAAAGGCAGAAGTGGGACGCTTCTCTAAGAACTTCTTGCCCATCCTTTTCAATGTGTACAGCCAGCAGCCTGCAGCTGGAGAATCTGGCACATACAGGATGGCTGTGCTAGACACCATAAGGGTCTACCTAACTGTCACTGAAACACAGATGATCTGCACTTTTCTGCAAAAAGCCATAGACACACTGAGCAGCCCAGACACCACTGAGTTCACACGGCTGGCAATGATGGACCTTGTGGTTGCCATGGCTCCCTTTGTAGATAAGGTTACCATGACTAAAACCTTCGAGCTGATTAGGCCTTATTTGGAGACAAAGGAGCAAGGCATGCAGAAGAAGGCATACCGTGTGCTGGAGGAGATGTGCGGAGGAGAGAGAGAAGAGTGTAAATCGTTTGTTGTGACCAATTTGGAAACACTCAAAGTTGTCCTGCTTGAGACTCTGAAAGCTGCATCTTCACCAGCAAAGAGGCCAAGACTCAAGTGTCTGATGCACATCGTGAAAAGGCTCAATGAAGACCACAAAGACTTCATTATTGCGCTGTTGCCAGAGGTGATCATATGCACCAAGGAGGTGTCTGTTGGAGCTCGTAATAGCGCCTTCAGTCTGCTGGTAGAAATAGGAAACGCCTTTGTCCGCTTCTATGGGAACAAGAAAGATGCCATGGAGCAGTATTTGTTGTTGACGTATGCTGGACTCACAGGCTCCGTCACCATGATCACCTGCACAGTGTTGGCACTAACTCGACTAGTGTTTCAGTATAAAGATTCTATAGAGGTTGCCACCATGGAGCAGCTACTACACAACATTTGTCTGCTGCTTTCATCTCGTACCAGAGAGATCGTCAAAGCCGCCTTAGGTTTCATCAAGGTCATTCTCTTCATCATGGACCCGAAGACACTGGCCTCCCATGTCACCGTCATGATGGAGGGCATTGGGAACATAAAGGATGATGTGAGGAGGCACTTCAGAACAAAACTGAAGAACATCTTCACTAAGTTCATCAGAAAGTTTGGTTTTGAGCTGGTGAAGAGCATGTTGCCAGAAGAGCACCACAAGGTTCTTGTGAACATCCGCAAGGCTGAGGCTCGCAACAAGAGACGTAAACAGGCGGCAGAGCAGCAAGAAGACTCCGAGAATGAAGAGGAGGCACCTAAAACAAAGAGTGAAAGTATTGAGGACATCCTCGCAGAGTCAGACAGTGATTTGTCAGAGGATGAAGGAAAGCCCCAGAAGAAAGCTGGCAAACAGAAAGGACGGGCCTGGCTCAAAGAAGGAGAAGATGATGACCCACTCAACTTCCTGGATCCCAAGGTTTCTCAGAGAGTGCTAGCCACCAACCCAGAGCTGAAAAGGAGCACCAAGGTTGAGCATGGCTTTAAAGTGACCTCAGATGGACGGCTGATCATTAGAGAAGACGAAGAGAAGGAAGTAAAAAACAGAGATGAGGGAGAGATGAAAGATATGCTGGAGTCAAGAGTAAAAAGACACAGAAAAGGAAGTTCCAAGATGACTTTGATGACATGGACATGGAACCCCAGTTAAAATATCAAGGTATAATTTCAAGCATGC-TGTACCCCTCGGAAGCCGAGACATCGGAGCTGATTACAAGTCAAAGAAAGGAAAAGGGGATGTGAAGAAAAAAGGAAAGCTTGACCCTTATGCTTACATCCCTCTGAAGAAGGCTCAGCTCAATCGCAGGAAGCGTGCCAAACTGCAGGGCCAATTCAAGGGAATGGTGAAAGGAGCACAGAAGGGGGCGCTGTCCGGAAAGAAACTGCAGAAGAAAAGAGGAAGCTGA------ATGCCGGAGAGTTCAACTGCCTCCGCCAAGCCAAGAGGGAAAGGGTCGCAGCCGATGACTCCGAAGACGAGCTGGATGTACCACCTCAAGAAACCAACTCCAATGGCCAAGAGGAGGCACCACCGACAACTGGCAACAAACGAGATCCGTCTCAGGGGGAAGCTGCCGAGGTGGTTGATAATCGAAGTTTGGAGGAGATTCTCGGTAGCATCCCTCCACCCCCGCCCCCAGCAATGACCAATGAACCGGGCGCTCCCCGTCTGATGATAACACATTTAGTTAATCGCAACTTTAAATCTTACGCAGGCGAGCAGATTCTGGGGCCTTTTCACAAGCGCTTTTCCTGCATCATTGGTCCAAATGGGAGTGGGAAGTCCAATGTGATAGATTCAATGCTCTTTGTGTTTGGATACAGAGCCCAAAAGATCAGATCGAAAAAGCTCTCTGTGCTGATTCACAGTTCTGATAAACACAAAGATGTGCAAAGCTGTACTGTGGAGGTGCATTTTCAAAAGATTATTGATAAGGAAGGAGATGACTACGAAGTCATCCCCAACAGCAAGTTCTATGTTTCCAGGACTGCCAACAAAGACAATTCTTCAGCCTACCATATCAATGGAAAGAAAGCCACTTTCAAAGAAGTGGGGGCTTTGCTCCGAAGCCATGGTATTGACCTAGACCACAACAGATTTCTGATCTTACAGGGTGAGGTGGAGCAGATTGCTATGATGAAGCCTAAAGGTCAGACAGAGCATGATGAGGGCATGTTGGAATACCTGGAGGACATTATTGGCTCATGCCGCCTAAAGGAGCCCATCCAAACTCTGTCCCGCCGCATTGAGCTACTCAATGAGCAGAGAGGAGAGAAGCTTAATCGAGTTAAGCTAGTAGAGAAGGAGAAGAATGCTTTGGAGGGAGAAAGAAACAAAGCTGTGGAGTTTCTCACACTGGAGAATGACATCTTCAAACACAAGAGTCAGCTCTGCCAATATTATGTACATGATCTGCAGAAGCGTGTGGTGGATAAGGAGCAGGAGAAACAGAAGATCTTAGATGATACCAAGGAACTCACAGAGAAAAATGCAACAATATCAAAGGAGATGAACAATATGAACCAAGAGCTCAAAAATGTGGAGAAGAAACAACATAAACTCAACAAGTACGTTGAGACCCAGAAAGAGAAGTTCACCCAGCTGGACCTGCAGGATGTTGAAGTTCGCGAGAAGATAAAACACTGCAAGAGCAAGAACAAGAAACTGCAGAAACAGTTGGAAAAGGACAAAGAAAAGCTAGAGGAAGTGCGCAGTGTACCAGCCAGCAGTGAAAAGGCCATCTCTGAGGCAACAGCTCGCAAGGAAGAGCTAGAGAAGCAAAAGGTGAAAGAGGAGGAAAAACTTAAGGAGGTGATGGAGAGTCTGAAGGAAGAGACCAGTGGTTTGCAACAGGACAAAGAGACTAAAGAAAAAGAGCTGATGGAGCTCAGTAAGGCTGTAAATGAGACCCGTTCTCGTATGGACCTGGCTCAGTCTGAGCTTGACATATACCTAAGCCGTCACAATACAGCTGTAACACAGCTCAACACAGCCAAGCAGACACTTCAGACAACCTCTGACACATTGCGGGAGCGCCGTTCTGCTATCAAAGACCTGGAAGTCAAAATACCCCAGAAGGAACAGGAGCTCAAGAAGGATGAGGAAGAGCTAGAGCAGCTCATGAAAATGGATAATGAGGCTAGGGAAGTGGTGAGGGAAATGAGGCAGAAGGTGGATGAAGCCAAGAGCTCGCTGTCTTCCAACCGCAGTCGAGGAAAGGTCCTGGATGCTCTCATGCAGCAGAAGAAGAGTGGCAGAATCCCTGGCATCTTTGGAAGATTGGGCGACCTTGGAGCTATAGATGAGAAGTATGACGTGGCCATTTCCTCTAGCTGTGGTGCTCTGGACAACATTGTGGTGGATACAATTGACACAGCTCAGAGATGTGTCACATTCCTCAAAGAACAGAACATTGGTGTTGCCACCTTCATTGGTCTTGACAAGATGAAAGTGTGGGAGAAGAACATGGCTCCCATTCGTACTCCAGAGAACAGCCCTCGTCTTTTTGACATGGTGAGAGTGAAGGACGAGAGCGTGCGACCAGCTTTCTACTTTGCCCTTAGAGACACCCTGGTGGCCCAGGACATGGAGCAGGCCACAAGGATGGCCTTCCAGAAAGACAAACGCTGGAGAGTGGTCACCCTGAAGGGACAGATAATTGAGATGGCAGGAACCATGACTGGAGGAGGAAGAGTACTGAAAGGCAGGATGGGTTCTTCTATTGGTACTGAAGTCTCCCAGGTGGAGCTCGACCGTATGGAGAGCAAGCTGAATGACAAAGTGTTGAAGCTGCAGGGCTGCCAAGAGAGAAGGCTGCAGCTGGAAGAGAACATCCAGCGCCTGCGGCCGCAGCTCCGTGACATGAGGAACACTCTGGAAAAATATTCCAACAGCATGACTAGTCTTGCTGACCAGGAGGCTCACTTGAAACTTCAGATCAAGGAACTTGAGGCCAATGTGCTGGCAGCTGCCCCAGACAAGGCCAAGCAGAAACAGATGGAGAAGAGCCTGGAGGCTTTCAAGAAAGATTATGAGACCGCATCCAATAAGGCCGGAAAGGTGGAAAACGAGGTGAAAAGACTCCACAATCTGATTGTTGACATCAACAGTCACAAGCTAAAAGCTCAGCAAGACAAACTTGACATGGTCAACAAGGAGTTAGATGACTGTTCCTCCACCATAACAAAAGCCAAAGTGGCCATAAAGACAGCTGACAGGAACCTGAAGAAATGTGAGGAGAGTGTGACTCGTGTGCAGGGTGAGCTGGAGGAGAATGAAAAGTTGATAACTGAGCTTACAGAGCAACTGAAGAAACTAGAAGATGAGGCTGGAGAGATCATGAAGGCCTGTCAGGAGGCTGAGGCTGCCCTTCCTGAGGTGCAAGAGCAGTATCAGGGGGTGCTGAAGGAGATAAAGGTCCTGCAGCAGCAGGAGCATGCACTGCAGGAGGAGTCCCTCAGTGTTCGTCTCCGCATTGAGCAGATCGAGACCACAATCACTGAGCACAACAATAAGATCAAACACTGGCAGAAAGAGGCCACTAAACTGTCCCTTCATACCATCGAGGACAAGCCAGCAGAGGAACTTCCTGCATACACATCAGCTGAACTTGAAGAAATCTCTGATCCCAACGTCATTATCAACAAGATGATCACATTAGAGACCCAGTGCAGTCAGATGAAGCCTAACCTTGGGGCCATTACTGAGTACAAGAAGAAGGAGGAGCTGTACCTGCAGCGTGTGGCTCAGCTGGATGAGATCACTACAGAGAGGGACAAATTCAAACGTGCCTACGAGGACCTGCGCAAACAGCGCCTCAATGAGTTCATGACCGGGTTCAACATGATCACCAACAAGCTGAAAGAAAACTACCAGATGCTTACCCTGGGCGGTGATGCAGAGCTGGAGCTTGTGGACAGTTTAGACCCCTTCTCTGAGGGCATCATGTTCAGTGTGCGTCCTCCAAAGAAGAGCTGGAAAAAGATCTTTAACCTGTCAGGAGGAGAAAAAACCCTCAGCTCCTTGGCTCTGGTGTTTGCACTGCACCACTATAAACCCACACCGCTTTACTTCATGGACGAGATAGATGCTGCTCTTGACTTCAAGAACGTCTCCATTGTGGCCTGTTACATTTATGAGCAAACAAAAAACGCTCAGTTCATCATCATCTCCCTGAGGAACAACATGTTTGAGATCGCTGATCGTCTCATCGGCATCTACAAAACTCACAACACCACCAAGAGTGTGGGAATCAACCCCAAAACCATCGTGTTCAAAGAGCACGATGCTGTCACTGCTTAAAAATTGTCAGAACACAGACTGGAACAAGTATGATGATCGGCTGATGAGAGCGGTGGAACGTGGCGAGGTGGAGAAGGTGGCTTCTGTGCTCAGCAAGAAGGGCATCATACCCACCAAGCTCGATGTGGAAGGACGCTCTGCGTTTCATATGGCTGCAACACGAGGAAACCTAGATTGTCTCAATCTCATCCTGGGACACAGTGTGGATGTGACTGCGACTGATGCCACTGGTAAAAATGCTCTTCATCTGGCTTCAAGAAATGGACATTCTCTGTGTGTGCAGAAACTCTTGCAGATGTGGACTTACAGGGACGAACAGCTCTGCATGATGCTGCCATGACAGGCTGCTTCTCCAGCGTGAAACTGCTCTGTGACAGCGGGGCTTCTGTGAATGCAACTGATCTTGATGGCAGGACACCTCTGGTGCTGGCAACCCAGATGTGTCACCCACGCATCTGCCAGCTGCTGCTGGAACGAGGGGCTGATATCACCACCCGGGACAAACAAAACAAGACAGCACTTATTCTGGGCTGCGAGTTCGGCTGTAAGGATGCAGTGGAGGTGTTGCTGAAAAGTGGCGCTGATGTGAAGGCTGTTGACAGCTTGGGCCATGACGCGTTTTACCACGCTCGCTTCAGCAAGAATCCGGAACTTGTCGCAATGGTCAAAAGTTACCTGGACAAAGCCAACAGAGAAAAAGAAGCTGCAAAGATCGAACAGTGGAAGCGCCAGGACCTGGAGAGGCAGAACGAGACCTTGCAAGAAAGTCTCAGAAAATACCACCAGGATCAGAGAGCCCTGCTAGATAAGGTCAACCTACTTCAGCAACAGCTCACACAGGAGAAGATGACTGTAGAAGAAACTCAGAAAGAGAAGGAGCAGTTGAAGACATTACTTAGTGCCAGAGAAAGAGGAGGGGGCTCGAGGCCCGGAGACTGTGAAGGTCCAGCTGCGGAGTACTTTGGGAGACTACTCTGGACAGTCTGTTATCAAAGGTAAAGAAAACATTTTGGTCAAACAAGCTCACAGCCTGGATTCTGATCAGATGCTTCAGAATCCTGCTGTGTCCCGTTCAGTGTCCAGACCTCTAGAGAAGAGTC---CCACTCTGGGCTGGGATGTGTCTGGTGAATGGGATGCACTCAGACATGAACTTGAGGCAGTAAAGAGAAGACAACAGGCAGCTGAGGAAGAGATAGCCCGCCTTCAATCCGCCCTGAACCGTAAAAACAGAGAGTGTCAAGAACTGATTCAGAGCCGAGACACCATCCAGAAACAAGCGGATCAGCAGGTTCGGGAGCTAGAGGACGCCTTGGGGGATGTCCAGAAGAGGATGCTGGAATCTGAATGTAAGGTCAAACAGCTGCAAGCCCACGTAGTTGCTGTTAAGGAACACTTAGAAGGCCAGGCAACAGAAGAACTACGTGCCCAGCTCCAGGATATCAAAGCCAAGTATGAGGGTGCTTCAGCTGAAGTGGGTCGTGTCCGCAACCGCCTCAAACAGAGCGAGAAGGCCTTGGAGGAGTACAAGTCCAGCGAAAGCCAGCTAGCAGCTGAGACCGAGAGGCTGAACCAAGAGCTGGGAGCTGTGACTGCAGAACGAGATGAACTTGCAGAAACCCTTTTAGAAATGGACACCCAGTTGAAGGAGATCCAGACCAAACAT------ACAGTACCCGCTGAAAAGTTTGACAACATGAAAAACCTGCTGACCAATGCAGTTGATGAGAAGGAAGGACAGCTCGCTGAGCTAAGAGAAGACTATGATCGCGTGCTGGAGGAAGTGGCAGAGCTCCACAGAAAGCTGGACAGTCCGTCATCGCAGGGGCAACAAGGGACCGTGTCTGCTGAAGAGCAACAGAGGATACAGACAGCTTTTGAAGAGCAGAATGCTTCACTGAAAAGAAAGCTGATGGATGTCACTGCCAAAAGCCAGGCGCTTATTAATGAACTCAAGGAGAGTGAGGAGGAAAAAGATGATCTACGAGAGCAGCTGGAAGAGCTCAGAAGCAGCATTGAGATTGACTTTATACCCATGAAGGACCACGAAGAAGCACGGAGGAACATGGTAACTACGCTGGAGGAACAGGAGGACAAACTGGTGGAAGCGAGTGAACGTTACGGAAAAGCAGAGGCACAAGTCCAGCAGCTTCAAACTGAGAGGGCCACACTGCTGGAGAGTATCAGCAGTCTCCAAAGTGCCGGAGAGAGAGACAAGAGTGAGATGGACGCACTGAGATCTCAGAATGCTGATCTGATGACAAAAGTTGAGCTGTTGCAGAAGAGATGTGAAGAGGGAGAGAAAGAGTGCGTACTGCTGACCACACAGAGCCAGACGCTAAAACAGAGCTTGGATGGAGAGTATGTTCCCAAAAAGCAGCACGAGCAAGTGAAGATGGAGTTAAGTGCCACCCTAGAGAGTGTTAAAGCTGAGATGTTAATGTTGGAGACCAAGGAAAAAGAACGTGGGAATGAATTGAAGAATGTGAAAGAAGGAAACGATAAGTTGAAAAAAGACTTGGAAAAAGTTTTGTTGGAAATGAAAACAGACTATATAAGCAATAAAGACCACAAAGCTATCACAGACAAATTGAATGCTGCTGTGCTTGAGGCAGAGAAGAGAGCAAAAGAAGAGTCAGCAAAGTATGTTTTGGCTCAGGAGGAAGGCGTAAAGCTTACACAGGAATTAGAGGCCCAGAAGAAAGAGCTTGATACCATACAGGAGGCCATTCAGTCCAAGTTTATCCCACTGACAGCGGCTGAGGAGAAAGAACACTCTTACAGCGCCCAGGTGAAGGAGCTGACAGCCAAGCTCTTGGACATGGAAGATAAGTATAACACAGAAAGGTCTGCCACAGAGGTCATCAAACAGGAGAGGGAGAAATTAAATATTGAGATTGGCTTTCTTCAGGAAAAATTAGACAATGCTCTGATTACCGGTGAAAAGCATCAGGAAGTAGAGGAAGAGTTCAGGAGTAAATTTGAGGAACTGAATCAGAAGTTGGTCAGCTTAGAGCAGCAGCACAAGGAGGTCACACATCAGAAATCTGAACTTCAAGACCAGAATGCCCTCTGTAGCACTCAGATCCAGAATCTCCAGGAGCGTCTGAAATCAGAGTTGACTCGGATAGCAACATATGACACGGAGCTTAAAGCCCTCCATGATGCCATGCAGCAAGCTCAGCTCGATTGCAAGAAAGCGAGAGAGGCGCAGCAGGAGGAGACCCAGAGGGTTTGTGCTTTACAGAAGGAACTTCAGGAACACTGTGGGGAGCACAGCTCTCTGCTCCAGCAGCATGCCAGCACAAAGGAAGACCTGCAGGCTGAAATCACTCGGCTTCAAATGGCTCTCCGTGAAGAGGAGGAGAACAACGCACAGAGGGCCGAAGATGTATCTGCTCTGCAGTCTGAGCTCCTTCAAGCCACCCAGGCCCTCGAGGAAATCCGCTATAAGGAAGACCAAATGAACCAGCTGAAGAAGCAGAAGCAGCAGCTAGAGGAGGAGGCTGCCAACCTGAGCAACAAGCTATTGAGTTTAGCAGAAGAGTGTAAATCAGCTCAGCAGGAGGCCACACAAGCAAGGGAGGGTGAGAGGAAGGCCAGGATAGAGATGGAAGCTGTCCAGGAGAAGGGACGTGCCATTGAAAGAGAAATCAGAGAGCTGAAGGAGAGATACGATCAGTCACTCAGCACCATCTGTGATCTCCAGAGGAGGATTCAGACATCCGCTCAGCAGACTGAAGCCAAAGACAAGAAGATCACAGAGTTGCTGACGGACGTTGAGCGATTGAAGCAGGCACTGAATGGTCTGTCCCAGCTGGCGTACACGAGCAACACGCCCAATAAGAGACAGACACAGCACATTGACACACTTCAAGCCCAGATCAAGAGCCTACAGCAGCAGCTGGCTGATGCTGAGAGGCAACACAGAGAGGTGGTTTCAATTTATCGAACTCATCTTCTCAGTGCAGCGCAGGGCCACATGGATGAGGACGTCCAGGCCGCCTTACTCCAGATCATCCGCATGAGACAGGAGTTTGTGTGTTAAATGACTCCTCAGGAGCTGGCGGCTCCTGTCAACACTGTAGGTGAAAGGCCTGGTGAAGCAGCACATCGACTCATTCAACTATTTTATCAACGTGGAGATTAAGAAAATAATGAAAGCAAATGAGAAAATCACAAGTGATGCCGATCCAATGTGGTACCTCAAATACCTCAATATCTACGTCGGAATGCCTGATGTTGAAGAAAGCTTCAATGTAACTAGACCAGTATCTCCTCATGAATGTCGTCTCAGAGACATGACCTACTCAGCTCCCATCACAGTGGACATAGAGTACACTCGTGGTAGTCAGAGAATCATCCGTAATGCACTGCCTATTGGAAGGATGCCAATCATGCTGCGAAGTTCAAACTGTGTTCTCACAGGAAAGACCCCCATGGAGTTTTCAAAACTGAATGAATGTCCCCTGGACCCAGGGGGTTACTTCATTGTAAAAGGTCAGGAGAAAGTCATCCTGATCCAAGAACAGCTGTCTAAGAATCGAATCATCGTGGAGCAGGACAGGAAGGGTGCAGTTGGAGCCTCGGTTACCAGCTCCACTCACGAGAAGAAAAGCAGAACTAATATGATTGTCAAACAAGGGCGTTTCTACCTCAGACACAACACACTGTCAGAGGACGCTCCTATTGCCATCATATTCAAGGGTATGGGTGTAGAGAGTGACCAGGAGATCGTGCAGATGATTGGTACAGAGGAGCACGTTATGGCCAGCTTTGCTCCGAGCCTGGAAGAGTGCCAGAAAGCACAGATCTTTACACAAACTCAGGCTCTGAGGTACCTTGGTAATAAAGTGCGGAGGCAGCGCATGTGGGGAGGCCCTAAGAAGACCAAGATGGAGGAGGCCAGAGAGCTGTTAGCCTCTCTTATCCTCACACATGTGCCTGTCAAAGAGTTTAACTTCAGGGCTAAGTGTATATACTTGGCTGTAATGGTGAGGAGAGTGATCCTGGCCCAGGGGGACAACAAGGTGGACGATAGAGATTACTATGGCAACAAACGTCTTGAGTTGGCCGGACAGCTGCTGTCTCTGCTGTTTGAAGATCTTTTCAAGAAGTTCAACTCTGAACTGAAGAAGATCGCTGACCAGATCATTCCCAAACAGAGAGCAGCTCAGTTTGATGTGGTCAAGCACATGCGGCAGGATCAGATCACTAATGGCATGGTCAATGCCATATCCACGGGCAACTGGTCTCTGAAGAGATTCAAGATGGACCGTCAAGGTGTCACCCAGGTCCTGTCACGTCTCTCTTTTATTTCAGCTCTTGGCATGATGACCAGGATCTCCTCCCAGTTTGAGAAGACCAGGAAGGTCAGCGGTCCGCGCTCCCTGCAGCCATCACAGTGGGGCATGTTGTGTCCATCTGACACTCCTGAGGGAGAGGCCTGTGGTCTGGTGAAGAACTTGGCTCTAATGACCCACATCACCACTGACATGGAGGACGGTCCAATCATCAAACTGGCTTTCAACCTCGGGGTTGAAGACGTCAACCTGCTGTGTGGAGAGGAGCTCTCCTACCCCAGTGTCTTCCTCGTCTTCCTCAACGGAAATATTCTCGGCGTGATTCGAGATCACCATAAGTTGGTCAACACCTTCAGGCTGATGCGTAGGGCGGGTTTCATCAACGAGTTTGTCTCCATCTCCACAAACTTGACAGATAGATGTGTCTATATCTCATCGGATGGAGGCCGACTGTGCAGGCCGTACATTATAGTGAAGAAGGGACAGCCAATGGTGAAAAGCAAACACATTGAAGATCTGTCACAGGGATACAGGACATTTGAGGATTTTCTGCACGAGGGCCTGGTGGAGTATCTGGATGTCAATGAGGAGAATGACTGTCAGATCTCCCTTTATGAACACATGATCAACAAAGACACAACACACTTGGAGATTGAGCCCTTTACACTGCTCGGGGTGTGTGCTGGCCTTATTCCCTACCCCCATCACAACCAGTCACCCAGAAACACATACCAGTGTGCTATGGGCAAGCAGGCCATGGGCACTATTGGCTACAACCAGAGGAACCGTATCGACACTCTGATGTATCTGCTGGCGTATCCTCAGAGGCCCATGGTCAAAACGAAAACCATCGAGCTGATCGACTTTGAGAAGCTGCCTGCTGGTCAAAATGCGACTGTGGCTGTGATGAGCTACAGCGGCTACGACATTGAGGACGCTCTGGTCCTCAACAAAGCTTCACTTGACAGAGGATTTGGCCGTTGCCTCGTCTATAAAAACACAAAGTGCACACTACGCCGTTACACCAACCAGACCTTTGACAAAGTGATGGGGCCCATGCTGGATGCTGCCACAAGAAAGCCCATCTGGAGGCACAACATCCTGGATGCTGATGGCATCTGTTCCCCCGGTGAGAGAGTGGAGAACAAGCAGGTGTTGGTGAACAAGTCCATGCCAACTGTCACACAGACACCACTGGAGGGCAGTACCCAGCCAGGTCAGCCCCAGTACAAAGACGTGCCCATCAGCTACAAGGGCTCAACAGACTCATACATTGAGAAGGTCATGATCTCATCCAATGCAGAGGATGCTTTCCTCATCAAGATCCTGCTGAGGCAGACCAGGAGACCGGAGATCGGAGACAAGTTCAGCAGTCGCCACGGACAGAAAGGTGTTTGTGGTCTCATCGTCCCACAGGAGGACATGCCATTCTGTGACACAGGCATCTGTCCAGATATTATCATGAACCCTCATGGATATCCCTCCAGAATGACGGTGGGAAAGTTGATTGAACTGTTGGCTGGGAAGGCGGGAGTCCTGGATGGACGATTTCACTATGGCACAGCCTTCGGAGGCAGCAAGGTGAAGGATGTGTGTGAAGATCTCATCCGTTACGGATACAACTACCAGGGCAAAGATTACGTCACCTCTGGAATCACCGGAGAACCACTGGAGGCTTACATCTACTTTGGACCTGTGTATTATCAGAAACTGAAGCACATGGTTCTTGACAAAATGCACGCCAGAGCACGAGGTCCCAGGGCTGTTCTCACCAGGCAGCCTACGGAGGGCCGCTCCAGAGACGGAGGCCTGCGTCTGGGCGAAATGGAGCGTGATTGTTTGATCGGCTACGGAGCGAGCATGTTGCTACTGGAGCGTCTCATGATCTCCAGTGATGCCTTTGAGGTGGATGTGTGTGGACAGTGCGGCCTGTTGGGATACTCTGGGTGGTGTCACTACTGTAAGTCGTCCTGCCACGTTTCCTCCCTGCGAATCCCGTACGCCTGCAAGCTGCTGTTCCAGGAGCTGCAGTCCATGAACATCATCCCCCGACTCAAACTGTCACGTTACAACGAGTGAGAGAAACTGGGCAGCAGCATGCAGTGTGAGGAAGGCACCGAATGGCTGCTAGAGCTGCTGATGGAAGTGCAGTTGCAGCAGTACTTCCTGAGGATCCGTGATGACCTTAATGTCACCCGACTCTCACACTTTGACTATGTGAAGAATGAAGATCTGGAGAAGATTGGCATGGGTCGACCTGGGCAGAGACGGCTGTGGGAGGCTGTGAAAAGGAGGAAAGCCATGTGCAAGCGCAAGTCCTGGATGAGCAAGGTGTTTAGTGGAAAGCGTCCAGACGGAGGAGAGTTCCCACAGCAGGGTCAGCCAGCCTCCACATTTCGTAAGCTGTCACCTACCCCACCCCAAGAAGTCCTCACCACGCATCCTGGTGGTGGAGCTCCCTTGATGGTCAGCATGCACTGACCTGCCTTATCCCAGAGAAGGATTTGACGCTCTTTGAGAAGCTTGGGGATGGCTCTTTTGGTGTTGTTAAGAGAGGAGAGTGGCTGACACCTACAGGGAAGGTGTTGAATGTAGCTGTAAAATGTCTGAAGACAGATGTACTCAGCCAGCCTGATGCTCTGGAGGACTTTATCTGTGAGGTCAACGCCATGCACTCCTTGGACCATCAGAACCTCATTCGCCTCTACGGTGTGGTGCTCACACACCCAATGAAGATGGTGACGGAGCTGGCTCCTCTGGGTTCTCTGCTGGAGCGTTTGAGAAGCATTTGTCCACAGGGTCCAGTGTTGATCCACACTCTGTGTCAGTATGCCGTGCAGGTGGCATGTGGCATGGCTTACCTGGAGCAGAGGAGGTTCATCCACAGGGACCTGGCAGCCAGGAATATCCTACTGGCCTCAGCTCACCGAGTGAAGATTGGGGACTTTGGGCTGATGAGGGCACTGCCTAACAACCATGAGCACTATGTCATGCAGGAGCATCGCAAAGTCCCCTTTGCTTGGTGTGCCCCAGAGAGTCTGAAGACCAGAACATTCTCCCATGCGACAGACACATGGATGTTTGGAGTGACCCTCTGGGAGATGTTCACACATGGTCAGGAGCCATGGCTGGGTCTTAATGGGAGCCAGATCTTGCATAAGATTGATAAAGAAGGTGAACGCCTTCCTAAGCCAGAGGACTGTCCGCAGGATATCTATAATGTCATGCTGCAGTGTTGGGCTCAGAAACCAGACGACAGACCCACTTTTGTTGCTCTGCGAGAGTTCCTGCTTGAGAGCATGCCTACAGACATGTGTGCTCTACAGGACTTTGATGAGCCTGACAAACTCCAGATCCAGGTTAATGATGTCATCACCATTATAGAGGGAAGAGCAGAGAACTACTGGTGGCGAGGCCAAAACAAGCGGACTCTTAAGGTTGGACAGTTCCCCAGGAATGTGGTAACATCAGTAGCGGGTTTGTCAGCTCATGACATCAGCCGGCCTCTCAAGAACAGCTTCATCCACACAGGACATGGAGACACTAACCCTTATCGCTGCTGGGGTTTCCCTGACAGGATAGACGATTTGTACCTTGGAAATCCAATGGATCCTCCAGATGTTCTGGGGTTAGACCTCAGCGCTGCTCGGCCCACACTGCTACCAGGACGAGCTAAAAAGCCTTGCTATGATGCAGTAAATGATGATGAGGATCTGACTTGTGCGGGACTAAAAAG---ATCACTTCGAAAAACAGGTTCTGTCAAAGGATTAAAACTTAAACCCGCTGCATGGGTCTCTGCTTCCAAACAAGGGAGTAGCCGCACTTCAGGTTCAGGCTACAACCCCAACGGTGAAGTGTCCCTCATTGACTTTGGAGAGGAGTTTCTTCCATCCACACCCTCACCCTCTCCTGTGGTTGAAATTCAGATCCCCTCACTTGCGAAGCTGGCTTTAGAAGCAGAGAACATCCTGGACCGAACACCACCTCAAAGTCCTTCTAGATCATTGCCCCGCCCGCTTCACCCCACACCAGTAGTGGACTGGGATGCACGACCATTACCTCCACCTCCAGCATACGATGATGTAGCTCAAGACGAAGATGATATGGAGGTTTGCTCCATCAACAGCTTGGAGCAGCAGCATGAAGAGGAACAACAGACAGGGCTGTCTCCTCTGGTCAGAAGG---ACAGTGAAGCTCTTGTTTACACAGGTCCAGACAGACCAGGCCTGGAGGACAACCTCTTTCTCCCCAGCAAGCAGAGCCAGGGCTTGTCCACGTCTTTCTCCCAGTCTGCAGAAATCTTCCAAGAACTCCAGCAAGAGTGCATGAGGAGGCTCAATGTACCAACCCAGACCTCAGCTTCATGTCCCCAGACTCCCTTCACCTTCAGTGAGGACAAACCCCAGATCCCCCCACGTGTTCCTATCCCCCCTCGCCCCATTAAAAAGGGTGACTACACATCTGCTCGCTGGTCAAGGGACCTCTCTCTGTCTCCAACACCAGCTGACACGACAGACAATGTTTTATGCCCAGACCAGGGCAGACCACCTCAGATCCCTCCCAGGGATCCTTTGTCCCACCCAGGCTCCAGAACTCCTAGCCCGATGGGCCTGGTAGTGGGCTCCCCTCAGCAGAGAGCCTATTCTGTCAGTCCCACAACAATGCAGGTCCCCCTTACTTCCTGTCCCTCCACACACACCTATGGCTCATACCTCTCCACCTCTCCAGGTAAACTAATGCCTACTACACATAGCTTTGCCTCAGATCCTAAGTATGCTGCACCCAGAGTGATCCAGGCACAGGGAAAGGACCCTGCCAGCAAGGGGCCCTGTATCCTTCCCATTGTGCGTGATGGACGTAAGGTCAGTAACACCCACTACTACCTTCTACCAGAGAGGCCGCCATACCTTGACCGTTATGATCGCTTCTTCAGGGAGGCGGAGAGCCTTCCTGCCAGTGGTGTTGAGGACAGACATGTGCGGCAAGTTAATACTGCCACGGTCAGACCCATGGTAGTCGGCAGCCATTCTATCCAAGGACATGCCCAGGGACAG------CCAGGCGAGCTGAAGGCTAATTTCTCCACCAACAATAACAGCAGTCTGGCCGGACCACGGTCAGGGATGAAGACATCAGTTAGTCTCCCCCGTGTCTGTTCAGATGGACTGACAGGCCTGGTGGTCACTGCTCCCTGCACCAGGACAGATGGAGGAGAGAACTCAGCTGACAGAGTCAAAATGGTGCAGGAGGCAGTTCACGGTGTGACAATAGAGGAGTGTCAAGCCGCCCTCCGCAACCACAACTGGAATATCGAGAAAGCTGTGAATTACCTTAAGGTGGAGCAGTTGTTCTGTTTGGGTCTGAGGAGCAGGTCAGAGTGTCTAAAGCTGCTGGAGATGTGTGACTGGAACCTGGAGGTGGCTAGCACTCAGATGTTAGATAATTATGGATCTACAACAAGGCAGAGATGCCTGTAGACGGTTCTGAGGACCAGGTGCCCTCCTCTTTCTCCAGCCCGGCCAGTGCTGCCCTCACACCGGGAGGGATAGAGGAGGATGGAGCTACAGGTGGCTCTGTAGTCTGTTCTTTCTCTGCAAAGAGTCAGGGCTCCGAGGCAGCTGCTGCCTATCCTGTCACTTCTGGACCAGGCGAGGGCAACAATGCTGGCAAGAAGTCTGGAGCCTTGCTGCACATTGACCGACAGCGTATCCAGGCTGCATCAGCCAGTTCAGGAGGTGATGAGCTGCAGGGCCTTGGTGTGGCTGTCTATGACCAAGATGTCCTCGAGCAGGGTGTCCTGCTACAAGTAGACGAGGCAATCCAGGAGGCCAGTCAGGCTGCTGCTAAAGCTGAGGCAGAGAAGGAGTACCACTCTGTACTTGATGATGTCAGGTCCGTTATAACATCTCTAAAACATATAAACAAGATTATTGAACAGCTGTCTCCTTATGCAGCCTCCAGCAAAGATATCAGTAGGAAGATTGAATCTGTCAAAAGACAGAAAGAAAATAAGGAGAAGCATCTGAAGAAACTCAGAGCCAAACAGAAGCGACTCCAAAGCATTCTGGGAGGA---GACACTCAAAGAGTG------GAGCTGTTGGCAGAGGATGATGAGGAGGAAGAAGCTGGGCCATCCACGCTGGGCAGCATGCTCATGCCAGCTCAGGAGACTGAATGGGAGGAACTTATTAGGAAAGGTCACATGACTCCTTTTGGAACCCGTGTGCCTCAGAAGGAGGTTAAGAAGGAGCCTCGAAAAGTGATGCTTGCTGAGAATTCAGCCTTTGACCAGTACTTGGCTGACCAGGCTAAAATGGCCACTGAGAGGAAGAGAGTTCCTCTTCTAAAGAAGAGGA---GCTCAGGACTCAGCCCTGATGGCCAGGCCAAGGAAAAAGGCAACAGAACTGTTTCTTCTTCCAAGGATAAAAAACTGAGGAAGCGCATGCAAAAGCTCCAGAGAACTGCTCTTAAAGCTCATCCTAAGGCTCGACCTAAGGCCGAG---CAGCTCCCTAAATCAAGGAAGAGACATCACACTGAGGGAGAGGAGACAGACAGCGAGGGATCAGAGTATCTGCCCAGTGATGAAGGCATAGACCCTGACCAAGAGCAAAGAGAAGCCATGGAGGAGGGCTTTGGGGGGGATGATGATGAAGATTACGACCTCAAACCATACAAGAGAAAAACTGAAGGCAAAGGGAGGAAGAAAACAAAAAAGAAAGAGGAGAGTGAGGATGAGTACCTCCCTGAGAGTTCAGATGAAGAGGAGGACGAGAAGGATAAAACAAAAAGATGCAAAGATGATGGAGATGTGGAATATTACAGACGGAGAATAAGGAGGTGGAAGCGCCAACGACTTCAAGAAAGGGAGGAGAAGAGGGAAAGGGGTGAGGAGCTTACGGATGACAGTGATGCAGAGTTTGACGAGGGCTTCAAAGTGCCTGGTTTCCTCTGGAAAAAACTTTACAAGTACCAGCAAACAGGTGTGCGGTGGATGTGGGAACTCCACTGTCAGCAGGCAGGTGGCATCCTGGGTGACGAAATGGGTTTGGGTAAAACCATCCAGATCATCAGCTTTCTGGCAGGATTAAGCTACAGCAAACTGAGGACCAGAGGATCCAACTATAGGTATGTTGGTCTGGGTCCTACAGTCATTGTGTGCCCAGCTACAGTCATGCACCAGTGGGTGAAGGAGTTTCACACCTGGTGGCCTCCATTTAGAGTGGCTGTTCTACACGAAACTGGTTCCTTTACAAGCAACAAGGAAAAGCTCATTCCAGAGATAGCATCATGTCATGGCATCCTGATAACCTCATATTCAGCTGTGAGGAATATGCAAGACACCTTACAGCGATACGACTGGCACTACATTATACTGGATGAGGGCCATAAGATAAGAAATCCAAATGCTGGAGTTACCATTGCCTGCAAACAGTTTCGTACTCCCCACAGGTTCATTTTGTCTGGCTCTCCCATGCAGAACAATTTGAAGGAGCTGTGGTCTCTGTTTGACTTTGTCTTCCCTGGCAAACTGGGGACATTGCCTGTCTTCATGGAGCAGTTCTCTGTGCCAATCACCATGGGGGGATACAGTAATGCCTCACCTGTACAGGTCCAGACGGCTTTTAAGTGCGCATGCGTGCTGAGGGACACCATAAATCCTTACCTGCTCAGAAGAATGAAGGCAGATGTCAAGGCCAACCTCTCCTTACCTGACAAAAATGAACAGGTTCTGTTTTGCAGATTAACAGAGGAACAGCGGCAGGTGTATCGTAGCTTCTTGGATTCCAAAGAGGTCTACCAGATACTAAACGGGGATATGCAGGTATTCTCAGGTTTGATAGCGCTTCGTAAGATCTGTAATCACCCAGACCTTTTCTCTGGTGGCCCCCGGATGCTGAGGGGAATCCCAGAGGACCAGCTAACTGAGGAGGAACACTTTGGTTTTTGGAAACGCTCAGGCAAGCTGATGGTGGTGGAATCACTGCTGCGCCTCTGGTTTAAACAGGGCCACAGAGTCCTGCTCTTCACTCAGTCTCGACAGATGTTGGACATCTTGGAGGTGTTTGTGAGGCAGAACAACTACTCTTACCTGAAAATGGATGGCACTACCACAATAGCTTCCCGACAGCCACTCATCGCTCGCTACAACGAGGACAAATCCATTTTTATTTTCTTGTTGACCACTAAAGTCGGAGGTCTGGGAGTCAACCTGACTGGAGCCAACCGAGTCATCATATTTGACCCAGACTGGAACCCCAGTACTGACACACAGGCACGAGAACGCGCTTGGAGGATTGGTCAGAAGCAGCAAGTAACAGTCTACAGACTGCTGACTGCAGGGACTATTGAGGAGAAAATCTACCACAGGCAGATCTTCAAACAGTTTCTGACCAATCGTGTTCTGAAGGACCCCAAACAAAGGCGGTTCTTCAAGTCTAATGACATCTATGAACTCTTCACCCTGTCTGACCCAGATGGAGCTCAGGGAACAGAGACCAGTGCTATATTTGCAGGCACAGGCTCTGATGTTAAGGCACCCAAGAAACCTGAGAAGCCAAGGCTATCACACATGGCAAACCATGCCAGCCATGCACATAAACACTCCTCAGCAAACCAGAATGCATCTGGTGCACACAGTAGACATTCTGCAGCAGACATTAATGCAATAGGAGATGGAAACGCCTCTCCAAGCA------------------------------------------------------------------------------------------------------------------------------------CCAAGCCAGCAGCCAATAACTCAAACCAGTTCTCAGCGGCACAG---TGAAGACTCTTCCCTCACTAGCCCACAGAAGCACAGGGAAAAAAGGAAACACTGTGACTCAGCGGACTCAGACAAACACAAACGTAAGAAACACAAGCACTCCCGAGACGCTCGGTTTGAAGGCCACCGTATCTCCCACTTGGTGAAGAAAAGGACCTACAAGAAAGAGGAGACTGAAGACAATGAGAGAAATGAAAAGAAGAAATCAGATGATTATGTCTTGGCAAAGCTCTTCAAGAAGTCTGGTATTCACAGTGTGATGCAGCATGACACCATCATGGAGGCCTCCAACCCAGACTATGTTCTTGTGGAGGCAGAAGCTAACAGGGTGGCAAAAGATGCCCTGAAAGCTCTTAAGGTTTCTCGTCAACAGTGCAGGCTGTCCTACAATAGACCCCCTCCCCCACCTGCAAGGAAACGGTTTGGACAAAAGAAGAATTCTCTCCTGGTTGCACCTCCTGTTGAGTCGGCTCCAACTTTGAACAAATGCAAAGATGCTGCTATTGTAAAGAAGTCAGTGTCAAAGAAACCTGGTACAGCAGCTCATTTCAGTGGGGAGGGAGCAGAAAGTGACTCAAACTCCGCCCCACTCTCCTCCTCCTCCTTGCTGGCCAAGATGAAAGCCCGTAATCACCTCAGTCTGCCCTCCAGCCAAAGAGACGAAGTGGAGGAAGAGGAGGACGGCTCTGGAGCTGCAGGAACAAGCTCCCCTCCAGCACCGCCCACTGAGCATGACGAGCTTTTGGTTGATTTGCGCAACTTCGTAGCCTTCCAGGCGAATGTGGATGGACAGGCCACCACCCAAGAACTGCTGGAGTATTTCAAACCAAGGCTGTCCCAGAAACAGGCACCTGTCTTCAGAGAGCTGCTCAGGAGCATCTGTGACTTCCACAGGACATCTGGTCAGGAGGGGATCTGGAAACTGAAAGAGCACTTCCGCTGAATCCAGGAGCGGAAAGGGACAGCCAAGTTGGACTTTTTGAGGAAAATTGAGCAAGAGATCCAGGAGAAATGGGAAAGGGAGAAGACATTTGAGCAGGATGCACCAACAACAATTGGGGAAAGCACAAATAAAAACAAATACTTTGTCACATTCCCCTACCCTTACATGAATGGCCGATTGCACCTTGGCCATACGTTCAGCATGTCAAAGTGTGAGTTTGCTGTTGGTTACCAGTCTTTGAAAGGGAAAAAATGCCTCTTTCCGTTCGGGCTGCACTGCACAGGAATGCCAATCAAAGCCTGCGCAGACAAGCTTAAGAGAGAGATGGAGCTCTATGGAAACCCTCCACAGTTTCCAGATGAAGAGGAGAAGGAGAAAGAGAAGCCAAAGACATCTGACGAAATCATCATCAAGGACAAAGCAAAGGGGAAAAAAAGTAAAGCAGTGGCCAAATCTGGATCCTCAACTTTCCAGTGGGACATTATGAGGTCTTTGGGCTTGAAAGATGAGGAGATTACCAAGTTTGCTAGTGCTGAACACTGGCTGGAGTATTTCCCTCCTCTAGCTGTCAAAGACCTCAAACAAATGGGAGTCAAGGTCGATTGGAGGCGTTCATTTATCACCACAGATGTCAACCCCTTCTATGACTCCTTTGTCAGATGGCAATTTCTAACTCTGAAGGACAGAAAAAAAATTAAGTTTGGGAAAAGGTATACCATTTACTCCCCCAAGGATGGACAGCCATGCATGGACCATGACAGGCAGACAGGAGAGGGAGTTGGACCTCAGGAGTACACTCTAATAAAGATGAAGATTGTTGAACCATACACGGCAAAATTCAAGTCCAAAGTCTTCTATAGCAGCGCCATGAAGGGCAAAAACATCTTCCTGGTAGCTGCCACTCTGAGACCGGAGACCATGTTTGGACAAACCAACTGCTGGGTGAGGCCTGATATGAAGTACATCGCCTTTGAGACATCCAATGGAGACATTTTCATCTGCACCAGTAGATCTGCCAGGAACATGTCATACCAGGGCTTCACCAAAGAGAACGGAGTTGTGCCAGTGGTGATGGAAATACTGGGACAGGATATCCTTGGCTCTGCCCTGAGTGCTCCTCTGACCTCCTATAAAATCATCTATGCTCTGCCCATGCTCACCATCAAGGAAGACAAAGGTACTGGGGTAGTCACCAGTGTACCTTCTGATGCCCCTGATGACATTGCTGCTCTCAGAGACATCAAGAAAAAGCAGGCTCTACGGGAGAAGTATGGAATTGAGGATAAGATGGTGTTGCCCTTTGAGCCGGTCCCTATTATAGAGATCCCAGGCTACGGGAACCTGTCTGCTCCCCTGGTGTGTGATGAACTGAAGATCCAGAGCCAAAATGACAAGGAGAAGCTGGCTGAGGCCAAGGAGAAAGTCTACCTGAAGGGCTTTTATGAAGGGATCATGCTGGTTGATGGCTACAAGGGGCAGAAGGTCCAGGATGTCAAGAAGCCAATCCAGAAGAGGATGGTGGAGAGGGGTGAAGCCATGATCTACATGGAGCCAGAAAAGCAGGTCATGTCAC----------------------------------------GTATTTGGACTATGGAGATGCTGAGTGGAAAAAGCAAACCAAAGAAGCCCTCAAGTCTTTGGAAACATTTTGTGAAGAGACCAGGAGGAACTTTGAGGCAACTTTGGACTGGCTACAGGAGCACGCCTGTTCTCGTACCTATGGACTCGGAACGCGGCTGCCTTGGGACGAGCAGTGGCTGATTGAGTCACTATCGGACTCCACCATCTACATGGCTTACTACACTGTAGCCCACCTCCTCCAGGGAGGTGTGCTCAACGGACAGGGAGCCTCACCTCTGGGCATCAGACCGGATCAGATGACCAGAGAGGTGTGGGACTACATCTTCTTTAAGACGTCTCCTTTCCCCAAGTCAGACATCCCTAAAGAGCATCTACAGAGGCTGAGGAGAGAGTTTGAATACTGGTATCCTGTGGATGTCCGTGTGTCTGGCAAGGACCTGGTTCCCAACCACTTGTCTTACTACCTCTACAACCATGTGGCTATGTGGCCAAAAGACA----------------------------------------------------------------------------AAACTT----------------------------------------GGTATGCGTCTGGCTCTGGCTGATGCTGGAGATACAGTGGAAGATGCCAACTTTGTAGAAACCATGGCTGATGCTGGCATCCTGCGCCTCTACACCTGGGTGGAGTGGGTAAAGGAGATGATTGCAAACCAGAACAACCTGAGGACTGGACCTGCAGACACCTTCAACGATCGGGTGTTTGCCAGTGAGATGAATGCCGGCATCTTGAAGACAGAGCAGCACTATGACAGGATGATGTACAAGGAGGCTCTTAAAAGTGGCTTCTTTGAGTTCCAGGCAGCCAAAGATAAATATCGTGAGCTGGCTATCGAGGGCATGCACAGAGACCTTGTCTTCCAGTTCATAGAGAGACAAACTCTGTTGCTGGCCCCCATCTGCCCACACCTTTGTGAATACACCTGGAGTCTGCTGGGCAAGACCAGTTCTCTGGTGAAGGCATCATGGCCAGTGGCGGGTCCAGTTGATGAGATTCTGATCCGTTCCTCTCAGTATCTGATGGAGACCGCACACGACCTCCGACTGCGACTCAAAGCTTACATGATGCCGCCCAAAAGCAAGAAAGGTGACTCAAAGCCTCCAGCCAAGCCCTCCCACTGCAACATCTACGTAGCCAAAAGTTACCCTGCTTGGCAGCACAGTGCCTTATCACTGCTCGGCAAACATTATAAGAGCAACAATGGCGTCCTTCCAGACAACAAAGTGATAGCAAGCGAACTGGGAGCCCTGCCTGAACTAAAGAAATACATGAAGAGAGTCATGCCTTTTGTAGCCATGATCAAGGAGAACCTGGAAAAGAATGGACCCAGGGTTTTGGATTTGGAGCTGGAGTTTGATGAACGGGCAGTTCTGCTGGAGAACCTGGTCTACTTAACAAATTCTCTG------------------------------------------------------------------------------------------------GAGCCTGGAGTGAGCGTGTCCCTGGTCAACCCTCAGCCGTGCAATGGCCTGTTTTCTACAAAGGTTGACATTCGACAGGGGGACAGCAGAGACAGCATCATCCGTAGATTAGCCAAGGTCAACAGACTCATCAAAGACCTTTCCAGAGTGAAGTTGATGAGGTACGAGGACCCCTTGCTGGGGCCTCGCAGGGTGCCCGTCCTGGGACAGGAGGAACGGGGCAAATTGCCCATCTCCAACAAATCGGTGTTCAGCATCAATCTGGAGGAGAAGACTGTCACTCTGGCTGACAACGGCCTCACTGTAAACATCGGAGACACTTTGGTTTATCTGATTAATTAGATGGCTGTAGACGGGATCCGAGGACCGTGTGAGCAGCAAATGCCCTCTGTGAACCCGCGGCACTGGTGACGAGCTGGTGAGCTCAGTGACGCTTTACAGACGAAGGCCCCGGTTGCTACATGGGACCGTCCTCCCGTTTCTGGCAGTCCTTTACCCGAGCTGGCTGTACGTGTGGTTAGGAGTGTATGGTGCCTCAGACTATCCGGAGGCAGGCCTCCTGGCACTTGCCGCTATCGGGATCGCGCACGTCCTAACAGCGCTTTCTGGTTATTGGTCCGTGCATGCGCATTGTTGGCTCACTTGTTCCAAGGAACCAGACCCAAACAAGGCTACACTGGCTAAGGTCATACCAACCCCTAACAACGGTTCTGCTGAGCTCGTGGCACTACAAAGGGACCAGGATGAGAACGGGGAGGCAAATTTATCTTTGGAGTTTCAAAAGATTCGCTACATTTTTGACTATAAAGAGAAGAAATGTTTCCTTCCAGTGGCATTTCCAGTCAGTCATCCAATGGGATACTTTCAGTCGTGGCGTGGCTACCAGGAGGAGACCGAACTTCGGGCTGCAGAAAAGCGCTATGGCACCAATCGGGCTGAGATGGTGGTGCCAGATTTCCTGGAGCTCTTCAGAGAGAGGGCTACAGCTCCCTTTTTTGTTTTTCAGGTGTTTTGCGTAGGGCTGTGGTGTCTGGACGAGTACTGGTACTACAGTGTTTTTACACTGTTCATGCTGGTGGCTTTCGAGGCCTCACTGGTCCAGCAGCAAATGAGGAATATGTCCGAGATCCGCCGCATGGGAAACAAGCCCTACATGATCCAGGTGTATCGCAACAGAAAGTGGAGATTTATTTCAAGTGATGAGCTTGTCCCTGGTGACATTGTCTCAATAGGACGTTCTCCCCAGGACAACCTAGTACCTTGTGATGTGCTGCTACTCAGGGGTCGCTGCATTGTGGATGAAGCCATGCTGACTGGAGAGTCTGTGCCTCAGATGAAGGAGCCAATAGAAGACTTGGACCCAGAACGAATCCTGGACCTTCAGACAGACTCTCGACTCCATGTCATTTCTGGGGGCACAAAAGTGGTCCAACATAGCCCACCTTTAAAGGCCAGTGCTGGACTCAAACCTGTTGACAATGGCTGTGTGGCCTATGTATTGAGAACAGGATTCTATACGTCTCAGGGTAAACTGTTACGGACCATCCTATTTGGTGTGAAGAGAGTGACGGCAAACAACCTGGAGACTTTCATCTTCATCCTCTTCCTCCTCGTGTTTGCCATTGCTGCAGCTGTTTACGTGTGGGTTGAAGGGACCAAGGATGTCAGCAGGAACCGCTACAAGCTGTTTCTGGAGTGCACACTTATCCTCACTTCGGTGGTTCCACCAGAACTTCCCATAGAGCTTTCTCTAGCAGTTAACACTTCTCTTATCGCCCTGGCTAAACTTTATGTATTCTGTACAGAGCCTTTCAGAATACCATTTGCTGGAAAAGTGGAGGTTTGCTGTTTTGACAAAACGGGAACACTGACCAGTGATAGTCTGGTGGTGCGAGGAGTAGCAGGCTTGAGAGAGGGAAAGGAAGTAACGCCTGTATCTGAGATTCCAGTTGAGACACATCGGGTGGTGGCCACCTGTCACTCACTGGTAACTCTGGATGACGGACAGCTTGTTGGAGATCCACTTGAAAAGGCCATGCTGACTGCTGCTGACTGGACTCTCACTAAAGATGAAAAGGTGTTCCCACGAGGCATCAAAACCCAAGGACTTAAGATACACCAGCGTTTCCACTTTGCCAGCGCTCTGAAGAGGATGTCAGTCCTAGCTTCTTATGAGAAAATGGGCTCCACTGAACTCTGCTATATCTCAACTGTGAAAGGAGCTCCAGAGACACTCAGAGGAATGTTTGCAGAATGTCCGGCGAGTTATGATGAAGTCCACAGAGAAATGTCTCGAGAAGGGGCTAGAGTCCTTGCCTTGGGTTACAAAGAGATGGGACACCTCAGTCATCAGCAGGTCCGCGAGATGAGTCGTGATGCTCTGGAGTGTGACTTGCATTTTGCTGGGTTCATGGTTGTGTCTTGCCCCCTCAAGAGTGACAGCAAGGCTGTCATCAGAGAGATTCAGGAAGCATCTCATCATGTGGTGATGATCACAGGTGACAACCCTCTAACAGCATGCCATGTAGCGAGAGAGCTTCACTTCATCCAGAAAGAACACACGCTTATATTGCAACCAAGCCAAGATCAGGGTGAATGGCAGTGGGAATCCATAGATGGAACTGTGCATGAACCACTGCCCCCTCCTTCTGTTTCTTCATTTGTGCAGCAGTTTGACTTGTGCGTAACTGGTGAGGGGCTGGCCAGACTAAGCTGTGACCCGCGGCTACTCCATACCCTCTTGCCTCACATACAAGTGTTTGCCCGTGTCAGTCCAAAACAGAAGGAATTTGTGATAACTAGTCTAAAGAGTCTGGGTTACGTGACACTAATGTGCGGTGATGGTACAAACGATGTTGGAGCTCTAAAGCACGCCCACATCGGTGTGGCTCTGTTAGCCAATGCCCCTGAGCGAATGCCTGAAAAAAAGAAGCGGGGTAGAGAGAAGGAGGCATCAGCAACAGAACCCAGACCTTTACCTCCTGTTGGAGGAGGAGGCAAATTGAGCTCCAGGGCAGCGAGACAAAGGGTGATGGCCCAGAGAGAAGAGCAGCTTGCAGCACAAAAGGAGAGGATCAGTCAAGTCTTACGTGAACTAGAAGAGGATCAGGTACAAGTGGTAAAACTGGGTGATGCCTCCATTGCAGCTCCTTTCACTTCCAAACTCTCCTCCATACAGTGCATCTGCCACGTAATAAAGCAAGGCCGTTGCACATTAGTGACAACACTTCAGATGTTCAAGATTCTCGCTCTCAACGCTTTGGTACTGGCCTACAGCCAGTCTGTACTCTACCTCGAGGGTGTCAAGTTCAGCGATTTCCAGGCAACCCTGCAGGGCCTTCTGTTGGCTGGATGCTTCCTCTTCATCTCTAGATCAAAGCCACTGAAAACGTTGTCTCGAGAGCGGCCTTTACCAAACATCTTCAATCTTTACACAGTGTTGACTGTGCTGCTTCAGTTTGCTGTTCACTTCTGTAGTCTGGTTTACCTTTACAGAGAGGCACAGAGCAGAAGTCCTCCCAGAGCAGAGCAGTTTGTAGATCTCTATAAAGAGTTCGAGCCCAGTCTGATAAACAGCACAGTGTATATAATGTCCATGGCCATGCAGATGGCCACCTTTGCCATTAACTACAAGGGCCACCCCTTCATGGAGTCTCTCAGTGAGAATCGACCACTACTATGGAGCATCGCTCTGTCAGGTTTAGCGATTGTGGGACTTCTTACCGGTTCGTCACCAGAATTTAATGAACAGTTTGCTCTTGTAGATATTCCACCTGAGTTCAAACTCATCATTGCCCAGGTATTGGTGGTGGATTTTGTCACCGCTCTGCTCGTGGACCGTGTCCTGCAGTTCTTGCTGGGCAAAGGAACTCTCAGGCTGCCTTCTTGAATGGGAGAAAAGCTGGAGCTCAAGCTCAAATCGCCGGTGGGAGCAGAACCTGCTGGCTATCCGTGGCCATTACCAATATACGATAAACACCATGATGCTGCTCATGAAATTATCGAGACCATTCGGTGGGTGTGTGAGGAGATCCCTGACCTCAAACTGGCAATGGAAAACTATGTACTCATTGACTATGACACCAAAAGCTTCGAGAGTATGCAGAGACTTTGTGACAAGTACAACAGGGCCATTGACAGCATTCACCAGCTGTGGAAGGGGACCACCCAGCCCATGAAGTTGAACAAGCGTCCCTCTAATGGACTGCTGAGACACATCCTACAGCAGGTCTATAACCACTCAGTGACTGACCCGGAGAAGCTGAACAACTATGAGCCCTTCTCACCTGAGGTGTATGGAGAGACCTCATTTGACCTGGTGGCTCAGATCATCGATGAGATGGAAATGATGGAAGAGGACACCTTTGTTGACCTTGGCAGTGGAGTGGGACAGGTAGTGCTGCAGGTTGCAGCTGCGACTAACTGTAAACACTACTATGGTGTAGAGAAAGCCGACATTCCAGCTACCTATGCAGAGACCATGGATAAAGAATTTAAAAAGTGGATGAAATGGTATGGGAAGAAACATGGGGAGTACACACTGGAGAGAGGTGATTTTCTGTCAGAAGAATGGAGAGAAAGGATCGCCAACACAAGTATTATTTTTGTGAATAACTTCGCCTTTGGTCCAGAGGTAGATCACCAGCTGAAGGAACGCTTTGCTAACATGAAGGAAGGTGGAAAAATTGTATCCTCCAAACCATTTGCACCTTTAAATTTTAGAATAAACAGTCGAAACTTGAGCGATATTGGCACAATAATGCGTGTAGTGGAGCTCTCTCCACTGAGAGGCTCCGTGTCCTGGACTGGAAAACCAGTTTCCTACTACCTGCATACCATAGACCGCACCATACTTGAAAACTATTTTGCTAGTCTCAAAAATCCTAAACTCAGGGAGGAACAGGAGGCAGCTAGGCGACGTCAGCAGAAGGATACAAAAGACAATAAAAGCAATAGCACCACACCCACAAAACCTAAAGAACAAAACAAGCAGGACTCCTGTGGGGAAGAAGAACGTCCTAGCTTGGTGACAGTGGTCAAGCCCTCTGCCAAACCCCGTAGAGCTCGTCTCTTGACCAAAGGTCGCAAGTTGAACAACAAGAAACGTGGTCGACCGAAGAAGGCCGCCCCGGCTGCTGAAAAGAAAAACAAGAAGAATCAAAGCGCACTGGATTTGCTCCACGCCAAGACCCTTTCTGCTGCACCTCCTCAGGATGCATACCGGCCACCTCAGAGTCCCTTTTACCAGCTACCTCCCAAGGTCCAGCACTATCCTTCTAGTCAGCTGCTGCTGAGCCCAACTCCTCCTGGTCTGCAACAACTGCTAGATAACATCAAAGTTCAATACCTCCAGTTTATGACCTACATGAAGACTCCACAGTACCGCTCCAACCTGCAGCAGCTTTTAGAACAGGAGAAGGAAAAACACAGGGACTTATCAGGGCAGGCGGAGCAGCTCCACTCTGTTTGTCAGTCACATAAGGACAAGATCAAAGGTCTCTTTCAGACCAAACTAGATGAGCTGGGAGTGAAAGCCCTTACTGTGGAGGACCTGCTGCAGGCCCAGAAGGAGATATCAGCTCACAACCGTCAACTGAAAGAGCAGACTAAGCAGCTTGAGAGAGATATGGCCTTGCTGAGAGACCACAGTCTGCTGCTGTTGAAGTCCAGATGTGAGGAGCTAAAGCTCGATTGGGGCTCTTTGTGTCTGGAGAGTCTGTTGAAGGAGAAGCAGGCACTGCGCAGACAAATTTCGGAGAAACAGAGACATTGCTTGGAGCTGCAGATCAGCATCGTAGAGCTTGAGAAAAGTCAAAGGCAGCAGGAGCTGCTTCAACTGAAATCCTACAGCCCCCGCGAGAGTTCCCCATACCGGAAGAATCTGGAGTCACGTTCCTCCTCAGACATAGACCCCTCTAAGCTTTGCCTGTCCTCAGCTCCAGCCGTCAATGGTGTCTGCCCAGAGCTTTCTATTAATGGCACCAGCTCACCCTGCTTTGACAGGGCCAACACCAAGGGGGAGCATCTCTCTCGTTACCTGCCCATTTCTCCAGACCATGACATCATGTCTGCCAACCCTGATGCACGACAGAGGCAGCAAAGCTCCTCCCACGCTCTTCCTGATTATACACGCTTCTCCCCTGCCAAGATTGCCTTGCGGAGGCACCTTAACCAGGATCCAAATGCCTCTGCTCACATGAGAGGTCCAGGACTGGCCACGCACAGGGAATTGGGTGGTGTTAACTCTCCACTTGGAGCCAAGCAGAACTGCCCCTCTCCAAATGCATCTGATGCCCAGAATACTACTAGAATTCCTGAGAGGGGTGGTAAGGAGAGGAGCCCGTCTGTTCAGGGTGACAACAGCATCACAAGCCTTCCAATTAGTATCCCTCTGAGCACTGTCCACCCAAGCAAACTACCAGTTAGCATCCCATTGGCCAGTGTGGTGCTGCCTAGCCGTGCTGAGAGACTGAGAAGTACTCCGAGTCCTGTCTCTCAGACCGGCCAGACCAATGGATATTCTTCAAGCTCAGGACTAATGAATGGAGGTTCCCACTGTGAGGACCATAATGGTGCTTCTTCTTCACCTACTCTACACAGCAACACTCCACTGACAGGACCAATGGGCCGAGGAGGTTCCATCCAGAGCCCGCCTCTCAGTACTGGAGGGGTGCTCCAGTATGCTGATGGACCCCCAAGGATTCTTCCAGAAGTTGGACAGGACCACCAGGGAGGTGAATCTGACACAGAAGCCCAGGACAATGAACTGCGCAGGAGAATCTTCTTCTCTTCTTCCTCT---TCATCCTCGTCTTCCTCTTCATCAGGCAGTGGAGGCAGTGCGGCTGGAATATCACGCCTCCACCATCACACTGGCAACTCAGCAAAGCAGGGATACCACAGTATCCATGGAAACCACCACCACCAGTCCCCTGGCACACCGCACACTCACACACCTACACATACGCTGTCATCAAACACTTCTCACGGACATGGCTCTCAAGAAGGACGCAAGCGGGGCAGAAGGAAACGCAGTTCTACTGGGGCTATCACAGCCAGTGGGTCCCCAAAGAGGAGGTCATTCCCTGGGCTCAGCTCCAACAACCACTCCTCAGGATCACCACTCAATATTAACTCCATGGTTAACAATATCAACCAGCCCCTGGAGATCTCTGCCATCTCCTCCCCAGAACAATCAAGCCGTAGCCCAGGTGGGCCTGACCTGGACCAGCCTCCCATCTTGAAAAGGGAGTGCCCCCTGGAGCTCAATGGTACAGGTCGTTACTCTTCAGCCCCCAGCTCTGACGACGACGACTCAGGATACCCAGCAGACAGCTCAAGCTCAAGAATTGAAAGAAAAATTGCCACAATATCATTGGAGAGCAGAGATGGACCTGGTAGATTAGGTGACAGCGAAAGAGGCAGAAAATCTGGTAGCAGCAGTGGTAACAGTACAGGTAGTGAAGCCTCCTCTTCATCCTCCTTGTCCTCTACAAGCAAGTGGAAATCTACCTTTTCACCCATTTCTGACCCCAAGCAACCCAATTGTGACCTGAGGCAAGGTGGCTCTCCATTTGGTATGGGGGGCTCAAGCCGCGGCACAGACTCAGATTCTGATCACA---AACAGCAGCAGGTGAGGAAAGGGAGTGACGGAGAGTCATCCAGCTACATGACCCCCAACCCCTTCCTCAGTCAGGACACAGGGACCCGGGGTGGAGGCAGCAGTGGTGGTGGTGGGCAGGGAGGCATTGGTTCGGACCAACGCCAGACCCTCCAGAAGCAAAAGACCCCTCGTGACTGGGAAATGAAGACTAGCAGCAGCCACACGAGTCAAAACCTCTTCATATCTGCTGCCGCCAGCAGTGGACCGGGGATTCTGAGCGGCAAGGTGGGAGTCAGTCCAGTAGCAGTCTCTTCAACAACGGGATCATCTGTGGGACAGTATTTGGGGTCTCAGTTCCCTCTTGGAGGGACCTCAGTCTTACAGTCCTTGTTTGGGGCTCAGACAGGCAACTCCACAGTGACTGGGACCCCACGGCTCGTCAATGGACATTCTGCCTTAGGAAGCTTTTCCAGTGCTGGGCTGGCAGGGGGAGCGGCTGG---------------------------AGTGTCCTCCCATCAGTTTGGGGTGGCGCTGCCCACCTCAGGAGGCCTCAGCTCTCTGCTCAGTCTCTCCTCCTCTACCTCCTCCCAAACCCAGCAGCACTCCGCACCCCAGCAAGCCTCCACGCGCCTGGTGTCTGGGTCCTCACCTCTCCCTCTC---TCCCAGACTCAGCACAGCCGCACCCAGTCAGTCCTGCATAGCCCTTCTCCTCCCACACTCTCCTTGCCCCCTCCGCCACCACTGCACAGTGTGCCGTCCTCGTCAGCACCCATGCAGTCCGACGCCCCACCATCCTCTCGATCAGACTCACTCCACTCCTCCCGTCTTTCCCACTCCTCTCTCCACCACCAGAGAGCACAGTCATCTCTCTCTCTCTCCATCTCCTCCTCCACCTCTGCCTCTTCTGCTTCTGTCTCTGCTGCTGCTGCCGCCTCCCTCTCTTCTTCTCTGTCACCTCTTCGTCTCGTCCATTTGCAGTGCACTATTCCCCTCGGCTGACGCCTCCACCACCGGCCAGCAGCTCAGGTGGTGGTGGGAGCATGTGGAGGACTCAGGGTATGCATGGTACCTACACCACCTCCCAGCTCCCTGGCTCCCGTCCTAGATAGATGGATCCTGGACAGGATTTACTTCTTGCTGCCCTAAGTGAGAGTGGCATTTGCCCAAATGATATTAGCCTATTTGATGTTGATTCTCAGGATGTTGCACAGCCCTCTACAACCCAGCAATCTGTCTCCATCAGTGCCCTGGATGTTGGTGTTGGGGCAGAGACAGTGGAAACTGTTCGAACTGAGCCTCCACCCTCAGTCCCTATCGTTACTATCAGGCATAAACCACAGCCATCAACCACCACATTTGTCTTAAATCAGCTGAATCAGTTGCCGTCACTAGGAGCTGTTGTTACCAAACAGTCAGTCACAAATCCTATCAAACATACCATAACTGTCACCAAGGTGGTCCATGTTGCTAATTCAGCATTGCGAGGGTCATCTGCACCATCCGCCACAATTATTCCTCCTTCAGCATCTACAGAAGTGCCTTCTAACAGAGATCAGATTCAGCTGAAAGACCTTCTTAGAACAGGCCATGTGAAAACCACTGGTCTAAAGGGAAACAGTCTGATGGAGCTGATGAAGCTTAAGCCTCCACCTGACATTGCTCCACCGGTAGCAACAGCCACAGGTCCAAGTGACATTAACAATGGAATCAAGAAGGAGGTACTGGGTAAAGATGCTACCAGGATATGGATTAACGACGACAGTAAACTGCAAAACTTTTCACATGCTCTGAAACACCCAGGTATCAAGGAAGAGGATGAGCCTGAGGAGGAAGAGGAAGAAGAGTTGGGTCATGCAGAGACCTATGCAGAATACATGCCAATGAAATTAAAGATTGGCTTACGGCATCCTGATCCTGTGGTTGAGACCAGTTCTCTGTCCAGCGTTAGTCCTCCAGATGTGTGGTACCGGCTGTCCATCCCGGAAGAAGTCATTGACCGTGGCTGTCTGTCTGCTCTGCAGCTAGAAGCCATCACATATGCAGCTCAGCAACATGAGACATTCCTCCCTAGTGGTGAACGAGCTGCCTATCTGATTGGTGATGGAGCTGGTGTCGGGAAAGGCCGGACCATTGCAGGGGTCATTTATGAAAATTACCTTTTAGGCCGGAAGAGATCACTTTGGTTTAGTGTCTCAAATGACTTGAAATATGATGCTGAGCGGGATTTAAGGGATATTGGGGCCAAAAACATTCAGGTGCATTCACTGAATAAGTTTAAATATGGAAAGATCTCATCAAAACACAATGGGAGTGTGAAGAAAGGTGTCATCTTCGCCACGTACTCCTCCTTAATAGGAGAGAGCCAGTCAGGAGGGAAGTACAAGACCAGATTTGAACAGCTTCTCCACTGGTGTGGGGAGGACTTTGATGGAGTCATTGTCTATGATGAGTGTCACAAAGCGAAAAATGTTTGTCCAATTGGATCATCTAAACCTACAAAAACGGGTCTTGCAGTGTTGGAGCTGCAGAACAAACTCCCCAAGGCTCGGGTTGTGTATGCAAGTGCTACCGGTGCCTCTGAACCACGGAACATGGCCTATATGAACCGACTGGGCATCTGGGGGCACAAAACACCCTTCAGGGAATTTGGCAACTTTATCCAAGCTGTTGAGCGAAGAGGTGTTGGTGCCATGGAGATCGTAGCTATGGACATGAAACTAAGGGGGATGTACATAGCCAGACAGCTGAGTTTTACAGGTGTGACTTTCAAGATTGAGGAAGTTCCCCTGAGTCAGCATTACATCAACATGTACAACAAATCAGTGAGACTGTGGGTCAGTGCACGTGAGAAGTTCCAGCAGGCTGCAAATCTAATGGATGCAGAGCAACGCATGAAGAAGTCCATGTGGGGTCAGTTCTGGTCTGCTCACCAGAGGTTCTTCAAATATCTCTGCATTGCATCCAAAGTCCGCAGAGTCGTTCAGCTGGCCAGAGAAGAGGTCCAGAATGGAAAGTGTGTGGTGATTGGTCTTCAGTCCACTGGAGAAGCGAGAACACTTGAGGCCTTGGAGGAAGGAGGAGGAGAGCTCAACGACTTTGTGTCAACGGCAAAAGGTGTGCTACAGTCCTTGATTGAGAAGCACTTTCCAGCTCCAGACAGACAGAAGCTTTACAGCCTGCTAGGCATCGACCTCTCTGCTAAGAAAACCCCGTCTCCCAGTGACACTGCAGCTCAAACTGAACAGAAGGGCAAGAAGAGAAAAGGTGCAGAAAATAAAAAGCAGAAAAAAAGGCCTCGCAAACACGGTGGACTTTCAGGGACAAGTTCCGAAGAGAGCCAGTCCGAAGATTCAGACAAAGAGTCGGGTAAAGACAGTGACGACAGCTTCAAATCTGTCAGCTCAGCGGATGAAGACGATGATTTCAACCCGTTCAGAGATGAGTCTGATGATGATGACGAAGATGATCCGTGGCTTATCAGAAAAGAACCAAAGAAAGGGAAAGAAAAGAAGAAGAAAAAGAGAAGGAAGAGTATTGATCCAGACTCCATTCACAGTGCCTTGTTAGCATCTGGGCTGGGATCCACCAGGCCCGCTTTCACTTCCTGTGTTAACCCCTCCAGCACACCTGCACCAGTCAAAACAGAGCCTCAAGATAGCTTCCTAACAAGTCAAGACGCAGTGGAACATGCCCAGAAAATGAAGAGAGAACTGCTGGAACAACTCGAGGAGCTGGCTGAGGTCCTGCCTCCCAACACTCTGGACGAGCTAATAGATGAACTGGGGGGCCCAGATAACGTAGCAGAGATGACTGGCCGTAAAGGTCGCGTAGTCAGTAATGATGATGGCAGTATCACATATGAATCTCGCTCTGAGCTGGATGTCCCAGTGGAAATCCTTAATCTCACGGAGAAACAGAGGTTCATGGACGGAGAGAAGAACATAGCCATCATCTCAGAAGCTGCCAGCTCAGGTATATCGCTGCAGGCTGATCGCAGAGTGAAGAACCAGCGGCGCAGAGTCCACATGACACTAGAGCTGCCGTGGAGTGCAGACAGAGCTATTCAGCAGTTTGGGAGAACTCACAGGTCAAACCAGGTCACTGCTCCAGAATATGTCTTTCTCATATCAGAGCTTGCAGGAGAGCAAAGATTTGCATCCATCGTTGCCAAAAGACTGGAGAGCCTGGGTGCTCTCACTCATGGAGACAGAAGAGCAACAGAAACTCGAGATCTCAGCAGATTTAATTTTGACAACAAATACGGCAGAAATGCTCTGGAAATAGTGATGAAGTCGATTGTAAAGCTTGATGCTCCACTAGTGTCTCCACCTTCTGACTTTAAAGGGGATTTCTTTAAAGAAATTCAGAGTGGATTGATAGGTGTGGGCCTCATTAATGTGGAAGACAGATCTGGCACGCTGTCACTGGACAAAGATTATAACAACATTGGGAAGTTCCTGAACCGTATTTTGGGTATGGAGGTCCAGCAGCAAAATGCCTTATTTCAATACTTTTCTGACACACTGGCAGCAGTGATTCAGGAAGCCAAGAAGAACGGCAGATATGACATGGGAATTCTTGATCTTGGCTCTGGTGATGAGAAGGTGAAGAAGGTAGACTGCAGGAAATTCCTTACACCGGGTTATACAACATCAGGACACGTTGAACTGTACACAGTGAGTGTGGAGAGGGGGATGTCGTGGGAAGAAGCCACTCACGCTTGGGCAGAACAGAATGGACCAGATGATGGCTTCTATGTACAGATGAGGAACAACAAGAAAACAGCCATACTGGTCAAAGAGGTCAACACTAAGAAGAGGCTGTTCCTGGTGTACAGACCAAACACTGGCAGGCAGCTCAAACTGGAGACATACGCAGACATCAAGAAGAAGTTTAAAAAGGTCTTGTCGGACGATGCCAAGCAGCACTGGACCGACCAGTACAAGTCGTCAGCAAAAATCTGCTCTCATGCTTATTGGCGAGGAAACTGTAAGAAAGCATCCGTGGGTCTACAGTGTGAAATTGGTCTTCGGTGTCGGACATACTACGTTCTGTGTGGCTCAGTGCTCAGTGTGTGGAACGAGCTGGAGGAAGTGCTCACTCCAGTCAGTGGAACCAACGTAAAGGTGCAGATTGTCCGTCTCAGAACAGAGGATGGACAGAGGATAGTTGGACTCATCATTCCAGCGAACTGTGTCTCTCCATTAATAAACAAGCTGTCAACATCAGACCAGTGCCAGCAGCTCGCTGTGCAGGAGCAGCAGAAGCGGCAGCAGCTCCACCCTCAAAGTCTCTGTCACACACTCAACACATAG-----------------------------------ATGGAGTTAGAAGTGAATTTTTATCAG-------------------------------CAGCAGATTCCTTCAAGAAGCTGGGAGCTCGACAAAGTCGACATTCAGCAAAGTAACCTAGTGCTTTTTACCAGAGCAGAAAAACACCAAAGACAACA-------------TACTTTACAGCTCGGAGTGCTAATCACAGAGGCCAA----------------------------------ATCTGCATTGACAAAATAAAGGCTAACCACAAATGTATTTAAATTGTAACTTGTGGAAGTGTCACAGCACCTGTGTGAAGAGGGGGATGTTGGAGGAGGAGAGACAATTTCATAGGGCTCTAGAGGCCAGTGCAGAGGAGAATGCAGCCAGAATGAAGAGGAAGAGATGTGAAGCCCAGAGTGAGATGTGCAGCCCTGCAGACTGGATCCGTCAAGATGACTGGCCTGTGGGCATTCGTAATGTAGGAAACACCTGCTGGTTCAGTGCTGTCATCCAATCATTGTTGAGCACACCTTGTTTTCAGTGGTTTTTTCTATGTCACATTAATCTCACCTTTTCATCAGTTAAACATCAGAAGCAAAACAAAAGCAGGGACAACGAC--------------------------------------------------GAGGCACGTTGATACTATCGAGGCTG-ACATTTTCTTTTTGATATTCCCAA--------------ATCAGG---ATGTCAGTGAGTTTTCCCACAAATTGCTGGACTGGCTAGAGGATGCATTTCAGCTGGCTGCCAATGGAAATAACCCAGAAGACAAACAAAAAAACCCCATGGTCCAGCTTTTCTATGGCACTTTTGTCACAGAGAGAAAACATGAAGGTAAGACATTACATAACATTGAGCAGTTTGGCCAGTATCCCCTTCAAGTGAATGGCTTCAACAACCTGGATGAATGCCTAGAAGGTGCTATGGTTGAGAAGGAGATCGAATCCCTACATT---CAGATCACATTGTTACGTCTGGCAGAGAGAGATGGTTCAAAAAGTTGCCACCAGTCTTGACATTCGAACTGTCTAGATTTGAATTCAACACCCAGCTTGGTCGTCCTGAGAAGATACACAAGAAACTGGAGTTTCCACAAATCGTTTATATGGACAGATATCTTCATAAAAATATAGACCAGACCCATGAAAGGAGAGGGGAAGTGAAAAAATTGAAGGAGCAACTTGCACTCCTTCAACAGAAGCTGGAGTGCTACAAAAACTATGGCTCGGGACCTACCAAGTATCCTCTGGCAGACATGTTGCAGTTCGTGTTGGAGTTTGCTACCATGAACCCGGAGACCCAGATTTCATCAGAGAGCCAGATTTCCA-----TGTTTCAAGTTGCCAGCGAACCCCCATATACAAGCCCTTCACCCAATGCAGACACCCTCTTGACTGCCCCCCACACCCAGCCCCTCACAGCATCACTGAAGAAGAGCTGCACTTCGTTAAGACCTGCCTGCAGCGTTGGAGGACTGAAGTAGAGAATGACATAAATGAGCTAAAGGCTAGCATTGACAAGCTCACACAGGTGCTTGAGGGCATGTACTCAGACAACAGTCTCTGCCAGGTACCTTATAGACTCCATGCAGTGCTCGTGCATGAGGGCCAGGCATCAGCGGGTCATTACTGGGCCTACATCTATGACCACGGCAACAAGCGCTGGATGAAGTACAATGACATCAGCATCACTGAATCGTCATGGGAAGAGTTGGAGCGAGACTCCTTTGGGGGCATGACCAACGCCAGTGCCTATTGCCTGATGTATATTGATGACAGGCTACCCCACCTTATTACAGAAGACACAGATGATGAGACAGGTCAGGTGCTGCGAGGCATAGACTCCCTGCCACCCCTGCTCAGGCGTTACGTCCATGAAGACAACCGCTGGTTTCAGCAGGAACTCAGTGAATGGGAAGTTCTGCCAGACGGCAG--CCCCACAGGGAGAGTCTACGGCTTCTGCAGCCC---CCTTCCACCACTCAGACAACATACAGCAAACACCT---------------------------------------------------------CCACAACCAGATCCAGAAGAAGTGAAGTAATAACTAC------ACAACCAAGAATCAGAAAAGGACGACACAGCAGTTGCAGCCCTTGGCCCTGAAGCTGAACAAAGCCAGAGGCCATCAGAGAAGCTCCAGAACAAGAAGCAGAGCAAGAAGCTGAGG-------------------------------AGCAGCAGCAGGAGTCCCCAGCTCGACAGACCGCAGAAGTCGAGATCCCAAACGTGGGGAGGATCAT---------------------------------GATGATGCTGACTCCAGCTATGCAGGGCGTCATTCTAGCAATAGCCAAGGCCCGACAAACTTTTGACACGGAAGGCCCTGAGGCTGGCCTCATCAAGGCTTTCCACGAGGAGTATTCCCGCTTGTATGAGCTCTCCCAGGAGGAGACCACACCCCAGGAGGACGCTCGCCTGCAACACGCTCTGGTCTACTTCTTCCAGAACAAAGCACCCAAGCGCATCATTGAGAGGACACTGCTAGAACAGTTTACTGACCGCAACCTGAGCTTTGATGAGAGGGCCATTAGTATCATGAGGGAAGCCAGAGCCAAGCTGCGCCTCATCAAGCCCCAAGACATGGACATGGATGAATACATGCAGTGGCACGATGACTACAGGCTGTTCAGGACTGTGTTTGTCTACCTGCTGACTGGACTCGAGCACTACCAGCATGGGAA------CGAGGCACTGATCTACCTGGCTCATGCGTACGAGACCAATGATGGCCTGCTGAGGAATGGAGAGAAACGGGGAGTGGACAAGTCTCTTATTGCACTTTACAGGAGAAAATGCCTCACTGCGTTGAATGAAAGAGCATCGCGGCTGTTTTGCAGTGGTGAGGAGAGCAAGGTGGAGGAGGGCGTTGCCATCATGGACGAGGCTGTTGACCCTGACATTAACATTAGCA-------------TTCGGCAGACAGCAGCGTGATGGAGGGGATCAGAGGCGTTTTATGGTACTACATTGGATGGGAGATGGCAAACTATCTGTGCTGTGCCATGAGCAAGTTTTTAGTAGATTTACTTGTATGCAAAATGGAACTTGCTTCTTGTAATAGGCCAGATGAGGTGCGCTT-------------GGCCTTTACCTTAAC---ACTGTGGTCAAGAACAGCCGACACACCGTGGTGGACACTTTTAA----TTTGGTGAAGAGGGGCCTCCCAGTCTGGAGTACATCAAGGCCAAGGACCTGTTCCCCCAGAAGGAGCTGGTGAAGGAGGATGAAAGCCTTCAGGTGCCATTCCCAGTTCTTCAGGGGGAAGGGGTGGAATATCTCGGCCATGCTGATGAAGCCGTTATCGCCATTTCCAACTACAGGCTCCACATCAAGTTCAAGGACTCTGTCATCAATGTGCCTCTCAGGCTGATAGAGAGCGTGGAGAGCAGAGAGATGTTCCAGCTGCACATCATCTGTAAAGACTCCAAAGTTGTCAGATGCCACTTTGCAACGTTCAAGCAGTGCCAGGAGTGGGTGAAGCGTCTGAACCGGGCCATAGCTCACCCGTCCCGGCTGGAGGACCTGTTCGCCCTGGCCTACCATGCTTGGTGTCTGGGAGGCAGCGCTGACGATGAGGACCAGCACGTTCATCTTTGTCGCCCAGGTGATCACGTGCGTCACAGAACGGAAGTAGAGGTGAAGAGGATGGGCTTCGACACACAGAACACCTGGAGAGTGTCAGACATAAACTGCAATTACAAGCTGTGTTCCAGCTACCCACAGAAGCTCCTGGTTCCAATATGGATCACAGACAAAGAGCTAGAGAGTGTAGCTTCCTTCAGATCCTGGAAGAGGATCCCTGTGGTGGTCTACAGACACCAGAAGAACGGGGCAGTGATTGCCCGCTGCAGCCAGCCTGAGATCAGCTGGTGGGGCTGGAGGAACACTGATGATGAGTACCTGGTAATGTCCATTGCCAAGGCCTGTCAGATGGATGGAGGAGCCAAAACCAGCCTGCCGGCAACGTGGGGAAGCTCCCGACTCATCAGATAGTGATTTTGACTCCTCTCTGACAGGCGGCTCTGGATGCGATGACAACACTGTGAGACAGAAGCTTCTGATTCTGGATGCCCGCTCATACACCGCTGCAGTGGCAAACCGAGCCAAGGGCGGAGGCTGTGAATGTGAAGAGTACTACCCCAACTGTGAGGTCATGTTCATGGGAATGGCTAACATCCACGCCATCCGGAACAGCTTCCAGGCTCTGAGGGCCGTCTGCAGTCAGATCCCAGATCCGGGAAACTGGCTTTCAGCACTCGAGAGCACCCGCTGGCTGCAGCACCTGTCTGTCATGCTGAAGGCTGCCACTCTAGTGTGTTCAGCAGTGGAGAGGGAGGGCCGTCCTGTCCTGGTGCACTGTTCAGACGGGTGGGACCGCACACCTCAGATTGTAGCCCTCGCCAAGATCCTGTTGGATCCCTACTACAGGACATTAGAGGGTTTCCAGGTGCTTGTAGAGACCGAGTGGTTGGACTATGGTCATAAGTTTGGGGATCGCTGTGGCCACCACGAGAACGCCGACGATGTGAGCGAGCAGTGTCCCGTCTTCCTGCAGTGGCTGGACTGTGTTCACCAGCTGCTCAAACAGTTCCCCTGTCTGTTTGAGTTTAATGAGGCCTTTCTGGTCAAGTTGGTGCAACACACCTACTCATGTCTTTACGGCACATTTCTATGTAACAACGCTCACGAGAGGGAAGCGAGGAACATCTACAAACGAACCTGCTCTGTCTGGTCCCTGCTTCGCTCGGGAAACAAGAACTTTCAGAATTTCCTCTACATCCCCTGTCATGATATGGTGCTGCAGCCAGTCTGCCACACTCGGGCATTACAGCTGTGGACAGCTGTTTACCTGCCCACCTCCTCCCCCTGCACCGCTGTGGATGATTCTGTGGAGCTCTATCTTCCTCCAAACGTGACAGGAGATGAACTCACCCCACGGTCCCTGGACAGACTTCCCAAGACCCGCTCCATGGACAACCTGCTTTCAGCCTTTGAGAATGGAGTCACCCTGACGCGTACGTCCAGCGATCCTAATCTCAACAAACATTGCCAAGAAGGTCGTTCTGGCCTGGAGCCCGCCACAGAAGAAGTTCCACAGACTCTGACGAGGTCATACCTGACAAAAGTGAGCGGGAACCTCTAGATCAAAGTCCTGCCAACATCCCAGAGAGTGTCCCAGTCGCTGATGACTGTGAAGACACAATGGACAAACCCTGTCTCACCACACAGCCCCTGCCCTCTCTGCCCCTTCCCCCTGTCCCTGTCTGTAAGGACATTGCTCATCCACACTCCAATCCCCACTCCTGTCCTCCAACAGGCTTTGCAGATCACAAACCCA------------------------GAGAACCCCTGTAGGACTACTGAAACCACTACGTCACCCACTCATAAATCAGAGCCGTGCTTACCTCTCCGCTGCAATGGGACTGAACCTGCAG-----CCACCCCACTGCTCAATGGCCACGCTGACAGCCCAGCAAACGGCCTCCAGAGTCTCTGATGGCTCTGAAGCAGCATGTACTCCAACCCATGGAGGACTCCACTGAGACGCTCACCGATGAGGCAGAGCCGCCCCCGGCTCTGCCCCGCACGGTGAGCCCGGATCTCACTCTGAGAGGACATGAGGACG------GTGAAAGGAAGAGAGCGTGCATTAACTCCTGTAGACTACACCCAGGTAGCAGCTCGTCATCTGATCTCCCAGAGCCAGCTCTCAGATCTGTCCCTGCTCGGCTCCCACTGGGACAGTGTCCAGGGTCTGGTCCAGTCCGCCTGCCACTGCGGTCAATCGGGCCTCTCAGACCAATTTACCAGAGCCGCCGGCTTGCCAATAAGCTGCTCCGCTCCCACGGCATTGCCATCACCAATGGATCCCAGTGCTGTCGCAGAGAAGCTCTTTGCTGCCAGGAGTGCTACACAGGCCTGTGTGGCCCTGCTGCCCTCAACAGCTACTCCTTGGCAGGCCATCAGCTCCTACCACTCCGCTTCCAGCTCCTCTCCCCCACCACAGGCCCCCGCTTACCTCGATGATGACGGGCTGCCGGTGCCTATGGACGCCGTGCAGCAGCGACTGCGGCAGATCGAGGCAAGTTACAAGCAGGAGGTGGAGGTCCTGCGGCAGCAGGTGCGACAGCTGCAAATGAGACTGGAGAGTAAACAGTACAGCACCCCTCCCTCGGAGCCAGACATCGACTATGAGGATGACATTACGTGTCTGCGGGAGTCGGACAACAGCAACGAGGAGGATTCTCTGTCCACCCACAGTGAGGACCGTCTGTCTGAGGGCAGCTGGGACCGAGTGGAGCGCAAGGACACAGAGGTCACGAGGTGGGTGCCCGACCACATGGCCTCCCATTGTTTCAACTGTGACTGTGAGTTCTGGATAGCCAAGAGACGTCACCACTGCAGGAACTGTGGCAATGTGTTCTGTAAAGACTGTTGTCATCTGAAGCTGCCCATCCCAGACCAGCAACTGTATGACCCAGTGTTGGTCTGCAACAACTGCCACGACCTGCTCCTGGAGTCTCGCACCCGCGAGATCCGCAGCCAGCAGCTCAAGAAGGCCATCGCCACAGCCTCCAGCTGA----ATGAGCCTGCACTCATTGCTAGGCAG--TGTTCCCAGTAACTCTAGGATCCTGATGCTCCTGGGCCAACTGGAGAGGATGAATGGAGAGGCCATGGTAAGGGATGCTGAAACGGCACGGCAGGTCACTGCAAAGATACTTCATCTCATACAGACACAGGAGAAGAGTGGAAAAGAGGTGATGTCCAAAGGCTCCAGTGGCATGGAGGTCATCCTGGCTTCGCTGGAGAACATCCGGGATGTCCAGACCACCCTAAATATTCTGTGCATTCTCAGTGAGCTGTTGACTGTGGGCAGAGGTCGCAGGGTGGGAGTATTTGTATCTAAAGGAGGAACAGGAATATTATTTCAGCTTCTGATCACTGCCAGTAAAGAGTTGCCTCCAAGTGAAGAGCTCATGCTGCAGCTTCATTCCCTGCTGGCCAAGGTTGGCCCGAAAGACAGAAAATTTGGAGTGAAGTCTCGTTTGAGTGGAGCTCTAAACATCACAGTCAACTTAATGAAACAGAACTTACAGAATGCCAAACTGCTTCTGCCCTGCCTGCAGGTTCTCAGGGTTTACTCAACCAACTCGGTAAATGCAATTTCTTTGGGAAAGAATGGCGTGGTCGAGCTCATGTTCAAGATTGTCGCACCGTACAGCAAGAAAAACATCAGCCTGCACAAGGTAGCTCTGGACGCACTAGGAGCTCTGCTCAAGTCCAGAACAAATGCTCGCCGTGCAGTGGATGGTGGACATGTGCCTGTCTTGCTTGCTCTGTACCTAGATTGGCATCGCAATGATACACGGCATCGCCATATGCTTATTCGCAAAGGGCTTCTGATCTGCCTCAGGAACATCACCAACATCAAACTTGGCAGAAAAGCTTTCATAGAGGCTGATGGCATTAGGATCCTCTACAACACATCGACTGAGTGTCTCCCAGTACGGACTCTGGACCCTCTGGTTAACACTTCCAGTCTCATCATGAGAAAGTGTTTTCCTAAAAACCGTCTACCTGTGTCCACCATCAAATCAGCTTTCCACTATCAGCTGCCACACATCCCTGCTGCAGGGCCTGTGGCACAGCTGTACAGCCAGCCTCCTGGGGTGGATGATGTGGTGGATGAAAGCGATGATAACGACGAGACAGAGGCAGACACAGAGAACGATACTGAGAATGAGGAGGATGAGAAGTATCATCGCACTGTGAATGATGACATTGAGACAGACCTAAACAAGCTACATCCCAAGAAGAGCGCTGGTCGTCCATTCGAAGAATTGAAGGTCTATGAGAGGTTCTTTCTGGAGCTATCTGAAGACTTTCAGGGTTATAATTTTGAATCCTCAAAGAGTGCCTCTACAACTTCTTCATTATCATCCTCATCATCAG---CAACTCGCTCTGCTCGACCAATCAGAGTACCCACAGCTCAAGCCCTGTCCCCAAAGCACACCTCCCTATCCAGTTCCCAGGAGGACTGCAACCCTACTAAAGGAAAACACACTGAGACATCTCCATCTTTTCCTAATCCTGCCCCCCCTGTTTCCTTACCACCTCTCAAACTGGACACTATCCACCTCACTAAGGACCAAGACAAAAAAGAGGTAGCCCACATTGCTTCCCCAGATGGACAAACAACCTTCTCCGTCTCAAGGACAGAGCATAGAACAGGAACTAGCACATGTGTTGGAGTCTGTCTCTCTAGAAGAGGAGAGGGCTCTGAATGCAGGAGAAATAAGAGGAGTCAAACAAGAAGAATCTCCAGTCAGTGCCACAAGACACATACAGTCACCTCTGCTCCTGGGAGGTATTGCAACACGCCGTGTGGGAGGAGGCGGCAGTAACTGGGGTTCAGATTGTGGCTCAGAAGGTGCTGAGGATGAGATAGGGGAAGGAGCAGTTCTTGAGGTACCAGACACGGCCCGCCTCCTTCCACTGCATGACCCTGACCTTTATGTGGAGATGGTGAAGGGAACACAGTCTGTACCACAGTATGCTGAGGTGGCTTATCCAGATTACTTTGGGCATGTAGCCCCAACATTAAGGGAACCCCTTCTGGAGAGAGTGTATGGTGTACAAAGGTCTAAGATATTCCAGGACATTGAGAGGTTGATTCATCCTAATGATATCCTGGATAAAGTAGTTTATGACCTGAACGTTCCTAG------------------------------------------------------------------------------------------ATATGAGTATGACCTTGTACTGAATTCAGACATCAACAGTAATCATTACCACCAGTGGTTCTACTTTGAGGTGAGCGGTATGCGTGTTGGAATAACCTACCGCTTCAATATCATCAACTGTGAGAAGTCAAACAGCCAGTTTAACTACGGCATGCAGGTGCTGATGTACTCGGTACAGGAAGCAATCAGTGGCAGGCCTTGCTGGATCCGAACAGGAACAGACATCTGTTACTACAAGAACCATTTTGCACGGAGTTCCATTGCAGCTGGGGGTCAGAAAGGAAAGTCGTATTATACACTGACCTTCAGCACAAGCTTCAGCCATAAGGATGATGTGTGCTACTTTGCCTATCATTATCCTTACACATACTCAACTCTTAAGATGCACCTGTCCAAACTGGAGGCTTTAAGGACCCCTCAGATCTACCTAAGACAGGATGTCCTTTGTGAAACCCTGGGGGGAAACGCCTGTCCCCTTCTCACGATCACTGCCATGCCAGAATCCAATTCCAATGATCACATTTGTCAATTTAGGAATCGCCCATTGATCTTCCTGTCCGCCAGAGTGCACCCTGGAGAGACCAATGCCAGCTGGGTAATGAAGGGCACGCTAGAGTTCTTGATGGGCACAAGCTCGCTGGCAGCCAGCCTGAGAGAGGCCTACATTTTTAAGATTGTCCCCATGCTCAACCCTGATGGTGTTGTAAATGGAAATCATCGTTGTTCTCTGAGTGGAGAGGATTTGAATCGTCAGTGGCAGAACCCCAATCTTGAGCTACACCCTACCATCTACCACACTAAGAGTCTGCTGCAGTACCTTGCACATATTCAAAGGGCACCACTGGTGTTCTGTGACTATCACGGTCATTCCAGAAAGAAAAACGTCTTCATGTATGGCTGCAGCGTGAAGGAGACTGTCTGGCAGTCCAATATTAGTGCAACATCCAGCGATCTACAGGAGGACCTTGGATACAGGGCACTTCCTAAGATCCTCTCTCAGATTGCTCCAGCCTTCAGCATGGCGAGCTGTAGTTTCGTTGTGGAGCGCTCCAAAGAGTCGACCGCCCGTGTTGTTGTATGGCGAGAGATAGGAGTACAACGCAGCTATACCATGGAGAGTACACTCTGTGGCTGTGACCAGGGCAAATATAAGGGTCTTCAGATCGGCACCAGAGAGCTGGAGGAGATGGGAGCTCAGTTCTGTGTAGCCATGCTGAGGCTGAAGAGGCTGACAGGACTCCGCAACCACCAACACTTTCTGGATTTGGAGAGTGATCTCATTGGGACACAGTCTAAAGTGGTCAGCTGCTCCACCACCTATGTGTTGGAGGAGGACGAGCCGTCCTTTCTGGAGGCGATAGACTACAGTGCAGAGAGCAACGATGATGACGCTGAGCCCGAAAACGAGCACAGCAGTGAAGTTCTCGAGCATCCCGAGCACCTCGATCAGCTGTCCGACTCTGAGACCAATCATAGG------ATGGACAGAGCCAGTGACCTTACTGATGCTTTTGTAGAGGTCAAGTTTGGAAATACAACTTTCAAAACAGATGTTTGTCCCAAGTCCCTTAATCCACAGTGGAACTCTGAATGGTTCAAATTTGAGGTTGATGATGAAGACTTGCAGGATGAACCTTTGCAGATCACTGTCTTGGACCATGATACGTACAGTGCGAACGATGCCATAGGGAAAGTTTACATTGACATTGACCCTTTGCTGTGCAGTGAGGCTGCCTCTGTCATCTCTGGCTGGCTTCCCATCTATGATACCATTCATGGTATCAGAGGTGAAATTAATATCCTCGTGAAAGTGGAGCTTTTCAATGACTTGAACCGCTTCAGACAGTCTTCCTGCGGGGTCAAGTTTTTCTGCACCACAGCTATTCCACGGTGCTACCGGGCAGCAATGGTGCACGGGTTTGTGGAGGAACTCGTGGTGAATGAAGATCCAGAGTATCAGTGGATTGACCGTATTAGAACTCCCCGGGCCTCCAATGAGGCACGTCAGAGGCTCATCTCTCTTATGTCTGGAGAGCTTCAGAGGAAAATAGGACTCAAGGTACTGGAGATGGGCGGGAATGCAGTGGTTGGCTACTTACAATGCTTTGATCTGGAGGGAGAGTCGGGCCTGGTGGTACGGGCCATAGGTACCGCCTGCACACTGGATAAACTAAGCTCTGTGCCCCCAACAACACACATACACACCCTAACACAGCCCCTGCTTCCAATGCCTGCAATTCCCCTTCTAAGGACGGAAAGGAGCCAGTATTTGGTGAGGACCTGCCCTCGTCCTCCGGCCCACCTACCCCCTTCAGAGCCCTTCCCACCTCCTCCTCCTCTCCCTCCAAGCCATGCAGCCGTCAGTCCTCATCTTCAGACACAGACCTCAGTTTGACGCCCAAAACGGGAATGGGAAGTGGCAGTGCTGGGAAGGAGGCGGGGCCTCTGAAGACCCTGCTCAGACAACAGACGCAGACTGCTCTTGAACAGAGGGAGTTTCCCTTCTTCACCTTGACATCTTTCCCTCCTGGATTCCTGGTTCATGTTGGTGGAGTGGTCAGTGCTCGCTCTGTCAAACTACTGCGCATACACAACCCTGATGAGCCAGAGACTCGCGATGCCTGGTGGGAGGAGATTCGCCAGGAAATTAAATCTCATGCCAAAGCTCTTGGTTGCCATGCTGTTGTAGGGTACAGTGAGAGCACGAGCATCTGTGAGGAGGTGTGTATCCTGTCAGCATCAGGTACAGCTGCTATCCTGAATCCTCGGTACATGCGTGAAGGCTGTCTTGACATCGGAAGCACGGATCACAGGTTTGAGGAGCCATCTCCTCCAAGCTGTGGCTTCTGTCACATTCCATACGATAGTTCAACATGCCATTTCCTGCTCAGCTCACCTACTGTTACCACTGCAGACGACAAAAGGTTCCTGATGTGTTATTTACAACAATCGATCTGCCACCAGAAGCAGCTGTCACAGGGAAGGGTTGCCTTATCCAGGCCAGACTGTGTCGTCTAAAGAAGAAGGCCCAGGGTGAAGTGAACGCAACAGCTATCTCCAATTTGCTGCCTTTTATGGAATACGAGCTGCACACTCAGCTAATGAACAAACTGAAGCTGCGGAGCATGAACGCTCTGTTTGGCCTGCACATACAGATCAGTGTTGGAGAGAACATGCTCCTGGGTCTGGCTTCTGCTACAGGAGTGTATCTGACAGCCCTGCCTGCACCAGGGGGCATTCAGATTGCAGGGAAGACTCCTGGTGACCTGAGCAATGAGCATCACATCCTCACCATACAGAAAAGGATCAATGACACCATAGCAAAGAGCAAAGAGCTCTATCAAATAAACCCTCCGGAGCTGATGGAGGAAGTGGTGGGTTCTCCGATCCCTGAGCCAAGACAACGATCCAGACTTCTTCGCTCCCACTCAGAGAGCTCAGACGAACTGTCAGAACTGGACCTCTCCCATGGCAAGAAGGATGCCTTTGTCCTGGAGATTGATGACACTGATGCTCTGGAGGACATCCACTCCCTCCTCACTGATGCATCCCCTCCTACAGGTTTCTACAGCTGCAACACTGAGATCATGCCTGGGATTTACAACTGGACTTCAGCAATACAGATGTTTACCTCTGTGAGGGTCTTAAGGTTGAGTAATGCCAATCTCACTAACCAAGGGTTGAACAAGACCTTCACTGACCTTTGTGAAAATCTGTTGAAGAGTTTTTACTTCAAGTTGCGCTCTATGATCCCCTGCTGTCTCTGTCATCTCAAATTCACCGTAGCAGTGCCAGAAGAAGAACTCATACAGGTCGCAGTGACAGCAGTAGCCATGACATTTGACAAGGACCAGAGTCAGGAGAAGCCAGCAGACAGGTCCACCACCAAAGGATCCAATGAGGCTGAAGAGCAGCTGCAGTTCCCCTTGGAGTTGAGCACAGATTTGTCATCCATCAACACTCAGCCATCAACCAAAATCTCAGTCTCATCTTTGGACCGCAGCAGTCCATTGCCTGAGGGACGGTCCCGCTCGCTGCGCTCCAACCGCTCATTTGGTGGGAGTTCAGTCCCAGTGGTGAAAATGACACCAGTCTCCTTCCTCCCTGGGACACGCATCATTAAGTATCTTGGGATCATCAACATGTTTTTTATCAGAGAGACAACATCATTACGTGAGGAAGGTGGTGTTAGTGGCTTCCTCCATTCATTCATAGCAGATGTGTTTGCGATGGTTCGAGCCCACGTGGCAGCTCTGGGTGGCAATGCAGTGGTGTCCTACAGCATGAAAGAGTGTGTGTTAATGGAAAATCCAAACAAGAACCAGGCTCAGTGTCTTATTAATGTGAGTGGTGATGCAGTCATCTGTGTCAGGGAAACAGACCAGGAGCCCACGCCTTCAGTGACAAACATCGGACAGACCTGTTGTAGCAGAACTGATGGGGCTGCGTGAATGGTGGACTTCCTGGCGGAGAACAACCTGTGTGGTCAGGCCATCCTCAGGATAGTCTCCAGAGGAAATGCCATCATTGCTGAACTCTTGCGCCTCTCTGACTTCATCCCTGCAGTTTTCAGGCTGAAAGACAAGAGTGACCAACAGAAATATGGAGACATTATCTGTGACTTCAGCTACTTTAAGGGTCCAGAGTATTACGACGGGAAGCTGGAAGCAAAACCTGAGCTTCAGGACCTGGATGAAGAGTTTCGAGAAAACAACATTGAGATTCTGTCAAGGTTTTATCTGGCGTTTGAGAGTGTCCACAAATATATAGTGGATCTTAACAGATATCTAGACGACCTCCATGAGGGTGTTTATATTCAGCAGACCCTAGAGACTGTGCTTCTAAATGAGGATGGAAAACAGCTTCTATGTGAGGCTCTCTACCTGTATGGAGTCATGCTGCTGGTTATTGATCAGAAAATTGAAGGGGAGATCAGAGAGAGGATGCTTGTTTCCTATTACAGATACAGTGCTGCCCGATCATCAGCTGACTCCAACCTTGATGACATATGCAAGCTCCTCCGCAGCACAGGCTACTCCAGCCAGCCCGGAGCCAAACGGCCAGCCAACTACCCAGAGAGCTACTTCCACAGAGTTCCTATCAGTACCACGTTTATTAGCATGGTCATAGGGAGGCTGCGCTCAGATGACATCTACAACCAAGTATCTGCGTACCCTCTTCCAGAGCATCGAAGCACAGCGCTGGCCAACCAGGCTGCCATGCTGTATGTCTGCCTCTTCTTCAGCCCCTCCATACTGCACACCCAGCAGGCTAAGATGAGGGAGATAGTGGACAAATACTTTCCTGACAACTGGGTTATCAGTATCTATATGGGGATCACAGTGAACCTGGTGGAGGCTTGGGAGCCATACAAAGCTGCCAAGACTGCTCTCAACTATACCCTGGACTCTGCCAACATCAAAGAGCAGGCCACTCGATATGCAGCTAGCATGGAGAGCCTGAAGCCTCACGTGCAGCAGTTGCTGAAAGAAGGTTACCTCAGGGAGGAGTTCATCCTGGACAACATTCCCAAACTACTGAACTGTCTGAGGGACTGTAATGTTGCCATCCGCTGGCTGATGCTGCACTCTGCAGAGTCCGCCTATGATCTAAACAACAAGAGGCTGCGCCAGATTAAAGACCAAGTGCTCAATGACTCCAAGTACAACCCAAGGATCCTGTTTCAGCTTCTTCTTGACACGGCTCAGTTTGAGTTCACACTCAAAGAGATGTTCAAGCAGATGCTGTCAGAAAAGCAGATCAAATGGGAGAGCTACAAGAAGGAGGGATCAGAGAGAATGACTGAGCTGGCCGAAGTCTTCTCTGGCGTCAAACCTCTTACCAGGGTTGAGAAAAATGAAAACTTACAGGCCTGGTTCAGAGAAATATCAAAGCAGATTGAGTCTTTGAACTACGAGGACTCTACAGCTGCTGGGAGGAAGACGGTGCAGCTCATACAGGCTCTTGTTGAGGTCCAGGAGTTCCACCAGCTCGAATCTAACCTGCAGGTCTGTCAGTTTCTGGCTGACACTAGGAAGTTTCTGCATCACATGATCCGCACTATTAATATCAAAGAAGAAGTCCTCATTACTATGCAGATAGTCGGAGATCTGTCTTACGCATGGCAGATAATTGACAGCTTCACCACCATTATGCAGGAGAGCATCCGAGTCAGCCCATCCATGGTCACAAAACTAAGAGCTACATTTCTCAAACTGGCATCTGCACTGGATCTTCCATTGCTGCGCATCAACCAGGCGAACAGTGCTGACCTGTTGAGTGTTTCACAGTTTTACTCTGGAGAGTTGGTGGCTTATGTCAGAAAGGTGCTTCAGATCATCCCAGAAAGCATGTTCACCTCTCTGGCAAAGATCATCAAACTTCAGATCCACGACATCATGGAGGTGCCCACACGGCTGGATAAGGACAAGCTCAAGGACTACTCCCAGCTCGTGGCGCGCTATGAAGTAGCTAAACTCACCCATGACATCTCCATTTTCACCGAGGGAATCCTGATGATGAAGACCACTTTAGTTGGGATCATAAAGGTGGACCCTAAGCAGCTTCTGGAGGATGGCATCAGGAAGGAGCTGGTGAAAAGGGTAGCTTATGCTCTGCACAAAGGGCTAATTTTTAACCCCAAGGCTAAGCCCAGTGAGCTGATGCCCAAGTTGAAGGAGATGGCTGCAACTATGGATGGCTTCTACAGATCGTTTGAGTACATCCAAGACTATGTCAGCATTTATGGCCTTAAAATCTGGCAGGAGGAAGTGTCCCGTATCATCAACTACAATGTGGAGCAGGAATGTAACAGCTTCCTCAGGACTAAGATCCAGGACTGGCAGAGTGTGCACCAGTCCACCCACATCCCCATCCCCAAGTTTCCCTCTGTGGATGAATCTGCCACCTTTATCGGCCGCCTCTGCAGAGAAATCCTTCGAATCACTGATCCCAAGGTGACGTGCTACATGGACCAGATGAACACCTGGTATGACCTGAAGAGCCACCAAGAAGTGACCAACAACAGGTTGTTCTCTGAGATCCAGAACACTCTGGGTACATTTGGCCTAAACGGACTGGACCGACTGCTCTGCTTCATGATTGTCAAAGAGCTGCAGAACTTCCTGACAATGCTTCAGAAGACCATCTTAAAGGACAGAACTGCAGTGGATGCCTTCAAAGCTATGATTGGTGCTGTCAACCCAGTGAAGGGGATTGTGGCTAATGCCAGCAAAGTATATGGCACCGCTGTGGCCAAAACGCAGAAGATCTGGGGCCCATATCTGGAAGCCATCATGAAGGTTGGTCAGATGCAGATTCTCAGACAGCAGATTGCAAATGAGCTGAACTACTCCTGCAAGTTTGACTCCAAACACCTGGGTGCTGCCCTGGAAAATCTCAACAAGTCTCTGCTGGCAGACATCGAAGCTCACTACCAGGATCCATCCCTGCCCTACCCTAAAGAGGATAACACTCTTCTGTATGAGATCACTGCTTACCTGGAGGCTGCTGGCATTCACAATCCACTCAGTAAGATCTACATCACCACAAAGCGCCTACCTTACTTTCCCATCATCAATTTTCTGTTTATTATTGCTCAGCTTCCTAAACTTCAGTACAGCAAAAACCAAGCAAGGATGTGTGTGAAAACCACTGACCCAGTTGACTGGCCTCCGCTGGTACTCGGCATGCTCACCCTCCTCAAACAGTTTCACTCTAGATACACACACCAGTTCCTGGCTCTCATTGGTCAGTTCATCCGCTCGATCATGGAACAGTGCACAAGTCAGAAGATCCCTGACATGCCATCTGATGTGGTGGGAGCTCTGATGTTCCTTGAAGACTATGTGAAGTACACAAAGCTGCCACGCAAGGTGGCTGAAGCCCATGTGCCCAGTTTCATTTTTGATGAATTTAGAACAATACTGTGAATGAGAGCTGTCCTTGCATGGAAAGAAACTATTCGTGAACAATGTGTTTATGACATTGCCTTCAAGCCAGATGGCAGCCAGCTCATCATTGCTGCAGGGCTTCGTGTCCTGGTTTATGATACAGCAGATGGAGCTATTATCCAGCCTTTAAAAGGACACAAAGACATAGTGTACTGTGTGGCCTATGCCAAAGATGGTAAAAGGTTTGCTTCAGGTTCTGCAGACAAAAGCATCATTATCTGGACATCTAAACTAGAGGGTATTTTAAAATATATTCACAATGACTCTATCCAGTGTGTTGCCTACAACCCTGTCACTCACCAACTTGCCTCATGCTCTTCTGGTGACTTTGGTCTATGGTCACCAGAGCAAAAATCTGTGAACAAACATAAAGTGAGCAGCAAAATAACATGCTGTGGTTGGACAAACGATGGCCAATACCTTGCCCTTGGCATGATGAATGGAGTTGTGAGCATACGGAACAAAAATGGAGAAGAGAAAGTCAGGATAGAGCGTCCAGGAGGTTCCTCCTCTCCTATCTGGTCGATAGCCTGGAACCCCTCTAAGGATGAGCACAATGACATTCTGGCTGTGTCAGACTGGGGCCAGAAACTCTCCTTCTATCAGCTCAGTGGAAAGCAGATTGGAAAAGACAGGACTCTCACCTATGACCCTTGTTGCGTCAGCTACTTCTCCAAGGGCGAGTATATAGTCATGGGTGGCTCTGATAAACAGGCCTCCCTCTACACTAAAGATGGAGTTCGGCTAGGCACAATTGGAGAGCAGAATGCCTGGGTGTGGACGTGCCGAGTTAAACCTGACTCCAACTTTGTGGTGCTGGGCTGCCAGGATGGGACCATTGCCTGCTACCAACTCATCTTCAGCACAGTTCATGGCCTCTACAAGGATCGCTATGCCTATAGAGACAGCATGACTGATGTCATAGTCCAGCATCTCATCACTGAACAAAAAGTAAGGATCAAGTGCCGTGAGCTGGTGAAGAAGATTGCCATCTACAGAAACCGTCTGGCCATTCAGCTGCCTGAGAAGATCCTCATCTATGAGCTCTATTCCGATGACTCTTCAGACATGCACTACCGCATCAAGGAAAAAATTTGCAGGAAGTTTGAATGCAACTTGCTGGTGGTCTGCTCTCAGCATATCATCCTGTGTCAGGAGAAGAGGCTGCAGTGCCTGTCCTTCACCAGTGTCAGAGAAAAAGAATGGGTAATGGAGTCTCTAATTCGCTACATCAAAGTCATTGGAGGTCCGCCGGGGAGAGAAGGCCTACTAGTAGGCTTAAAAAATGGAGCTATTCTGAAGATATTTGTTGACAACCCGTTTCCCATTACACTGCTGAAGCTGTCAACGTCAGTGCGCTGCCTGGACATGAGCGCCTCCCGCAATAAACTGGCTGTGGTAGACGAGCATAACACCCTATTGGTTTATGACATCAACAGTAAAGAACTGCTTTTTCAGGAACCTAATGCTAACAGCGTGGCCTGGAACACCCAGTGTGAGGACATGCTGTGCTTCTCTGGCAACGGATACCTTAACATCAAGGCTAGCAACTTTCCTGTACATCAGCAAAAGATGCAAGGCTTTATGGTTGGCTACAATGGTTCTAAGATCTTCTGTCTCCACGTCTATTCTATGTCAGCTGTGGAGGTGCCGCAGTCAGCACCCATGTACCAGTACCTGGAGAGGAAGATGTTTAAGGAGGCCTACCAGATCGCCTGTCTGGGTGTAACAGACAGTGACTGGAGGGATTTAGCCACAGAAGCCCTGGAAGGACTCGACTTTGACACTGCCAAGAAAGCCTTCATTAGAATCAGAGATCTGCGCTATCTGGAGCTCATCAATAGCATTGAGGAGAGGAAGAAGCGGGGTGAGAACGACAATGAGCTGTTCTTGGCAGATGTGTATGCCTACCAGGGGAAATTCCATGAGGCAGCCAAGCTCTACAAACGTACTGGCCATGAATCCAGAGCCTTGAGCATGTACACTGACCTGCGCATGTTCGAATATGCCAAGGAGTTTGTTGGAGCAACAGACCCTAAGAGCTCTCGGGTTCTGATGACCAAGCAGGCAGACTGGGCTAAGAGCAGCAACGAGCCCCGAGCAGCAGCAGAGATGTATCTGTCAGCAGGGGAACATCTCAAAGCCATAGACATTATTGGCGAGCATGGCTGGGCAGACTTGTTGATCGACATTGCTCGAAAGTTGGATAAGGCTGAACGTGAGCCTCTGGCAAAATGTGCGCTCTACTTCAAGAAGCTGAAACACCATGGCTATGCCTCAGAGACCTATTCTAAGATGGGAGACTTGCAGGCTCTGGTGCAGCTGCACGTGGAAACCAGGCACTGGGAAGAGGCCTTCTCATTGGTGGAGAAGCACCCCCACTTCAAAAATGATGTCTTTGTACCTTATGCCCAGTGGTTGGCTGAGAATGATCACTTTGAAGAAGCACAAAAAGCATTCCACAAGGCAGGCCGACAGAATGAAGCTGTGAAAGTCTTGGAGCAGCTTACCCACAATGCAGTGGTAGAGAACAGGTTTAACGATGCGGGGTACTATTACTGGATGTTGTCTATGCAGTGTCTGGACATTGCTAGAGAAAGTGAAGAACAAAGGGATGAAATGCTAAAGAAGTTTGAGCGTTTTCAGCATCTTGCTGAACTTTACCATGTCTATCGCTCTATTCAACGTTACACGAGTCAAAAACTTGGTGCATATAAGCTTGCCAGGTATTCCTACGAGAAGCTGCAGGAGCTTCACATTCCCTCACGCTTCCAGGAGTCTATAGAACTGGGCAGCCTCACCATCCGCTCCAAACCTTTCCATGACAACGAGGACCTTATTGAAGGCATGATGTGCTACCGCTGCTCTACCAACCCCCTGCTGAACAACCAGGGGAGTGTGTGCATCAATTGCAGGCAACCTTTTATCTACTCAGCATCATCATATGAGGTGCTGCCCCTGGTGCAGTTCTACCTGGAGGAAGGCATCAGTGATGAGGAGGCTGTGTCTCTTATAGACCTGGAAGTTCCTCACATGGATCAGGGGGATGCACGCTGGCAGGATATGGATAATGAGCTGCAGTCTTTGCAATGCAGAGGAAGACCCGTTTACAGCTAAAATGAGTTTTGAGCAGGGAGGGTCGAACTTTGTCCCTGTCAAGGTGAGTCACTCAGTCCTGCGCTCTATGAGCAGGAGGGACGTCCTGATCAAACGCTGGCCGAGACCGCTCAAATGGGAATACTTCCGCTCTCTGCTGCCTGATGTTAGCATCACCATGTGCCCCACGTGCTTCAAGATGTTTCACAGTGAGGATTACGAGCTCCTGGTGCTTCAGCACAACTGCTGTCCGTACTGTCGCAGACCCATCGATGAACCAAACTGAATGAACTGTGAAATTTTGGCAACGTGCAGTGCTCTTGGCTATCTTGAAGGAGACACCTACCACAAGGAGGCTGATTGTTTAGACAGTGTAAAGGACTTGATCAGGTACTTACGCCATGAAGATGACTCCCGTGATGTCCGCCAGCAGCTGGGTGCCGGACAGATTTTACAGAATGATCTTCTACATATCGTAATTCAACATGGACAAGATAGAGCCTTATTTGATGCCTGCATCAGGCTCATGGTCAACCTTACTCAGCCTGCTATGCTTTGTTTTGGTAAAGTCCCAGATGATCCGGTGTTTAGACACCATTTTTTAGAAGTTACATCTCACTTACAAGCTTATAAAGAGGCTTTTGCCAGTGAACGGGTATTTGGCATTTTAAGTGAGACATTGTATAACCTTCTGCAACTGGACTGGGAACAGAGGCAGGAGGAGGACAATCTGTTGATAGAGAGGATCCTGCTGCTGGTTAGGAATGTGCTTCATGTGCCTGCAGATCCCTGTGAAGAGAAGAAAGTAGATGATGATGCCAGTGTCCATGACAGGCTGCTGTGGGCAATACACATGAGCGGGTTTGATGACCTGGTCAAGTTCTTGGCATCAGCCCAGAGTGAGCAGCAGTGGAGTATGCATGTGCTGGAAATAATCTCCCTCATGTTCAGAGACCAGACACCAGAGTCTTTGGTGAGTGCTGGTCATGCTCGTTCAACAGAGGAGAAGCAGAGAGACTCTGAGGAGCTTGAGTCACTGAGGCAGAAAGAGCATGCAGAGAAACGTTCTCGCACTTTCCAACGAGGAACCAGACACTCTCGCTTTGGGGGCTCCTATGTAGTTAAAGGTCTCAAGTCAATTGGAGACAAAGATGTGATCTACCACAGAACTCTCTATAATTTTAAAAACTACACTCATGATGTTGGAAAAGCAGTGAGACGTGTTCCCAAGAGGAATCGCCAGGCCCTCGAATGTAGGGACAAACGCCGCTCAGCCTTAAATGTTCGACTCTTTCTGCGAGAGTTCTGTGTGGATTTCTTGGAGAACTGCTACAATCATCTGATGCACATTGTCAAGGAAAGTCTGATTAGAGAGCAGGCTCAGCAACATGATGAGACCTATTATCTCTGGGCACTCAGCTTTTTCATGGCTTTCAATCGTGGCAACGGGTTCCGGGCTGACTTGGTTTCTGAGACCATGTCCATCCGTAGTTTCCATTTTATTGAGCGCAACATCACCAACTACTATGAGATAATGCTTCTTGACCGGAAAGATACCACGTCCTGGTCCCGCAGGATGCACCTGGCTCTAAAAGCGTATCAAGAGCTGCTGTTAACTGTGAATGAAATGGACCGCTCACAGGACGAAAGCATCAAACAGAGTTCCAGTGTTATTAAAAGTAACATATTCTACCTGATGGAATACAGGGAGATTTTCTTGACTTTGCTGAGGAAGTATGATGAAACCAGACAGCCTCTCTCGTACCTCAAGGACTTGGTGGAGTCTACTCATCTCTTCTTGCGCATGTTGGAGCGATTCTGCAAAGGTCGCAACAACCTGATTGTTCAGAAGAAGAAGGTGAGACGGAAAAGGTCTAAAGGTGAAAAAAAGTCAACTTCAGAACCTACTCCAGAAGTCCTGGCAGAGACCTGGAGGATTGTGGAGGAAGAGCTGAAGGGTACAGGGTTTCAGTTGTCAGAGTCTTTAACTGAAAGCATTGTGCCATTCGATGCCACATCTGAAACTCCTCTTGAGGAGCAGCGGGTTGAGGCGATGGTGCGAGTGCAGGATGCCCTGCTGGCTCGGCTGGGACCAGAAGCACTGGGGTTTCTGCGTGCTGCCAGGGAAGTTTGGCCGGATGGAGATGTGTTTGGTTCAGCTGATGTGGAGCCTGAAGAGGAATTGGAGCTCCTCAAGCAGATCCTGCATGCCAACCTGCCAAGGTCCACTCCTCCAGAGCCTGTGGTAGAGGATGATGATGATGGAGCAGAGTTTGAAGAGGAAGAGTTAGAGTCTGTCCAGGTTTCTGAAACGGAGTTCAAATTTCTAGACTTCATCAAGAGGTTTGCCTGTTCTAGTATTGTGCGCCCATATATCCTTCTTTTGAAATCATACTCAAAAAACTCACCTCATACAAACCACTGCATCGCTCGAATGCTGCACCGCTTGGCTGTCGACCTCAAAATGGATGGTCTGCTTTTCCAGCTGTCAGTCTTCAGTCTTTTCAATAAAATCCTGAGTGACCCTGCTGCAGCTGCTTATAAGGAACTAGTGACGTTTGCCAAGTATGTGCTGAACCGATTCTTTTCACTGGCAGCACAAAACGACAAGGCATATGTTGAACTGCTCTTCTGGAAAAATACGAGGGCTGTAAATGAGATGACAGAGGGCTACAGCAAAGAGGGGTTGGAAAAGAAACCGACATGGACTGAAGAGGAGGAAGAGGAGTTGCGCAAACTCTATGAGGAGCACCACCAATCTGATGTGCCAGATATCGTGGAAACACTGCTGCCATTACTCAGC--AGCACCCGCACTCGGCGCCAGGTGGTAGCACAGCTGGTGCATCTGGGCCTTGTGGACAATTCTAAGGAACTGAAGAAACAGAAGAAGGGCACTCGGATTGTTCTTTGGACTGAGGAGCAGGAACACGAGCTGCAGATGCTGTTTGAGGAATACAAAGATTCTGATGATGTGCTGGGTAATATTCTGAAGAAGATCACAGCCAAGCGGTCCCGTGCACGTGTGGTGGACAAGCTGCTCAGTATGGGCCTGGTGTCTGAGAGGCGAGAACTTTATAAGAAGAGAAGTCGCAATGCTCAAGGGAAAAGTTCTGGCAGACTGAGGAAGAGTTCCTGGCAGAACTAACACAGGATCCCAGGTGAGTCTGTGGACAGAGATGATGAGGAGGATGAGTCTGAAGAGAGTGAAGGAGAGGAAGAAAGAATGGCATAAGAAGAAGCCAAAGTTTCCACTCTACAGCGGAGAGGAGACCTGACGTTGGCACTGTGGTAAACTCGCTACGACAGGAAGGCCTGTCTGGACCCCTGCTGTGGCTACAGAATTGTCTTAATGTAACAGCACATCACCGTGAAGAAGATGGTTTTTCCCAGCCTGTGCCACTGGTCCCTCTGACAGAGGCCAATGAAGAAGCTATGGACAACAAACACTTCAAGAAGCTTTTACGGAAACTGGGGTTACGAGCACCTGCGAATGAACAGGAGACTTTCTGGAGAATCCCAGCAAAGATCAGCACATCCCAGCTTCGGAGTGCAGCTGCAGCTCTTAGTCCCAGGGAGGATGAACCTAAAGGTGCAGAGGAGCAAGAGAGGAGTAGGAGCCCAACAGCAGAACCTCAGGAAGAGGAGGCGGTCTCGGGAGAACAGAGAGCTCAGGCTCTGAGGGCTCTGCTGCTCACACGCAAACGGAAACATCACAACAGCAAGCATACTGATTTCAGCCCCACTGAGGATACAGACAGTACAACTGAGAGGTCCCAAGAGAAGACCACAACTAAAAGAAGCAGATTGTTGGACAATGATGATGACAATGAGGATGACTCCACCATTGCAATGGAGGCGAATACCAACAGTGATGCAGATTCAGACAGGGAAGATATCTCTGCTCCTGTGAAGCGCAGACGGAAGATGGTCTTGATTGATGACGAGGAAGACGAG---------------------------------------------------------------------------------------ATGAGTGAAGGT---------------------------------------------------------------------------------------------CCTGCGGAGGTTCCCATGATGTCTCCAAATGGGTCTATCCCCCCTATCCACGTACCACCAGGATACATCTCACAGGTTAGTATTTGTGTCATTGGCTCACAGTGGGTGTTTGTGGCCTCCTCCTCTTC------CTCCTCCTCCTCTTCTTTTCCCTGTCTCTGTTTTTCACACTGGGGGCCAGCGGA--TGACTTCCCCTCACTGCA----------------------------GGGGGTCCCAGGAGAGCTGCCCCCTCACCAGTACTACCAGCACCACATTCCCCCCATGTACGGCGATCCAGAAATCATTCCAGTTTATGGGATGTCTAATTACATAGGCAGGGAAGAGACCTATAGTAAGCCACAGCCCAAAAAGATAAAGGAACAGAGACAACTAGAGCGACAGAACCGACTTAACTCGCCTCCATCCAATCTCTATAAGGGCAGTCTGGGGCTAGCACACAACGGATACAGCAACAAGTCACATGCCCCATCACTTGGGTCAGTGGGGTCTGGAGGAGGAGGCAGCAGTCCTGGAGGGAAGAAGCCAGAGAGGCGACTAAGAAGCAGTCCACGAAACAATGAACCAGAGACACACACACAAGATCACGATTCAGAGGGGAAGCGTGTTCAAGACATGCTGTCTACGATCGACAAACCACAGGTGTCCAATGTGCAGGCACGGACCGCGCGGCTGTCCTGGGCGCCTCCAGCAGGGCTGGTGAACAGACTTAATAATGGGATGCCTGTGACCTGCTCCTATGAGGTGTCTCTCTCAGATAAGGGGCGAGATGGAAAGTATCGCCTTGTATACAGTGGTGAAGAATTGGAGTACCATCTGAAAGACCTAAGGCCAGCGACAGACTACCACGTACGTGTGTCGGCATTGTACAACTCTGTTCGGGGCTCGTGTTCAGAGGCTGGCTCGTTCACCACACACTGCGGCGTCCCTGACGTCCCGTTACCCCCAAAACTCTCCCATCGCAACAAGAGCACCCTTACCCTACAATGGAAGCCTCCAGGTGACAACGGATCCAAAATCACGAACTACCTGCTCGAGTGGGATGAGGGAAAGAAGAACAGTGTTTTCAGAGAATGTTACTTTGGGAGCCAGAGACACTGTAAGCTGACAAGACTGTTTCCCGCCTGTGGCTACACGTTCAGAGTGGCTGCACACAACGACATTGGTACAAGTGGCTTCAGCACAGAGGTGGTGTTCTACACCATGGGCACTCTGCCTGCTCTCCCTCTAGCACCACGGCTGGTCAGGGCAGGGGTGTCCTGGGTGACCCTGGAGTGGGGGCGTCCTGAGGGGAGTCCGAGTGAGGATCAGCTCAAATACACATTAGAGATCCAGGAGGACAACAATGGAACAGACTTTCATCCAAAGTACACTGGAGAAAACTTGACCTGTACTGTACAAGGCCTGAAGAGGAGTACACAGTATAAATTCAGGCTCATAGCATCGAACATGGAGGGAAAGAGCAGTCCCAGTGAAGTGTTGGTGTGCACAACCAATCCAGACAAACCAGGTCCTCCATCTACACCCCGAATCACCACAGTGACGCCTTACAGATTCACTGTAACATGGGATCCTCCAAAGGACAATGGTGGCTCAGAGGCTCTTACGTACCTGCTAGAGATCTCCGAGGGATGCTCCGAAGGGAGCCAGTGGGAGGTAGTGTACAGTGGTCCAGCTACAGAATGCATGTGTGAGCGCCTGACGCCTGGAACCTTTTACCGCCTACGTGTGTGTAGCATCACCACCGGAGGACACAGCCCGTGCACCGTTAGTGTTCCGGTTCGTACACTAAGTGTCCCACCAGGGCCATGCCAGCCACCAAGGATTGTGGGTAAAGCCAAGCACAAGGAAGTGCAGTTAGAATGGGACTCTCCTGTCTCTGAGGGAGTGTGTGAGGAGTGTGTTTTCAGTTTGGAGATGAGTGAGGGGGACACCAGGCCAGCAGAGGTGTACCACGGGTCAGAGCTGCAGTGCACTGTTGGTAGTCTGCTACCTGGTGCCACGTATAGTTTCCGACTGCGGGCTGCCAACGAGGCTGGGTTTGGACCGTACTCTGAGCCAACAGAGGTGATGACTGCAGCGGGCCCTCCTGCCCAGTGCGGGGCGCCTCTCATCACTCTCACCAGCAACACCTGCGTAACGCTTAACTGGGAGAGCCCTGAGGGTTCAGGTACAGACATCTCTGAATATCGTTTGGAGTGGGCAAAGGAAGAAGAACCCATGGAGCTCATCTACTGTGGATCTGCCACACAGTGTGAACTGTCAGACCTGACGCCTGCCACAGACTTCTGCTGCAGGCTACAGGCGGTGAATCAGGCAGGAGCCGGTCCTTACAGCGAGCAGGTGAGTTTCCGGACCCCGGCGACAACTCCCGACCAGATCTCATCCCTTACCTTCCTGGACCTTGGTGCTTCATCTGAGTCAGGTCTCTCCCCGTCTACCTGCCTCTTTCTGAAATGGGATGAGCCTAACAGCAATGGTGCAGAGATCACCTCCTACATCATCACCCTGGACGACCAAACCATCACTGTGGAATCAGGGACAAGTCACCTCGTCACAGGCTTGCAGCCAGACAGCGAATACAGTGTACAGATTCAGGCGGTGAATGCCATCGGCTGCAGTCCCACGAGTCCTCCCCTGTTGGCAAGGACACGCCCCCTCCCTCCAGCCCCGCCCCCTCTCGAATGCTCAGCGGCCGGTCCTCAGAGCCTCAAGCTCAAGTGGGGTGAAAACACCAGT------CACACACGTGCCCTGCTCGCAGAAGACATGGTCTACACACTACAGATGGAGGACAAGAACCACAGGTTTGTGACGATCTACCGCGGTCCCAGCCACACCTACAAGGTTCAGCGATTGACTGAGTCCAGCAGCTACAGTTTTAGAATACAGGCCATCAGCGATGCTGGGGAGGGTCCATTCTCTGACACACACACTTTCTGCACCACCAAGTCTGTACCCCCAGCCCTCAAAGCTCCCAGAGTGCACCAGCTTGAGGGAAACATGTGTGAGATTACATGGGAGACTATCCCACCAATGAGAGGGGATCCTGTAAGCTATGTGCTCCAGGTGTTAGTGGGACGCGAGTCAGAATACAAACAGGTTTTCAAGGGAGAGGAGGGCGCATTCCAAATCTCTGGTCTCCAGGGCAACACAGACTATCGTTTCCGCGTGGGCGCCTGCCGCCGTTGCCAGGATACATGCCAGGAACTGTGTGGACCTCTGAGCCCCTCCTCCTTGTTCACGCTGCGTCGTCAGGAGACGTCATCATCAGGAGAGCTGTGCGCCGTAGAAACTGGCAAAGGGGCGGGCCTGATCTCGAGTGACGAGCGGTTCGCGGCGCTCATTGTATGCGTCTTCGCAGGCTTCTCCATCCTCATCGCCTGCTTGCTACAGTACTTCTTCATGAAGTGAATGGATTATAAAAAGCGCAATGGGGGCCCTTTTATGGGTGGCGCATCCCAGGCCAAACGGGGTAAAACAGGTGGTGAATGGGAGGACAGTCCTTCGCAGTTTGAAGAGGAGTTGTCCATGTTTGATGAAGCTGAGATGGAAGCAGAGGAGATGGAGGGGCAGGCAGGACATGATGTCATCCCTGTGGGTGACCTCTTCTCAGCAGATCTTAACCCACGCTGGCGGCGGCCTAACGCTCCCACACTGGACCCTTCATCTGATAAATTGGTGTTTCAGCAGATTGATCTAGACTATTATTTAGGATCAGCGGTTGCTGGCATGCCTGGCCAGTTACAGGGAAAAGTCCCCATCATTCGGATGTTTGGTGTGACGGACAGCGGCAACAGCGTTTGTTGTCACGTCCATGGTTTTGCACCTTACTTCTTTGTTCCTGCACCGAGTGGCTTCAAGGCTGATTACCTCAGCGAGTTTCAAAAAGAATTGAACTCTGCTGTCCTGAAGGACATGCGTTCCAATAAGGACAACATCTCTATTACAGTGTTGGCTGTAGACATCACCCGCAAAGAGAGCATGTATGGTTACCATGGGAAACGCATTCTGGATTTCTTGCGGATTACCATGGCGATGCCTCGTCTTATTGCCCCTGCAAAGAGGCTGTTGGAGCAGGGATTAAAGTTTGGACCTTTCCCGCTTCAGAGTTACCCATCTTATGAGGCCAACATAGACTTTGAAATCAGGTTTATGGTGGACAGTGACGTGGTGGGATGCTGCTGGATTGAACTTCCCAAAGGCAAGTACAGAGTGCGTGAGGAGAAGAGCATGGGGGAGACAGATTCTCAGGAACCAGGCAAGGTGTCTTTGTGTCAGTATGAAGTGGACGTGGGATGGACAGATTTGATAAGTCATCCAGCAGAGGGAGACTGGCAGAGGATTGCACCACTCAGGGTCCTCAGCTTTGACATTGAGTGTGCAGGAAGAAAAGGAATCTTCCCAGAACCAGATAAAGATCCTGTGATCCAGATTGCATCTATGGTGCAGCGTCAGGGTGAGACAGAGCCATTCATTCGCACAGTGTTCACCCTTCAGTCCTGTGCCAGCATAGTAGGCTCTCAGATATTATGCTTCACACAGGAGAGACAACTGCTGCAGAGCTGGGCAGAATTTTTGAGGACAGTAGACCCAGACATCATCACTGGATACAACATTCAAAACTTTGACTTCCCCTACTTGCTCAACAGAGCAGCTGCTTTAAAGGTGAATCTGTTTCCCTATTTGGGTCGAGTACGAGGCATCAAGTCAGTCTTGAAAGATCTAAACTTCCAGAGCAAGCAGATGGGACGTCGAGAGAACAAAACCATTAACATGGAGGGTCGGGTTCAGTTTGATCTACTGCAGGTGCTCCTCCGGGACTATAAACTGCGCTCATACACACTAAATGCTGTTAGTTTCCATTTCCTGCAAGAACAAAAGGAGGATGTGCAGCACTCCATCATCACTGACCTGCAGAACGGCAATGAACAGACACGTCGTCGTTTGGCAGTCTACTGTCTGAAAGACGCCTATCTCCCACTGCGACTGCTACAGAAACTGATGTGTGTCATTAACTACATGGAGATGGCCAGAGTGACAGGTGTGCCTCTCACATACCTGCTCTCAAGAGGACAGCAGATCAAAGTTGTCTCTCAGCTGCTGCGACAGGCCATGAAACAGGACCTGGTCATGCCTGTTGTAAAGACAGAAGGGGGAGAAGACTACACAGGAGCGACTGTCATTGAGCCAGAGAAAGGGTATTACAGCGTTCCTATTGCCACCCTGGATTTCTCCTCCTTGTACCCATCCATCATGATGGCTCACAATCTGTGTTACACCACCCTGCTGCAGAAGGGCTCTGTGGAGAAACTAGGCCTGTCGCCAGAGGACTTCATCAAGACTCCGACAGGTGATCTGTTTGTGAAGAGCACAGTTAGGAAGGGGCTTCTACCTGAGATCCTGGAGAACCTGCTGTCTGCCAGAAAGAGGGCCAAGACAGAGCTGAAGAAAGAAACAGACCCTTTCAAGAAGCAAGTGTTGGACGGTCGTCAGCTGGCTCTCAAAATCAGTGCAAACTCTGTCTACGGCTTCACAGGGGCCCAAGTTGGCAAGTTGCCCTGCCTAGAGATCTCACAGAGTGTCACTGGATTTGGAAGACAAATGATTGAACAAACTAAACAGCTGGTGGAGTCCAGATACACTATTTCTGGTGGCTACCAAGCTGATGCTAAGGTAATTTATGGGGACACAGACTCCGTCATGGTTAAGCTCGGAGTTGCAACAGTAAGTGAAGCCATGGAAATTGGAAAGGAAGCAGCAGAGTGGGTGTCATCCCACTTCACACCACCCATCAAACTGGAGTTTGAGAAGGTTTATTATCCTTACTTGCTGATCAACAAGAAACGCTACGCAGGCTTGTATTTCTCCTCCAGTGCAGACACACATGACAAAATGGACTGCAAAGGCATAGAGACTGTCCGCAGAGACAACTGCCCTCTAGTGGCCAACCTTATCAACACCTGTCTGCAGAGGATCCTCATAGACAGGGATCCCAAGGGTGCTGTGAATCACGCTAAAGAGGTGATCTCAGACCTGCTGTGCAACCGTATCGACATCAGTCAGCTGGTCATCACCAAGGAGCTGACACGTACTGCCCAGGAGTACGCTGGCAAACAGGCACACGTGGAACTGGCAGAGAGGATGAGAAAGAGAGATGCAGGTAGCGCCCCCAACCTGGGAGACAGAGTTCCATACGTCATCATCAAGGCTGCAAAGGGAGCTGCAGCATACATGAAGTCAGAGGACCCGATCTATGTGCTGGAGAACAACATTCCCATTGACACACAATACTACCTGGAACAGCAGCTGTCCAAACCCCTGCTGAGAATATTTGAGCCCATCCTCGGAGAAAGCAATGCAGAGAACGTCCTGCTCAAGGGCGACCACACTCGCTGTAAGACGGTGTTGACATCGAAGGTCGGTGGCCTCATGGCGTTTGCTCAGAGGAGAAGCACCTGTATTGGCTGCAAAGCTGTGCTGAAGACAGATGCTGCTGTGTGTGATTTCTGTAAGAAGAAGGAGTCTGAATTGTACCAAAAGGAGATCTTTCACCTGAACACCCTGGAGGAGCGTTTCTCTCGTTTATGGACTCAGTGTCAGCGTTGTCAAGGTTCCCTTCACGAAGATGTGCTCTGCACTAGCCGGGACTGTCCTATCTTCTACATGAGGAAGAAGGTGCAGAAAGATTTGGATGACCAGAGTAAGCTGGTGTCTCGTTTTGGATGAATAATGGGACAGCAGGTAGGCCGCGTCGGTGAGGGTACAGCGACCGGACTCCAGCCACCACAGCCACACGCGTCCCAACCACACCAAGGTAGAGGGAACCGGGGGAGCGGCGCCGGGAGGCGACCCCGAGAACCCGGCAGTAGCATCGGGACTCCGCCAGGCAGGACTGCTGCAGTCAACGTGCCCGACCCAGGGATCAATATATTCACACAGCATTCAGAAGCTCTGCACAGGCCATTCGGCCTGGACTCTGCAGCTCTGACGGAGGCGGTGCGCTGGAGCTCCAAGGAAAACCTACTTGGGGCGGCTGAGAGCGACCCTAACCTCTTTGTTGCACTTTATGACTTTGTTGCAAGCGGAGACAACACACTCAGCATTACTAAAGGTGAGAAGCTGTGTGTGCTAGGCTACAACCAGAATGGAGAGTGGAGTGAAGTGCGCTCGAAGAACGGCCAGGGTTGGGTGCCCTCCAACTACATCACACCAGTCAACAGTCTAGAGAAGCATAGCTGGTATCATGGGCCTGTGTCTCGCAGTGCAGCAGAGTACCTGCTCTCATCCCTCATCAATGGGAGTTTTCTGGTTCGTGAAAGTGAGAGCAGCCCAGGACAGCTGTCTATATCGCTGCGCTATGAGGGGAGAGTCTACCACTATCGAATAAACACAGGGTCTGATGGAAAGGTGTATGTGACGTCTGAGAGCCGTTTTGCCACACTTGCCGAGCTGGTCCACCACCACTCCACTGTAGCCGATGGCCTGGTCACCACACTGCACTATCCAGCTCCCAAATGTAACAAGCCCACAGTATATGGTGTGTCACCCATCCATGACAAGTGGGAGATGGAGCGCACAGACATCACCATGAAGCACAAGTTGGGAGGAGGACAGTATGGGGAGGTGTACGTGGGAGTGTGGAAAAAGTACAACCTCACTGTGGCTGTCAAAACACTCAAGGAAGACACCATGGAAGTTGAAGAGTTTCTAAAAGAGGCTGCAGTTATGAAGGAGGTGAAACACCCAAACCTCGTTCAGCTGCTGGGTGTGTGTACATTGGAACCTCCGTTCTACATTGTAACTGAGTACATGCCACACGGCAATCTACTGGACTACTTGAGAGAGTGTGATAAGGAAGAGGTGAATGCTGTGGTTCTTCTCTACATGGCCACACAGATCTCTTCTGCCATGGAGTACTTGGAAAAGAAGAACTTCATACACAGGGATCTTGCAGCAAGGAATTGCCTGGTTGGGGAGAATCATGTTGTGAAGGTTGCAGACTTCGGTCTGAGCAGGTTGATGACTGGTGACACCTACACTGCCCACGCAGGGGCTAAGTTCCCCATCAAGTGGACTGCACCTGAGAGCCTTGCATATAACACATTTTCTATCAAATCTGATGTCTGGGCATTTGGGGTGCTACTGTGGGAGATTGCCACCTATGGCATGTCTCCATACCCTGGTATTGATCTGTCTCAGGTGTATGACCTCCTGGAGAAAGGCTATCGCATGGAACAGCCTGAGGGATGTCCACCTAAAGTCTATGAACTCATGAAAGCATGCTGGCAGTGGAGCCCCTTAGACCGACCTTCGTTTTCAGAGATCCACCAAGCCTTTGAAACAATGTTTCATGACTCCAGCATCTCTGAAGAGGTAGCAGAGGAGCTCTGTAAGACAGCCTCATCTGGTCACTGCGGACCATTGCACTCTTTCAGTCATGACATGCCCCAGTTGCCTTTCAAATCTCGCACACCCCACAAGCACACAGAAAACAAGGAAAACATCGAGGGAGGACTGGACGGCCGCACCGACCACGGCACGCATGGTCACTCAGGCTGGGCTTCTACTTTGCTGGGAGGTGACAGCCGGTCAGGAAGCTCCCCGGCTCTGCCCAGAAAACAGCAGTCACGAGATAAATCTCCGAGCAGCCTCTTAGAGGATTCACAGGATGTGGGCACATTTACACGAGACCGCAAGACTGGCTTCTTCAGCTCCTTCATAAAGAAGAAATCTTCCTCCTCTTCT-TCCTCGCCATCCTCTCAGCTACAACAAAACCTCCCGACGCCACCCAAGAGGAGCAGTTCCTTCCGGGAGATGGAGACACAGCCTCACAAGAAATATGAACCCACTGCTGATTTCAGTGCTCCTCCTCCTCTGCCCCAGTCAGACAGTCTAGGGGGCTTCTCAGCCTCACCTTCTCACTCCCATGGGGAATCCACCCAGGCCCAGGCACGCTGCTGTGGGGCTGCTTTTGGACAGAAACCATCTAGTGGGGGGCTCGGTTCACAGGTGACAAGCGGCAGCAGTTGGGGTGGGCTGGCTGGCTTTTTTACCCCTAGACTCATTAAAAAGACTCTGGGGCTACGGACAGGAAAGACAGCCTCATCAGAGGAGAGTGCAAGTTTAGTTGGAGGGCCTAAACCCTTTCCTAGGTCCAATTCTACCTCCTCTATGTCCGCTGGGCTGCCAGACTTGGAGCGCATGGCTCTTACTTTACCTAGGAACCGCAGTGCTAAACCCCCTTTGGAAAGGACTGCCTCCACAACCTCCCAGCCAGAGAATGGGGCTGCACGGCCCTCAGAAACTCTGTTGAGGAGGATGGATGAGGGGACTGCGCAGATCAGGGAAAGGCCCAAAGCCAAGTTACTACCCCGGGGCACCTCTGTAGGGGTTAGGGCACCAGGAGTTGGGGGGGAGGTGGGGGAATCAG------------------------GTAGAGAGGAGAGTGGGGGAGGACTGGACAGGCAGCAGAGTTGGTCATCTCCCTCTAAGACTTCAAGTTCGAGTGCT------ACATCAGCTGGAACACAAACTCATAACCACAAAGTTCCGGTCCTGATCTCCCCCACACTGAAGCACAGTCCAGCTGATGTGCACCTTGTCGGACTAGACTCTCAGGGCAACCGCTTCAAACTGCTGTCTGAGCACCAAGCAGACCGGGACAGGCCTCGACTTGTGAAACCTAAGTGTGCTCCTCCTCCCCCTCCCACTCTGCGCGGCTTGCAACACTCCTACAGCGGTGACGGGGAGGAGCAGATAGGAGGAGCACCCCTGGAAGTAAATGGGGACACGTTAAAAGGCCACAGGTCAGGTCGAATGTCTGGAGGATTGACGACGGGCAGACCGTCAGTGCCACCACCTCAAGTGCCTCCTGCACCTTCCTCCTCCTTTTCTT------GTTTTGTCACCACCAACACGACTCCTACCAAAATGGCCAATGGAGCTACCACCACTGCCTCTTCCTCACACACAGCACCATCTGCTGGTTCCAAAGTGGCACTGAGGCGAACCAGACAGCAGGCAGAGAGGGTGCCCCTGGAGCGGGTCAGCCGTGAGGCCCTGCTGGAGTGCGCCGAGTGCCTGAGCAGCGCCCTCCAAGCCAGCTCCGAAAGCCCATCCAGCAGCCAGGTGCTGGACGCTGGCCACCAGCTGCTAGACTGCTGCTCAGGCTATGTGGACTGCATCCCTCAGATGAGGAACAAATTTGCCTTCCGAGAGGCAGTGGGGAAACTGGAGCTCAGCCTGCAGGAACTGAGGGCCTCATCTTCGGGAGGTGGGGGGCTCAGCAGTGCAGGGTCCAACACTGTATTGGACAACCTACACAGCTGTATAAAGGAGATAAGTGATCTAGTACAGAGGTAGATGGCGAAGATTCAGGCGCACAGCACCGCGAAGCAAATAAACCAAATCCAAGACAAGCCTTACGTTATAACACAAAAGCAAGTGCAGCAGCAGCACTTCCAGAAGCTGAAGGTTGAAGATGCCTTGTCATATTTGGACCAAGTCAAAATTCGTTTTGCAAACGATCCTGGCATATACAACAAGTTTCTCGACATCATGAAAGAGTTCAAGTCACAGAGCATTGACACACCAGGGGTGATAAACCGTGTGTCACAACTTTTCCATGGACACCCGGATCTAGTCTTGGGCTTCAATGCCTTCCTCCCACCGGGGTATCGGATAGAGGTACCCAAGAATGGAATGGCTTTCCTCCAGTCTCCATTCACTGCACAGGTATCCCCAGGCCAGCCGGGGAAGAGTGTTGCCACCTCTGCAGTACCCGTGACCTCAGGTAGTGCCTCTGCCACACAAGTCGATGCTGGACCTGCCCAAACTAGTGCAGTCAAGCTGGCCTCATCAGAGTCCATATCTTCCCCAACCTCAGCTGGACATCCAGATCCTCCCAGCAGACTTTCTCTTCCCCTGACTGGCAGAGAGAGCCAGAATCAGGCAACCACCTCATCTGTGTCCCCACCTGCTTCAGAGACGAGCCCCGTAGAGTTTGACAGCGCAATCAGCTACGTAAACAAGATCAAAAACCGTTTTCTGGACCACCCAGAGATCTACAGAGCCTTCCTAGAGATTCTTCATACATATCAGAAGGAGCAGCTGGAGGTGAAGGAGAGTCGAGGTACTCGAGGTAGCAGTGGGATGACTGAGGATGAAGTGTTTTCCAAAGTTGCCAGTCTCTTCAAAGGACAAGAAGACCTGCTGGCTGAGTTTGGACAGTTCCTCCCTGATGCCAAGAGATCACTGTTCACAGGGAGCTCACTTACAGGAGGCAAAGAGCCACTGAAAAGGCCAGAGGAGGAGGACACAACAACCAAACAGAACAAAAAGAGACCTAGGCCCATACTGCTGCAGCACATGTCCCCACTGCTCAAGAAGAAAATTAAGTATTCCTGTACCAAAGACCAGTCCTTCGCTTCAGTTGGAAAACATGGCGTTTTAAGGGAATTCTCCTTCTTTGATAAGGTTCGTCGCCTGTTTAAAAGCCAGGAAGTGTATGAGAACTTCCTGCGCTGCATCGCCTTGTTTAACCAGGAAGTAGTTTCGGGAGCAGAGCTGCTACAACTAGTCACTCCTTTCCTGGGGAAGTTTCCTGAACTGTACACACAGTTCAAGTCATTTCTGGGGGACAAAGAACTCTCTCATGCAGTGTCGGGGCTGTCGGATCGCTACATGGAGGGGGGAGGGAGCAGGGAGGTAGATTATGCCTCCTGCAAACGGCTGGGGTCCAGCTACAGAGCACTGCCCAAGACGTACCAGCAGCCTAAATGCAGTGGGCGCACTGCTCTATGCAAGGAGGTATTGAATGACACCTGGGTGTCATTCCCTTCCTGGTCCGAGGACTCTACCTTCGTCAGCTCGAAGAAGACTCCATATGAGGAACAGCTGCATCGCTGTGAGGATGAAAGATTTGAGCTGGATGTGGTTCTGGAGACAAACTTGGCCACCATCAGGGTGCTAGAGAGTGTCCAAAAGAAGCTGTCCCGCCTTTCACCAGAAGACCAGGACAGATTCAGATTAGACGACTGCCTGGGCGGCACGTCTGAGGTCATCCAGCGCCGTGCTGTGTATCGTATCTATGGAGACAAAGCCCCTGAGATCATTGAGGGACTGAAAAGGAGTCCTGCTACCGCTGTGCCTGTGGTGCTCAAAAGGTTGAAGGCCAAGGAGGAGGAATGGAGAGAGGCCCAGCAGGGTTTCAATAAGATATGGAGGGAGCAGTATGAGAAGGCTTACCTGAAGTCCCTCGATCACCAAGGAGTCAACTTCAAACAGAACGACATGAAGGCTCTGCGGTCAAAGAGTCTTCTCAATGAGATAGAGAGCGTTTATGATGAGCGTCAGGAGCAAAACACAGAAGAAGGTGGTGTTGGCCATCAGAGCCGTAACGGCTCTGGCTCAGCCTCATCCAGTGAGCCTCACATGGTGTTTACATATGAGGACAAACAGATCTTAGAGGATGCTGCCTCCCTCATCATCTACCATGTCAAACGTCAGCCAACCATCCACAAAGATGACAAGGACCACATCAAGCGCATTATCCAGCACTTTGTCCCCGACCTGTTCTTCTCCCGCCGTGGCGAGCTCAGTGATACTGAAGAGTGGACAGATGAGGAGGCTGAGCCTGAGGAGGGAGGAGAGAGAGGAG----------------CAGCAGCAGGAGGAAATGGTAATTCTAATAATGCACCAGGAGCAGCAGCCACAGGTAGTCAGTCTCAACCGCAACCTGCTCAGTCACAGTCCCAGAACCAGTCCCAACCCCAGCAGCAGCTGAACGGTGAGTCCAGGCGGAGGCGCGGCAGCCCATCCCAACCTGCAGACACGGAGACCTCCACCATCTCCGGTAGTGTAAGCCAGCCTGCAGGGACCACCGCATCCACTCCTGGATCTACACCCATGGAGACAGGTTCAGGTGCAGCTGGAGAGAAGGTGGACCTGCGTGACCCAGAAGCAGAGCACCAGAAGGAGCTGGACGGTGTCTACAACCTTTTCTTCGTCAACAACAACTGGTATTTCTTCTTGCGGCTGCACCAAACGCTGTGTTCGCGGCTGCTGCGTGTTTACCGACAGGCGGAACGACAGTTGCTGGAGCACCGGGCGGAGCAGAGCAGAGAGAGGCTGCTGATGGCTGAGGGAAGGCGGGAAAAGGCGTGTGACCTCGCCATGGAGCTACGCCTCAAACAGCCCAGTGAGGTGGAGTTAGAGGAATATTACCCAGCTTTCCTGGATATGGTGCGCAGTCTGTTGGATGGCAACCTGGACTCCACACAGTATGAAGATACGCTGAGAGAGATGTTCACCATCCACGCCTACATTGGCTTCACTATCGACAAGGTCATCCACAACATCATTCGACAGCTCCAGCACCTCGTAAGCGATGAAGTGTGTCTGCAGGTGGTTGATCTTTACCTGGCTGAGAGGAAGAGAGGAGCAGCGGGCGGGAACCTGTCCTCCCAGTGTGTAAGGGCTGCTTGGGAGACCAGCTACCAGTGGAAAGCCGAGAGAGTCATGGCTGAGGAGAACTGCTTCAAGGTGATGTTTATCCAAAGCAAGGGTCATGTGACGATGACAATTGAGCTGCTGGACACCGAGGAGGCCCAGGCTGACGACCCACTAGATGTACAGTGCCTGTCGAGTTACATGGAGCAGTTTATAGGAACAGAGTCCAGTCTGTGTTCTCAAGCAGAAGGCTACTTCTTCAAACCGGTGTTTCTGCCCAGGAACCTGCGGCGTTTCCGCCGGTGGCAGGTGCGGCAGGTGGAGGCGATGCGCTGCAGGAGAGAGTGGCACCGCCAGCTGGGCGTGGAGAACGCCGGGAGCTTGGACTGTCGATTTAAACTTAACACACACAAAATGGTGTTTGTCATGAACTCTGAGGATTACATGTATCGCAGAGGAGCGCTGGTCAAGGCCAGAAAGTCTCAGCACAAAGTGGCAGCGAGCCAGCACGAACGCTTTGACAAGTGGCACCAGGGCTGGCTGGCCAATCATGTTACGGCCTCAGCCGAACGCTCTGTGCAGAACTGGCTCATGGGTGAGGAGGAAGAGGACATGATCCCCTGCAAGACTACCTGTCTGTCCACTGAGGTGAAAGGGCAGACGGTGAACAGATACCAAGTTCACTACAGTGGTAGCAAAGCCCCAGCTTCGCCATAGATGCAACATATTTCTCCTAATTTCGGGCGCTTTGGGAGTCCAACCATCCATGTGCGCCCATTAAAAGAAGACCAACTCTAACTTCACTGCCCTTATATAACTTTCTATTATGGATCCTCCTCGGAGTGTTAACGTTCCCTTGCTGTGTCCGCTGTTTAATATTCAAAGTGGGGGTCTTGGGGCCTTGGAACTGCGACCCCGTGTTCTACAGGTCCCTTCCTGCTGAGGCCGCTAGGCTCGCTGTAAGCAGAATAAACGGAGACCCAAGTCTTGCTCTGGGTCTGACTATGGACTTCATCATTCTCCAGGAGCCTTGTGAAACCTCTAAAGCACTCACCGCCTTTATTTACTATGAGAAGATGGCAGATGCGTTTTTGGGACCCACCAACCCTGGATACTGTACTTCAGCTACTCTTCTGGCCAAGAACTGGGATAAGGGCGTCTTCTCCTACAGCTGTCTTAGCTGTGAGCTGGATGCTGCCACAGGTTATCCCACATTTGCAAGGACAGTGCCATTTCCCACTGACGTGTTGTTCATCGTGTTGAAACATTTTAGGTGGGCTAATGTTGTAGTGGTCTCGTCCAATGAGGATATTTGGGTTGAAACGGCAATTAGAGTGGCCACTGCTCTGAGGACTAAAGGACTTCCCGTTGGTCTGGTTGCATCCATTGGTATAAATGATACAGAGGTGGAGAACACACTGAGGAAAATCCAAGCTGCAGGAAACATAAAAGTTATCATCATGTGCATGCACTCAGTGCTGTTTGGAGGAGAGCAGCAGGCTAATTTCCTCCTCATGGCACAGAAAATGGGTTTGACTTCAGGGAAGTACGTGTTTGTTCCCTACGACACCCTCCACTACAGCGTGCCCTACACCATGTCTCCTACTGGCCACTGCAAAACAATAGCAGGCTGAGGGACGCTTACGATGCAGTGCTCACCATCACCATGGCCTCTGATCCTTTGTCCTTCTACGAGGCATTCACTGCTGCCAAGAAGAGTGAGGAACTGACAGTGGCTGTACAGGCAGAGCAGGTTAACCCATTATTTGGGACAATCTACAACAGCATCTACCTGCTGGCAAAGTCCATCCACAATATCAGGAGAGCAGGCATGCCACTATCAGGTTCAAACCTGGCTTACTTCACAAAGAACACAACATTCATCGGCTTCAACCAGAAGGTCCAGGTGGATACTGGTGGGAAAGTCAAGATGAAATATGTCATCCTGGACACTAACAACAAGGGGAGTCAGCTCTACCAGACCTATGTGGTGGATCTAACATCGGAAGTGCTTCAGTTTGCAGGAAAGTCCATTAATTTTCCGGGAGGATCCTCTCCCTCAGCAGACTCCAGCTGCTGGTTTGAAAAGAATGCAGTCTGCACAGGCGGTGTAGAGGTCACCTACATCATAGTGGTGTTTTCAATCATCTCGATTCTGGCTGTAGGAGGGCTCAGTATAACACTTTATGTCAGGAGGAGACTGCAACAAATCCAGCTGGTCAAAGGTCCCAATCGGATCCTCCTGACCTTAGAGGATCTCACTTTTATTAACCCCCAGCTTAGCAAGAAGAAGATCACTTTAGAGGATCTGAGTGAGTCTAAGAGTGTTCTCGACGAGAAATCTGCAGACCGCTCACACTCCGTTAACAGTATGCAGACAGCAACTCACGAGACCACAAATGTAGCTGTGTATGAGGGTGACTGGGTTTGGCTGAAGAAATTTGAAGAGGGTCAGTTCAAGGAGGTGAAGCAGAGCACCACACGGATATTTACAAAGATGAAGGATCTGAGAAATGAAAATGTCAATCCATTCCTTGGCTTCTTTTCGGACTGCTCCATGTTTGCTGTGGTGACGGAGCACTGCTCGCGGGGGAGTCTGCAGGACCTGTTGAGGAATGAAGATGTTAAGTTGGACTGGATGTTCAAATCGTCCCTTGTGCTTGACCTCATCAAGGGTATGAAATATCTTCACCACAGAGAATTCCCCCATGGTAGACTAAAATCTCGTAACTGCGTGGTAGATGGGCGATTTGTCCTCAAGATTACTGACTATGGTTTCAATGAGCTGCTGGAGTCTCAGAAGGCTCCCTTAGAAGATCCTGCACCTGAAGATCTATTTTGGATGGCTCCAGAGTTGCTTAGAGACCCTGCAAGCACTCGTAAAGGTACCTACAAGGGAGACGTGTACAGTTTTTCTATTATCCTTCAAGAGGTGGTGGTCAGAGGGCCCCCATACTGCATGCTGGGTCTGCCACCTGAAGAGATCATACGTAAGGTGAAGAAGCCCCCTCCGATGTGTCGCCCCACTGTGGCCCCGGACCAGGCTCCACTAGAATGTATTCAGCTGATGAAGCAGTGCTGGAGCGAACTTCCTGACCGCAGGCCAACATTTGAAGAGATCTTTGACAGGTTCAAGCTCATCAACAAGGGTAAGAAGACCAACATCATTGACTCTATGCTGAGGATGCTGGAGCAGTACAGCTCCAACCTGGAGGACCTCATTAGAGAAAGAACAGAGGAGCTAGAGGTGGAGAAGCAGAGAACCGAGAAGCTGCTGTCAGAGATGCTCCCACCCTCTGTAGCTGAAGCTCTGAAGACTGGTGCCACAGTGGAACCAGAGTACTTTGACCAGGTGACAATCTACTTCAGTGACATTGTGGGTTTTACCACCATCTCCTCACTCAGTGATCCCATCGAGGTGGTCGACCTTCTCAATGACCTCTACAGTCTATTTGATGCTGTCCTCAGTAACCATGATGTCTACAAGGTGGAGACTATTGGTGATGCTTACATGGTAGCATCAGGTCTGCCAAAGAGAAATGGCAACAAACACGCTGCTGAGATCGCCAACATGTCTCTGAACATCCTCAGCTCAGTGGGAACTTTCCATATGCGGCACATGCCAGACGTGCCTGTCAGGATCCGAATAGGAATCCACTCAGGGCCATGCGTTGCTGGAGTGGTAGGTCTGACCATGCCTCGGTATTGCCTTTTTGGAGACACCGTCAACACCGCCTCTCGTATGGAATCTACTGGGCTGCCTTATAGAATCCATGTGAATATGAGTACTGTGAAGATCCTCCGTTCTCTTAATGAGGGTTATAAAATAGAAGTCAGAGGCAAGACAGAGCTGAAGGGTAAAGGTATTGAAGAGACATACTGGCTTGTGGGGAAAACTAACTTTACAAAGCCATTGCCAAAACCACCAGAGATTAAACCAGGGGATAACTGGCAGGAGATGGTGACAGAGGAGATCAAGATACTTTTTCGCAAAGCCAACAGACAAGTGGACAAAAAAGTCTGAATGTCAACGAAGAAGAAACAAGCCACCAGGTTTAATTCGCGTGCATTTTGAAGGCGGCACAGTGGCCCAGATAGTGTACAGTGGAGATCAGGCGGACCGGGGACAGCAGCAGGTGGTTTATACAGCAGATGGGAACTCCTATACCTCAGTCGAGTCTGCAGAGCACACACTGGTCTACATACACCCTGCCGATGGCACTCAGACTGTATTTGCTGATCAGCCACAAGTGGCTTACATTCAGCAGGATGGTACAACTCAACAGGTCACAGTTTTGCTGCCCGGTGGACAGAACATGAATGCTGCCAATCTGCATGTTCTCAGTAATGTAGCAGAGGCACCACAAGCAATCCTGGAGCCAGTGTCCCAGGAACAACTGTCAGTGTCTAATTCGCTCACCTCCATGGCGGACATCACGGACGCTCCCAACAGCCCCCTTGGAGCCACAGACTCCACAGACGATTCTGATGAAGAAGAGGAAGAAGACTCTGAGATGGATGACTGGGAGCCTCGTCAGCCTCAAGCATTCAATCCTCACAGTCTCTGGTGTGAGGAGTGTAATAATGCCAACCCCTCCGTGTGTCTCAAACATGGCCCTCTGCACCCTATCCCCAATAGACCAGTGATGTCAAAGGCACGGGCCAGTCTGCCTCTTGTCCTCTACATTGATCGCTTCCTGGGTGGGGTGTTCTCCAAGAGACGCATCCCAAAACGCACACAGTTTGGCCCTGTGGAGGCACCCCTGGTTTCTCAGAGTGAACTGCAAGATCATTACATTCATCTAAAACTGTGCATGCTGGATGCAGAGAAAGATGGAGATAAGTCCAATGACGCGTGGTTGGACCTTTCTGACGAGGACAGCTGTAACTGGATGATGTTTGTGAGACCTGCTCAGAACCACCTGGAGCAGAACCTGGTGGCCTATCAGTATGGCTCAGAGATATTTTACACAACCATCAAGAACATCCAACCCAAACAAGAGCTCAAGGTGTGGTATGCTGCGTCATATGCAGAGTTTGTAAATCAAAAGATCCACGATGTTACGGAAGAAGAGAGAAAAGTGCTGCGGGAGCAAGAGAAGAACTGGCCTTGTTATGAGTGTAACCGCCGTTTTGTGAGCTCTGAACAACTGCAGCAACATCTGAACATGCATGATGACAAGTTAAACTCTGTTTCCCGGTCCAGAGGCCGTGGTCGAGGAAGAGGCAGAAAGAGATTTGGGACAGGAAGAAGACCCGGGCGTCCACCAAAATTTATACGTTTGGATCCACCAGTAGACATGAGTGGGGACAAGACAACAGAGATGCTTGAACTGACAGAGAAGCTGTTGGAGGAGAGAGTAGAAGGAGCTCAGAATGGGTTGAAGGTAGTGGAGCCAGAGGCAGAAACGGGGACGGAGGCAGAGGGTCAGCTTACACCTACTACAGGGGAGCCAGTGGCAGTCTATCACCCCTCCCTCCAGCACAGACTTGTCTGTTCCATTGAAGGAGGATCCGGCACAGAGCAACCAGTCAGACGCTCACCTTACTTCCCAGGACATGCGTCGTGCCAAGAGGATACGGAATGCAGCCCTGCAGCATCTTTTTATCAGAAAGAGTTTCCGTCCTTTTAAATGCACCCACTGTGGCAAGGCCTTCCGGGACAAAGAAAAGCTGGATCAACATCTGCGGGTCCACGGCCGGGATGCCTACACATTTTCCTGCCACATTTGCAGCAAGAGCTTCATGAGTGACTCGGCCCTGGAGGACCATATCTTGGTGCACACAGAGAATCGCTCTTACTCTTGTCTTTTATGTTCAGAAGCCTTTGAAAGGTTGGACTTGCTTAAAGATCACGTAGGAGTGCATGCTGTGGATGGCTTCTTTACCTGTCCCTCCTGCAAGAAGACGTTTACTGACTTCATCCAGATGAAGAAGCATATCCGCTGCTTCCATTCAGAGAAGATCTTCCAGTGCTCAGACTGTGATAAGGCCTTCTGCCGACCGGACAAGCTGCGTTTGCACAAGTTACGCCATTCTGACCGCAAGGATTTCCTGTGCTCAACATGTGGCAAACAATTCAAGAGAAAAGATAAGCTGCGGGAACACATGCAGCGAATGCACAATCCGGATAGAGAGGCCAAGAAGGCTGACCGGATCCAGCGCTCCAAAACCCTCAAACTGAAGGTGCCCACCACTGACTTCGAGAGCTTCATGTTCAAATGCAGAGTGTGTATGATGGGATTCAGACGCAGAGGAATGCTGGTTAATCATTTGTCTAAGCGTCATCCAGAGATGCGTATTGATGATGTCCCTGAGCTAACGCTGCCAATTATCAAGCCCAATAGGGATTACTTCTGCCAGTACTGTGACAAGGTGTACAAAAGTGCCAGCAAGAGAAAAGCCCATATACTGAAGAACCATCCTGGTGCAGAGTTGCCTCCCAGCATTCGTAAGTTGCGCCCGGCAGCTCCTGGTGAACCAGACCCCATGTTGAGTACACACACACAGCTGACTGGCACGATTGCCACTGCGCCAGTCTGCTGCCCACACTGTGCCAAACAGTACAGCAGCAAGACTAAGATGGTTCAGCACATTAGGAAGAAGCATCCAGAGTTCGCCCAGCTCGCCAACACCATCCAGGCTCCTTTAACAGCAGCTGTCATCAGTAGCACTCCTGCAGTCATCAATGCAGATGGTACCCCAGCTGAGGCTGTAGTGACCACAGATCTACTGACACAGGCCATGACAGAGCTTTCTCAAACATTGACCACAGACTACCGAACGGCACAGGGAGACTACCAGAGGATCCAGTACATCCCCGTCTCTCAGGCAGCAGCCAACCTGTCTCAGGCGCAGCACATACAGCTACAGGTGGTGCAGGTGGCTCCGGCGTCATCCCCACATTCCCAGCACCCGACAGTAGATGTGAGCCAGCTGCATGACCCTCACGGCTACAGCCAGCACTCCATCCAGATACAACACATCCAGGTCACCGAGCCCTCAAGTACAGGACAGGGTGCCACCCAGGTTACTGGTCAGCCTTTAAGCCCTACCTCCCAGCAGACTAGTCAGGAGCTGAGCCCTGCCCAGCTAACCCCCAGCCGCAGACCAGCAGCACAGCAGCAGGGGGCTGTGCAGCATGCTTATCTACCTGGGAACTGGAACTACAGAGGTTACCCATCTGAGATCCAGATGATGGCTCTACCTCACGCACAGTATGTTATAGCTGAGACCAGCACACCTGTATCTGGAGTGAACAACAACCAGGTCAAAACGACACACTACGTTATCTCAGAGGGTCAGACCGAGCAGGAGACGAAAC---CTGTTCCTCAGACCACGACCCAGACCCACACTGAACATCTGGAGCAGCAACCAGCCAATCAGCAAGCCACCACACAATACATCATCACCACAACCACCAATGGAAGCGGCACTAGTGAAGTTCATATCACAAAACCTTGAATATTCACTTTTAAA------------------------------------------------------------CTCCAGGACTGGTGGATATGGTTGTTAGGGCT-------------GTGGAGGAGCCTTTGAACCTGCACTT----------ACAGGACATATGGTTGTGGAGTGAAGA--------------------------------------------------GGAATGGGCACCAGACGAGGAAACCAAGAAGTCCTGTCAGAGCAAAGGCAAAACAGAGATTGAATGTCAGAACTACATCAGAGTCCTGCTAGTGAACAAGACTGAGGTCATGACCTGTGGAACCAATGCTTTCCAGCCACTATGTATTACTCGAGAGGTGGGCAACATGAGCAGCATGCTGGAGCGGGTGAATGGCGTGGCGAGGTGCCCATACGACCCTCGCCACAACTCCACGGCTGTGGTGACAGAGAGCGGAGAGCTGTACGCTGCCACGGTCATAGACTTCTCCGGCCGTGACCCCGTCATATACCGCAGCCTGGGTGGTATGCCACCGCTCCGGACCGCCCAGTACAACTCCAAATGGCTCAATGAGCCTCACTTCATCTCAGCCTACGACATCGGCCTCTTCACCTTCTTCTTCCTGAGGGAGAACGCGGTGGAGCACGACTGTGGCAAGACCGTCTATTCCCGCGTCGCACGGGTCTGCAAAAATGACATAGGTGGGCGTTTCCTCCTGGAGGACACCTGGACCACGTTCATGAAGGCAAGGCTCAACTGCTCCCGGTCTGGAGAGATCCCCTTCTACTACAACGAGCTGCAGAGCACCTTCTACCTGCCGGAGCAAGACCTCATCTACGGCATCTTCACAACCAATGTTGTCAGTCTCTCGGCATGCATAACCTGTTGCTTCTGCTGGCGTATTGTTGTGCAGTCTGCCTTGGGTCTTTTCAGAGGGAATGAGGGACTCATTTGCCTGTGGTTTCCTGTTGACAACTGCACCACTGATAGCT---GTGGTACTATAAATGATGGCCCCAACGAGGGTCTGACGGAGCGCAGCCTGCAGGATGCACAGCGGCTCTACCTGATGAACGACGTGGTCCAGCCGGAGTCTGTTGATCCACTGGTCATGCAGGACGATGTTCGTTTCTCCAACCTGGTCGTTGACATTGTTCAGGGCATGGACACCCTCTACCATGTTATGTACATCAGCACAGAATATGGCACCATCTTAAAAGCACTGGCTACACCCAACAAGAACCTACAAGGCTGCTACCTGGAGGAGATGGAGCTTCTCCCATTGGGGGTGCGTGAACCAATCCTCAGCCTGCAGATCCTGCACAGCGACAGGTCGCTCTTTGTTGGGCTCAACGACAGAGTCCTGAAGATCCCACTGGAGAGGTGCTCCACCTACAAAACCGAGAAGCTGTGCTTGGATGCGAGGGATCCCTACTGTGGCTGGGACTTCAGGCAGCGCAGATGCACCACCCTGGAGGAGAGCTCCAACATGAGCCAGTGGAAGCAGAACATCACCGTATGTCCGCTGCGGAACCAGACCACCAACGGCGGCTTCGGACCATGGGCGCCGTGGCAACCCTGCAACAATGATGATGGTGTGGACGGTAGCTCCTGTTTGTGTCGCTCCAGGTCTTGTGACAGCCCTGCCCCTCGATGTGGAGGCAAGAACTGCGAGGGCCCCACCATCGAAGTTGCCAACTGCTCGAGAAATGGAGGTTGGACACCCTGGTCATCATGGGGACAGTGCAGTACAACTTGTGGAACAGGCTTCGAGTTGCGCCAGCGTTCTTGCAACAACCCTTCACCCCGACACGGTGGTCGAGTGTGTGTGGGACCGAGCAGGGATGAGAGGTTCTGTAATGAAGGGGTGCCCTGTCCTCAACCTATCTTCTGGTCCCCATGGGGCTCCTGGACCAAGTGCAGCACAGAGTGTGGGGGAGGCGTCCACTCCAGGGTCCGCACCTGTGAAAATGGCAACAGCTGTCCAGGATGTGCACTGGAGTACAAGGCCTGTAACCTGGAGGCATGTCCAGAGGTGAAGAGGAACACACCTTGGACCCCGTGGATGCCTGTCAATGTAACGCAGGGCGGAGCTCGCCAGGAGCAGAGGATGCGTTACATGTGTCGAGCCCATCTCTCCGATCCCCACGAGCTGCAGATTGGTCGCAGGAAGGTGGAGACACGCTTCTGTCCCAGTGATGGTACAGCAGTCTGCGAGACAGACACCCTTGTTGAGGAGCTCCTGAAGACACCAG-------AGCGGGTGCCGGCTGGTCATCATGGGAGACCTGGTCAAGCTGCTCACAGAGTTGTGCCAAAGGTTACCGCACCCGCCGTCGAACCTGTGCTGGACCAGAGGGGAAGAGCGCTCCTGTTGCATGCCGCGGCTCGCCCGTTGAATACCAGGACTGTAATGTCCAGGCGTGTCCTGTAAATGGTGCATGGTCTTGCTGGTCATCCTGGTCTCAGTGCTCGGTGGGTTGTGGTGGTGGTCACTACCAACGCACACGCTCCTGTAACAGCCCTGCACCCACCAACGGAGGGGACATCTGCATAGGACTACACACTGAAGAGGCCCTGTGTAACACACATACTTGTGATGGTGGCTGGATGGCCTGGTCACTGTGGTCAGCCTGTGATGATAATCGAGTAGAAGATTACCTGCAACACTGTGGAGCTGCTATCTGTGTAATACACCCATGGAAAGGTGAAGCCAGAGGGATCAAACTTT---------------AATAACTCCTTGTGTTTT-------CTTAATTTCCCAGCA-------------------TTCACCTCTATCCACCTAATTGCTACTGGAGTTTCCTGTTTTCTTGGGGCGGGGTTGCTGTCTTTTCTGATCTACGTATACTGTCAGCGTTTCCATAAGCCTTCCCAAGAATCTGCTATCATAATT-----CCCTTCTGCATCTGTTGGTAAGAACA-AAACTAATAAGCTTGACAAGGGGGACTGTGGGAAATGACTGAGAATTTTTTGGTATTGAAAGAAAGTTTGATGCAT---------------------TTCCCTCCAACCTCAGTCGGAAAGACAACTTCTCACTGCCAGTACTTCAG-----GCAGATGCCAGGACAAATGAATGCCAGTGCAGGCGGCCCAGTGGACGGAGTTTCTGTCCTGTCCCATCTGCTACAATGAGTTTGACAGCAGCAGCCACCAGCCCATCAGTCTGGGCTGCTGCCACACGGTGTGTAAGACCTGCCTTCACAAACTGCACCGCAAGGCATGCCCCTTTGATCAGACGCCAATCAGCACCGATATTGACCTGCTGCCAGTCAACTGCGCCCTGCTGCAGCTGGTTGGAGCTCAGATCCCAGATGTGCAGCCAGTGAGCCTTAGCAGTGCAGCAGAGATTGAGCACTATGAGGTCTGCCGGAGGTGTGTGGAAGAGCTGGCTCTCTACCTAAAACCTATCAGCGGAGCAAAAGGTGTAACAAACCTGAGTCCGAGCGTGCTCAGTCGACCCATGCAGCGGAAGCTGGTGACGTTGGTGAACTGCCAGCTGGTGGAGGAGGAGGGCCGTGTACGGGCGGTGCGAGCAGGTCGGTCACTGGGGGAACGAACAGTAACCGAGCTCATCCTGCAGCACCAGAACCCCCAGCAACTCTCTGCCAACCTCTGGGCAGCAGTGAGGGCTCGTGGTTGTCAGTTCCTGGGGCCTGCTATGCAAGAAGATGCACTGAAGCTCGTGTTACTGGCTCTTGAAGATGGCTCAGCTCTGTCCAGGAAGGTGTTGGTTTTGTTTGTAGTCCAGAAACTCGAGGCTCGGTTCCCCCAGGCCTCCAAGACCAGCATAGGCCACGTGGTGCAGTTGCTCTACAGAGCCTCCTGCTTTAAGGTGACCAAGCGTGATGAGGACTCCTCGCTGATGCAGCTAAAGGAAGAGTTTCGTACATATGACGCTCTCAGGAGAGAGCACGATGCTCAGATTGTCCACATCGCCATGGAGGCTGGCCTACGAATCTCACCCGAGCAATGGTCTTCTCTGCTGTATGGCGACCTGGTCCACAAGTCACATATGCAGTCCATCATTGACAAGTTGCAGTCTCCAGAGTCGTTTGCAAAGAGTGTTCAGGAGCTCACAATCGTTCTGCAGAGGACAGGAGACCCTGCCAACCTCACAAGCCTTAGACAGCACCTAGAGCTACTTGCCAACATAGACCACAATCCAGATGCCACAGCACCATCATGGGAGGAGCTGGAAAATGTGCTGCTGGCTGTGAAGTTGGTGGTTCATGGACTGGTGGAGTTCATACAGAACTTTAGTAAGAAGAGCCACGATGCTCCACAGCCTCAGGCCAACAGTAAGTATAAGACCAGCATGTGCCGAGACCTTCGTCAGCAGGGAGGCTGTCCCCGAGGAACCAACTGTACGTTTGCACACACACAGGATGAGCTGGAGAAATTTAGACTGAGAAACAAGAAGAGCAGCAATGTAGGTCGTGCTTTCCCTTTAGCACCAGGGGTTTTGAGTAAAACCCTCACCATGGAGGGAAACATCCACACAGATATGTCTGCAGGAGTTGGGCAGGGTCTCAAAGGTGCAGGGGAGAACACGGCCAGCCTGACAGAGGGAGTCCCTAGCCTGACTCACCCACAGCTTATCTCAAGAGGGCCTGACATGATGGAGGACATGAAGAGAGCAGTACCAAACGGATCTAGTGGCGCTAACGGGCCCAAAGGGTTATCTGGCACCAACAGAGCGACGCCGGGTTCAACAGAGCAAAATTCCATCTCTCCTCCCAGGACTCCGGTTAGCCATTCCTCTACATCGTCTCCCCTGACTGCAGTTGGGCGGGGCGATGGTGGCGCTCCGATACCCAAACATGGTCAGTTCATGCGGCTTGCACCCCATCCTTCTCAGGCGTCAGAGCTGTACTATCAGGAGCACCACTCTGCTTATGACACAGCTCATTATCAACCAACATCAGGTTCCTACTACCCATCTACTCTTCACACTTCACACAAACCCTGCATGGCTCACTTCCTCCGCTCATCTAACGTCGCAGAAACCTCTCTACAACCTTCCATCGGTCCAACACCATCTTCTTACCCTAGTGATCCTCAAACTCCACACCCGCCTTCATCCTCTTCCACCGGGTACCCACCACACCCGCCTAGAGATCGAATGGGTCCTCCTACCTTCCATCCCCATCCAGGGCAGCCTCAGTATGGGCCTCTGGCTCCTGCTCATGGGGTTTACGCTCCCCTCTATGACAGCAGGAGAGTATGGAGACCTCAGCTGTACCACAGAGAGGATGCCAGGAGTAACTCACTGCCTCCAGAGGTGCTACATTCCTCTGTCTACCAGCCTCCACTCAGGGAGAGATTCAACTCTCTAGATAGCAACTACTGTTCTGGAGCTGAACATCGTCCAGGACTACACAGGGATTATGGCCGTGTTCCTCTGGGCTACGAGGATCTTTTCAGGAGGAAGCAGGAGCAGTGGGCTCATCATCACCACCATCACAACACCAACAGACCCCCCCAGTCCTCCCCCATCTTCACCATCGATTTTGGATCTGAGCATGTGGAGAGCAGTGGAGGTCAGTGCATGGGGTGCAGGTTCAGTGGCGAGGAAAGTTTAGCGCATTACTCCCCATGGTCCTGTGGTACCATTGGTCCTTGCCTCAGTCCCTTTGAACCTGAAACACTCACACACTCTTCAGCTCACTCCTGCTCAGAGCACTCGGAGTTGGACAGTAACGGA------GGTGGTGGCGTTACCAGTACTGGTGTTGGAAAGCGATGGCTGCATTCGTTGGATCACTACCGGCGCTTGAAAGATGAGGATCCAATCATTCCCTTTAGTGAGGGGCCCATTATCTCTAAGTGGGGTGCCATATCCAGGGCATCGCGCACAGGCTACCACACCACAGACCCCGTCCAAGCCACTGCCTGCCAGAGCAGTGCCAGCACCACTCCCATCAACTTTAAAGACTACAACCCCCACTTAGATCACAGCGACTACAGGTGGAGCTCCAGAGGATCAGACTCTTCCAGCCACTCTAGTTTCTTAGAGAGTGAGCAGCTTTGTGCTTCGGAGCTTCATGGCCGACGAACTTCAATAAGCAGTGAGGAAAAAATGGTGTCTGATCTTCAAGCCCATCAGAACGCCTACGGCAGGGACCG------GACAGAGAGTGAACCTGATCCTGACCGAGACATTGAGCTTGAATTGTGTGCTCTGGACATGGAGGATTCAGACCACCAGGAGGTCAAGTCTCAGGACTCATTAGACCTGGCTACCCCACAGTCTCAGGATGCTTCTCACATCCTCCCACCACCCTGCACCTCTCCCCTCCTCCCATCCCCTGTGGAGGAGCACCCCCAAACTCAGGGTGCTTCATCAGAAAAGATGGATGCTCACCTGCTAAAAAAGATGGCCTTCAGGAAGTCTCTGTCTCCTGGAGTGTTGGTCTCAGGAGGTCTAGGTGTTGGAAAGCTGGTGCTGCGGGCTGGACCTCCGCGACTGGGGGACACCTCCACCCGTGCTTGTCCTGACACACCTGGGACAGAGATGCTGCTCAATGGAAGCTAAATGATATCCCAGCGGGACACAGGGGAACTTGCTCGGTTTTATACTGTTACGGATCCTAAAAAGCACAACAAAGGTTATACTGTATACAAAGTCACAGCAAGGATAATCTCCAGGAAGAACCCAGAGGATGTCCAAGAGATAACAGTATGGAAGAGATACAGTGATTTCAGGAAGCTTCATCAGAATCTCTGGCAGCTGCACAAGAATGTATGTAGCCAGTCAGAGTTGTTTCCTCCCTTTGCCAAGGCCAAAGTCTTTGGTCGCTTTGATGACTCAGTGATTGAACAAAGAAGACAGTGCTCCGAGGATCTATTACAGTTCTCTGCTAATATCCCTGCTCTCTATGGTAGTCAGCACATTCAGGATTTTTTCAAGGGAGGTGAGGTCCACGACGGCTCAGAGCTCATTGGACCAGCTGAGCCTTTTTCTGACTTCCTGGTCGACAGTTTATCAGATTGCAGCTCTGAT------------------------------------------------------GGTCCATCTAGTGACAGTGACCTGACGTCCCTCGCTGTGGATACAGACTCTTTAGCAGAGCTGGATGATGGCATGGCCTCAGGCCGCACCTCCCCAAACCAGCCACTGGGGGGAGTCACCAACATTAGCAGTAGCTGCAGCCCTCGCTTACCTTCTCTGCATGAACGCCGTACCTCATCTCCTGTACCAGTCCCTGCCTCTTCAGCTCCTAACCCAGAGGTCATCAGGCCAGGCCGAGCACCAGTCTTCTCAAGCAATCTTAAGAAAGGCAGTGGTGGCAACCCAAAGGACATAAAGTCAGATTACCTGGACAAAGCCAGTGAACTTATCTGTTTGGCTGTGCAGAAGGAAAAAGAGCAAGACTACCAGGCAGCTTTTTCCTACTATCGCAGTGGTGTGGACCTGCTGCTGCAAGGAGTGCAAGGTGAGTCCAGTCCCACGAAACGAGAGGCAGTGAAGAAGAAGACTGCAGAGTATCTGATGCGTGCAGAACAGATATCCAGTCAGCATCTGAGAAGCAACATGGGTCAAGGTTCGACACAGACAGTGGTTTTGGGGGCACAGTGCTGCCCTTCCACCAGCAGAGGAGGACAACATAGTCCATCTGAGGAGCTGAGAGCTTACAGGGTGCTGGGGGTCATAGATAAGGTTCTTTTGGTCGTGGACAAGAGAACACAAGAGACGTTCATCCTGAAAGGTCTGAGAAGGAGCAGTGACTGTGGTCGAACTAAGAGGACCATCATGCCTCATTCCGTGCCCCACATGGTGCAGCTGAGGAAGTTCATTGTCTCTGAAGACACCATTTTCCTTCTGCTGCAGTATGCTGAAGGCGGCAAGCTGTGGTCTCACATTGGAAAGTACCTGCGTAATTCCAGCCCAGAGGAGAGCTTTGACATTCCTTTCATCCAGAAAAGCCACACAGCAGCGGTACACTCTCCACAGCACACTGTTTCACAGCTGGATGTAGGTTCAGCCAGTTCTGGTTCAGGGCCTGTTACTGGTTCTGATTTTGTCTCAGGGCTGCAAAAGAAAGGAGAAACCGTCATTGCGTCTCCTCTTAAAAGTGTTCTCCCCCCTAGGCTTGTTGAACAACTTGGGGCCCAGTCAGACTCTGGAGCCACCTCTGAGGAAGAGTGCACAAATAGTTATTTAACACTTTGCAATGAGTATGAACAAGAGAAAGTAGAACCAGATGCACTAGAGGAGGAAGAAGAAAAGAGTGAACAGGAAATGCTGTCATTGGAAGTACCCGT---GCTAACCACCACTTCCTCGCGTAGCCGCTCACTGCTGAGCAATGACAGCCTCTCCTCACCAATCAGCTCTCAGGAACTTGGCTTCTTCACTGAGTCATCTGACAAAAGTGGCCACACCTATGACAATGAGCAATACTGTGGCGAGACACAGGACAACAGCGAAGTCTTCAGTCCTTTACCGTCCCCTGCTGCGCCTCTGTCTCTGGACCAATCCAAACACACGCCAATGGAATTTTTCAGAATTGACAGCAAAGACAGTGCAAGCGAGGTGACCTGCCTGGCCGTAGCAGAGCAGCGCCCCCCTCATAAGCAGGTTCCCATATTTTCCACATCTGACCTGGGCTCGGATGTCACAGAGGATCTTCCAGAGCTGGCTCAGGAGGTCAAAGGCCACAGCTCAGAGGTTTGGGGGTTAGACTGTAGTGATAAAGGCTCCAATGAATCAGTACCAGTCATCTCATTTAAAGAGGCAGTAGTGGAGGACGAGGGTCACCCACCTGACCTTTTGGTTAATCTTCCTGTAATGAGCGGGACTGTAGACTCTTTGCAGGAGGAATTAGAGACTTCAGGAGTTAGTCTGGGCCTTGAGGCCACAGCTTCTCCTCAGAAGCTTATCCAGCCTGATGTTTTACAGCTTCACAGTCAGCCTGAGGAAGAAGAGCAGGAGCCATTGGAGCAAGAGCTTTCCTCTTTATGTACAGCCTCTGCAACCTGTGATATCAGTGCTGCATCTTCCTCTCCCTTCAACTCACTGTGGGATGACTACAGCATGGCATTTGGACAAGATGCCTCTGACAAAATGGTTGCTGACCTTGAATGCCAAAATAATGACCTCCCCCCTGAAGTAGGCACTCCAGATACTGGCGGGCATAGTGAGAAACTAGATGGCAGTACAAGAGTAAGCACAGACTTGGGCCCAGACTCCATGGCAACAACACAGGCTCTAATCTAGCCACAAATGGGACTGAGGCCTGTGAGGTGGTTGCAAATTTATTAGGTCTTGATGGTAACTCATTAGGGGGCATTAGTAATGCAGGTGCCATTGAATTTGATAAAGAAGTATCACGGCTGTTCTCAGAGCTGGACGAGCTGTCGTTGGCTGTGTCCCAAGTTCATATCCCAGAGGAGTTTGTGCGATGCTGGGCTGTGGAGATGGTGACAGCCCTCGATTCCCTGCACCAAGAGGGAATCATCTGTCGAGACCTAAACCCCAACAACATCCTTCTTGACCACCAAGGTCATGTTCAGATTACCTACTTTTGTAGCTGGAGTGACGTGGAGGATTGCTGTGACAAAGAGGCCATCGCCAACATGTACTGTGCACCAGAGGTGGGAGGTATCAGCGAGGAGACCGCAGCATGTGATTGGTGGAGTTTGGGCGCCATCCTGTTCGAGCTCCTGACTGGCATGTCTCTGCTGCGGTGCCATCCAGCAGGAATCGGTCGCCACACAGCTCTCAACATCCCTGAGTCTGTTTCAGAGGAGGCCAGATCTCTGCTGGAGCAGTTGCTCCAGTACAACCCAATGGAAAGACTGGGGGCTGGAGTGGGAGGCGTGGATGATATCAAATCCCACCCTTTCTTTGCCAGAGTGGACTGGCCCAAATAGAATTAGACTGGCTGAACAATAAGAGTTTCCAGACCAGACATGCTCTCTCTCTTCACAGTCGGTTTTTAGAGGAGAAAGAAACAAGTGTTGGCAGAGAAAAAGAGGACAATGTTCCACATAAAAACAGGAAAAAGAGGAAAAAGAAGAAAAAACACAAAAAGAAGAGTGGGAGGTATTCAGACAGCAGTGGGTCTGACTTTGACA
[truncated: 31,554,227 more chars]
